# Supplementary material for: Crystal structure and Hirshfeld surface analysis of 1,3-diethynyladamantane
Source: Acta Crystallogr E Crystallogr Commun. 2020 May 5;76(Pt 6):807–10. doi: 10.1107/S2056989020005964 (PMC7273986; doi:10.1107/S2056989020005964)
Supplement: Supplementary file 1 [file e-76-00807-sup1.cif]

##############################################################################
#                                                                            #
# This CIF contains the data in a paper accepted for publication in          #
# Acta Crystallographica Section E. It conforms to the requirements of       #
# Notes for Authors for Acta Crystallographica Section E, and has been       #
# peer reviewed under the auspices of the IUCr Commission on Journals.       #
#                                                                            #
# Full details of the Crystallographic Information File format               #
# are given in the paper "The Crystallographic Information File (CIF):       #
# a New Standard Archive File for Crystallography" by S. R. Hall, F. H.      #
# Allen and I. D. Brown [Acta Cryst. (1991), A47, 655-685].                  #
#                                                                            #
# The current version of the core CIF dictionary is obtainable from          #
# ftp://ftp.iucr.org/pub/cif_core.dic.                                       #
#                                                                            #
# Software is freely available for graphical display of the structure(s)     #
# in this CIF. For information consult the CIF software page                 #
# http://www.iucr.org/resources/cif/software.                                #
#                                                                            #
# This file may be used for bona fide research purposes within the           #
# scientific community so long as proper attribution is given to the journal # 
# article from which it was obtained.                                        #
#                                                                            #
##############################################################################
data_global
_audit_creation_method     'SHELXL-2018/1'
_journal_date_recd_electronic     2020-04-07
_journal_date_accepted     2020-04-30
_journal_name_full     'Acta Crystallographica, Section E'
_journal_year     2020
_journal_volume     76
_journal_issue      6
_journal_page_first     807
_journal_page_last     810
_journal_paper_category     GO
_journal_paper_doi     10.1107/S2056989020005964
_journal_coeditor_code     LH5958
_publ_contact_author_name     'Dr Konstiantyn V. Domasevitch'
_publ_contact_author_address
;
Inorganic Chemistry Department
National Taras Shevchenko University of Kyiv
Volodymyrska Str. 64/13
Kyiv 01601
Ukraine
;
_publ_contact_author_email     dk@univ.kiev.ua
_publ_contact_author_fax     ?
_publ_contact_author_phone     ?
_publ_section_title
;
Crystal structure and Hirshfeld surface analysis of 1,3-diethynyladamantane
;
loop_
    _publ_author_name
    _publ_author_footnote
    _publ_author_address
    'Domasevitch, Kostiantyn V.' ?
;
Inorganic Chemistry Department
National Taras Shevchenko University of Kyiv
Volodymyrska Str. 64/13
01601 Kyiv
Ukraine
;
    'Degtyarenko, Anna S.' ?
;
Inorganic Chemistry Department
National Taras Shevchenko University of Kyiv
Volodymyrska Str. 64/13
01601 Kyiv
Ukraine
;
_publ_section_synopsis
;
The title compound exhibits exceptionally weak intermolecular C---H...\p
hydrogen bonding of the ethynyl groups, with the corresponding H...\p
separations [2.91(2) and 3.12(2) \%A] exceeding normal vdW distances. This
bonding compliments distal contacts of the CH (aliphatic)...\p type [H...\p =
3.12(2)--3.14(2) \%A] to sustain supramolecular layers.
;
data_I
_audit_creation_method     'SHELXL-2018/1'
_chemical_name_systematic     ?
_chemical_name_common
;
1,3-Diethynyladamantane
;
_chemical_formula_moiety     'C14 H16'
_chemical_formula_sum     'C14 H16'
_chemical_formula_iupac     'C14 H16'
_chemical_formula_weight     184.27
_chemical_melting_point     ?
_space_group_crystal_system     monoclinic
_space_group_name_H-M_alt     'P 21/c'
_space_group_name_Hall     '-P 2ybc'
loop_
    _space_group_symop_operation_xyz
    'x, y, z'
    '-x, y+1/2, -z+1/2'
    '-x, -y, -z'
    'x, -y-1/2, z-1/2'
_cell_length_a     11.3214(9)
_cell_length_b     6.7426(6)
_cell_length_c     14.9478(12)
_cell_angle_alpha     90
_cell_angle_beta     107.234(9)
_cell_angle_gamma     90
_cell_volume     1089.82(16)
_cell_formula_units_Z     4
_cell_measurement_reflns_used     8000
_cell_measurement_theta_min     3.341
_cell_measurement_theta_max     28.009
_cell_measurement_temperature     213(2)
_exptl_crystal_description     prism
_exptl_crystal_colour     colorless
_exptl_crystal_size_max     0.260
_exptl_crystal_size_mid     0.230
_exptl_crystal_size_min     0.200
_exptl_crystal_density_diffrn     1.123
_exptl_crystal_F_000     400
_exptl_absorpt_coefficient_mu     0.063
_exptl_absorpt_correction_type     none
_diffrn_ambient_temperature     213(2)
_diffrn_source     'fine-focus sealed tube'
_diffrn_radiation_type     MoK\a
_diffrn_radiation_wavelength     0.71073
_diffrn_measurement_device_type     'Stoe IPDS'
_diffrn_measurement_method     '\f oscillation scans'
_diffrn_reflns_number     9458
_diffrn_reflns_av_R_equivalents     0.0394
_diffrn_reflns_av_unetI/netI     0.0339
_diffrn_reflns_theta_min     3.341
_diffrn_reflns_theta_max     28.009
_diffrn_reflns_theta_full     25.242
_diffrn_measured_fraction_theta_max     0.986
_diffrn_measured_fraction_theta_full     0.990
_diffrn_reflns_limit_h_min     -14
_diffrn_reflns_limit_h_max     14
_diffrn_reflns_limit_k_min     -8
_diffrn_reflns_limit_k_max     8
_diffrn_reflns_limit_l_min     -19
_diffrn_reflns_limit_l_max     19
_refine_special_details     ?
_reflns_number_total     2593
_reflns_number_gt     1885
_reflns_threshold_expression     'I > 2\s(I)'
_refine_ls_structure_factor_coef     Fsqd
_refine_ls_matrix_type     full
_refine_ls_R_factor_all     0.0577
_refine_ls_R_factor_gt     0.0441
_refine_ls_wR_factor_gt     0.1197
_refine_ls_wR_factor_ref     0.1243
_refine_ls_goodness_of_fit_ref     0.986
_refine_ls_restrained_S_all     0.986
_refine_ls_number_reflns     2593
_refine_ls_number_parameters     191
_refine_ls_number_restraints     0
_refine_ls_hydrogen_treatment     refall
_refine_ls_weighting_scheme     calc
_refine_ls_weighting_details
                      'w=1/[\s^2^(Fo^2^)+(0.0860P)^2^] where P=(Fo^2^+2Fc^2^)/3'
_atom_sites_solution_hydrogens     difmap
_atom_sites_solution_primary     direct
_atom_sites_solution_secondary     difmap
_refine_ls_shift/su_max     0.000
_refine_ls_shift/su_mean     0.000
_refine_diff_density_max     0.287
_refine_diff_density_min     -0.169
_refine_ls_extinction_method     none
_refine_ls_extinction_coef     .
loop_
    _atom_type_symbol
    _atom_type_description
    _atom_type_scat_dispersion_real
    _atom_type_scat_dispersion_imag
    _atom_type_scat_source
    'C' 'C' 0.0033 0.0016
                         'International Tables Vol C Tables 4.2.6.8 and 6.1.1.4'
    'H' 'H' 0.0000 0.0000
                         'International Tables Vol C Tables 4.2.6.8 and 6.1.1.4'
_computing_data_collection
;
IPDS Software (Stoe & Cie, 2000)
;
_computing_cell_refinement
;
IPDS Software (Stoe & Cie, 2000)
;
_computing_data_reduction
;
IPDS Software (Stoe & Cie, 2000)
;
_computing_structure_solution
;
SHELXS97 (Sheldrick, 2008)
;
_computing_structure_refinement
;
<i>SHELXL2018/1</i> (Sheldrick, 2015)
;
_computing_molecular_graphics
;
DIAMOND (Brandenburg, 1999)
;
_computing_publication_material
;
WinGX (Farrugia, 2012)
;
loop_
    _atom_site_type_symbol
    _atom_site_label
    _atom_site_fract_x
    _atom_site_fract_y
    _atom_site_fract_z
    _atom_site_U_iso_or_equiv
    _atom_site_adp_type
    _atom_site_calc_flag
    _atom_site_occupancy
    _atom_site_disorder_assembly
    _atom_site_disorder_group
    C C1 0.28206(10) -0.04337(17) 0.21845(8) 0.0389(3) Uani d 1 . .
    C C2 0.27667(12) -0.1572(2) 0.27676(9) 0.0504(3) Uani d 1 . .
    C C3 0.11946(10) 0.07256(18) -0.11933(8) 0.0398(3) Uani d 1 . .
    C C4 0.05502(13) 0.0009(2) -0.18880(10) 0.0543(4) Uani d 1 . .
    C C5 0.28328(9) 0.09619(15) 0.14311(7) 0.0322(2) Uani d 1 . .
    C C6 0.20113(9) 0.01414(14) 0.04951(7) 0.0303(2) Uani d 1 . .
    C C7 0.19844(9) 0.15694(15) -0.03144(7) 0.0314(2) Uani d 1 . .
    C C8 0.33158(10) 0.18505(18) -0.03602(9) 0.0396(3) Uani d 1 . .
    C C9 0.41216(11) 0.2689(2) 0.05677(9) 0.0456(3) Uani d 1 . .
    C C10 0.41510(10) 0.1250(2) 0.13649(9) 0.0435(3) Uani d 1 . .
    C C11 0.23145(13) 0.29881(17) 0.16114(9) 0.0421(3) Uani d 1 . .
    C C12 0.22953(13) 0.44094(16) 0.08120(9) 0.0457(3) Uani d 1 . .
    C C13 0.14768(11) 0.35843(16) -0.01119(9) 0.0406(3) Uani d 1 . .
    C C14 0.36049(14) 0.46899(19) 0.07563(11) 0.0548(4) Uani d 1 . .
    H H2 0.2661(16) -0.248(3) 0.3202(13) 0.077(5) Uiso d 1 . .
    H H4 0.0043(17) -0.063(3) -0.2445(14) 0.072(5) Uiso d 1 . .
    H H6A 0.2336(11) -0.1137(19) 0.0358(9) 0.036(3) Uiso d 1 . .
    H H6B 0.1179(12) -0.0042(17) 0.0536(9) 0.036(3) Uiso d 1 . .
    H H8A 0.3640(14) 0.055(2) -0.0489(10) 0.049(4) Uiso d 1 . .
    H H8B 0.3328(12) 0.269(2) -0.0870(10) 0.042(3) Uiso d 1 . .
    H H9 0.4956(14) 0.283(2) 0.0525(11) 0.057(4) Uiso d 1 . .
    H H10A 0.4668(14) 0.175(2) 0.1950(11) 0.053(4) Uiso d 1 . .
    H H10B 0.4484(14) -0.008(2) 0.1243(11) 0.052(4) Uiso d 1 . .
    H H11A 0.1490(15) 0.280(2) 0.1688(11) 0.058(4) Uiso d 1 . .
    H H11B 0.2825(14) 0.356(2) 0.2211(11) 0.052(4) Uiso d 1 . .
    H H12 0.1974(14) 0.567(2) 0.0945(11) 0.056(4) Uiso d 1 . .
    H H13A 0.1440(14) 0.445(2) -0.0645(11) 0.055(4) Uiso d 1 . .
    H H13B 0.0615(15) 0.340(2) -0.0080(11) 0.055(4) Uiso d 1 . .
    H H14A 0.3613(15) 0.561(2) 0.0255(12) 0.061(4) Uiso d 1 . .
    H H14B 0.4157(17) 0.527(3) 0.1360(14) 0.074(5) Uiso d 1 . .
loop_
    _atom_site_aniso_label
    _atom_site_aniso_U_11
    _atom_site_aniso_U_22
    _atom_site_aniso_U_33
    _atom_site_aniso_U_12
    _atom_site_aniso_U_13
    _atom_site_aniso_U_23
    C1 0.0379(5) 0.0402(6) 0.0369(6) -0.0020(4) 0.0086(5) 0.0026(5)
    C2 0.0523(7) 0.0520(7) 0.0450(7) -0.0029(6) 0.0112(6) 0.0153(6)
    C3 0.0396(6) 0.0448(6) 0.0369(6) 0.0016(5) 0.0142(5) 0.0037(5)
    C4 0.0516(7) 0.0702(9) 0.0391(7) -0.0116(6) 0.0102(6) -0.0021(6)
    C5 0.0346(5) 0.0304(5) 0.0328(6) -0.0021(4) 0.0120(4) 0.0029(4)
    C6 0.0315(5) 0.0256(5) 0.0353(6) 0.0008(4) 0.0122(4) 0.0014(4)
    C7 0.0329(5) 0.0306(5) 0.0327(5) 0.0022(4) 0.0127(4) 0.0018(4)
    C8 0.0381(6) 0.0458(6) 0.0404(7) -0.0007(5) 0.0202(5) 0.0029(5)
    C9 0.0362(6) 0.0577(7) 0.0459(7) -0.0133(5) 0.0166(5) 0.0038(6)
    C10 0.0323(5) 0.0549(7) 0.0413(7) -0.0056(5) 0.0079(5) 0.0046(5)
    C11 0.0579(7) 0.0335(6) 0.0404(7) -0.0029(5) 0.0232(6) -0.0043(5)
    C12 0.0689(8) 0.0238(5) 0.0505(7) 0.0003(5) 0.0271(6) -0.0015(5)
    C13 0.0486(6) 0.0308(5) 0.0461(7) 0.0097(5) 0.0197(5) 0.0088(5)
    C14 0.0748(9) 0.0412(7) 0.0505(8) -0.0249(6) 0.0218(7) -0.0010(6)
_geom_special_details
;
 All esds (except the esd in the dihedral angle between two l.s. planes)
 are estimated using the full covariance matrix.  The cell esds are taken
 into account individually in the estimation of esds in distances, angles
 and torsion angles; correlations between esds in cell parameters are only
 used when they are defined by crystal symmetry.  An approximate (isotropic)
 treatment of cell esds is used for estimating esds involving l.s. planes.
;
loop_
    _geom_bond_atom_site_label_1
    _geom_bond_atom_site_label_2
    _geom_bond_site_symmetry_2
    _geom_bond_distance
    _geom_bond_publ_flag
    C1 C2 . 1.1763(17) ?
    C1 C5 . 1.4708(15) ?
    C2 H2 . 0.927(19) ?
    C3 C4 . 1.1812(19) ?
    C3 C7 . 1.4673(16) ?
    C4 H4 . 0.96(2) ?
    C5 C6 . 1.5354(15) ?
    C5 C10 . 1.5370(14) ?
    C5 C11 . 1.5418(15) ?
    C6 C7 . 1.5396(14) ?
    C6 H6A . 0.982(13) ?
    C6 H6B . 0.970(13) ?
    C7 C13 . 1.5396(14) ?
    C7 C8 . 1.5408(13) ?
    C8 C9 . 1.5250(18) ?
    C8 H8A . 0.993(14) ?
    C8 H8B . 0.952(14) ?
    C9 C10 . 1.5293(18) ?
    C9 C14 . 1.530(2) ?
    C9 H9 . 0.971(16) ?
    C10 H10A . 0.957(16) ?
    C10 H10B . 1.012(15) ?
    C11 C12 . 1.5269(16) ?
    C11 H11A . 0.982(15) ?
    C11 H11B . 0.988(16) ?
    C12 C14 . 1.5213(19) ?
    C12 C13 . 1.5222(19) ?
    C12 H12 . 0.967(16) ?
    C13 H13A . 0.980(16) ?
    C13 H13B . 0.999(16) ?
    C14 H14A . 0.976(17) ?
    C14 H14B . 1.013(19) ?
loop_
    _geom_angle_atom_site_label_1
    _geom_angle_atom_site_label_2
    _geom_angle_atom_site_label_3
    _geom_angle_site_symmetry_1
    _geom_angle_site_symmetry_3
    _geom_angle
    _geom_angle_publ_flag
    C2 C1 C5 . . 177.47(13) ?
    C1 C2 H2 . . 175.6(11) ?
    C4 C3 C7 . . 178.31(12) ?
    C3 C4 H4 . . 177.5(11) ?
    C1 C5 C6 . . 109.07(8) ?
    C1 C5 C10 . . 111.08(9) ?
    C6 C5 C10 . . 108.93(9) ?
    C1 C5 C11 . . 110.04(9) ?
    C6 C5 C11 . . 108.63(9) ?
    C10 C5 C11 . . 109.04(9) ?
    C5 C6 C7 . . 110.88(8) ?
    C5 C6 H6A . . 110.0(7) ?
    C7 C6 H6A . . 107.8(7) ?
    C5 C6 H6B . . 109.0(7) ?
    C7 C6 H6B . . 109.6(7) ?
    H6A C6 H6B . . 109.4(10) ?
    C3 C7 C6 . . 109.04(9) ?
    C3 C7 C13 . . 110.74(9) ?
    C6 C7 C13 . . 108.60(8) ?
    C3 C7 C8 . . 110.64(8) ?
    C6 C7 C8 . . 108.67(9) ?
    C13 C7 C8 . . 109.10(9) ?
    C9 C8 C7 . . 109.55(9) ?
    C9 C8 H8A . . 110.4(9) ?
    C7 C8 H8A . . 108.9(8) ?
    C9 C8 H8B . . 111.2(8) ?
    C7 C8 H8B . . 110.8(8) ?
    H8A C8 H8B . . 106.0(11) ?
    C8 C9 C10 . . 110.04(10) ?
    C8 C9 C14 . . 109.64(11) ?
    C10 C9 C14 . . 109.70(10) ?
    C8 C9 H9 . . 108.0(9) ?
    C10 C9 H9 . . 108.6(9) ?
    C14 C9 H9 . . 110.9(9) ?
    C9 C10 C5 . . 109.45(10) ?
    C9 C10 H10A . . 110.9(9) ?
    C5 C10 H10A . . 109.2(8) ?
    C9 C10 H10B . . 110.3(9) ?
    C5 C10 H10B . . 108.7(8) ?
    H10A C10 H10B . . 108.3(12) ?
    C12 C11 C5 . . 109.71(9) ?
    C12 C11 H11A . . 112.4(9) ?
    C5 C11 H11A . . 109.1(9) ?
    C12 C11 H11B . . 109.6(8) ?
    C5 C11 H11B . . 110.6(9) ?
    H11A C11 H11B . . 105.4(12) ?
    C14 C12 C13 . . 109.69(10) ?
    C14 C12 C11 . . 109.43(11) ?
    C13 C12 C11 . . 110.14(10) ?
    C14 C12 H12 . . 109.6(9) ?
    C13 C12 H12 . . 110.0(10) ?
    C11 C12 H12 . . 108.0(9) ?
    C12 C13 C7 . . 109.79(10) ?
    C12 C13 H13A . . 112.7(9) ?
    C7 C13 H13A . . 107.3(9) ?
    C12 C13 H13B . . 110.1(9) ?
    C7 C13 H13B . . 108.9(9) ?
    H13A C13 H13B . . 107.9(13) ?
    C12 C14 C9 . . 109.43(9) ?
    C12 C14 H14A . . 110.6(10) ?
    C9 C14 H14A . . 109.3(9) ?
    C12 C14 H14B . . 110.7(10) ?
    C9 C14 H14B . . 109.7(10) ?
    H14A C14 H14B . . 107.1(13) ?
loop_
    _geom_torsion_atom_site_label_1
    _geom_torsion_atom_site_label_2
    _geom_torsion_atom_site_label_3
    _geom_torsion_atom_site_label_4
    _geom_torsion_site_symmetry_1
    _geom_torsion_site_symmetry_2
    _geom_torsion_site_symmetry_3
    _geom_torsion_site_symmetry_4
    _geom_torsion
    _geom_torsion_publ_flag
    C1 C5 C6 C7 . . . . 179.35(8) ?
    C10 C5 C6 C7 . . . . -59.25(11) ?
    C11 C5 C6 C7 . . . . 59.41(10) ?
    C5 C6 C7 C3 . . . . 179.79(8) ?
    C5 C6 C7 C13 . . . . -59.44(11) ?
    C5 C6 C7 C8 . . . . 59.12(10) ?
    C3 C7 C8 C9 . . . . -178.86(10) ?
    C6 C7 C8 C9 . . . . -59.18(12) ?
    C13 C7 C8 C9 . . . . 59.07(12) ?
    C7 C8 C9 C10 . . . . 60.81(13) ?
    C7 C8 C9 C14 . . . . -59.92(12) ?
    C8 C9 C10 C5 . . . . -60.73(13) ?
    C14 C9 C10 C5 . . . . 59.97(14) ?
    C1 C5 C10 C9 . . . . 179.33(10) ?
    C6 C5 C10 C9 . . . . 59.17(13) ?
    C11 C5 C10 C9 . . . . -59.23(13) ?
    C1 C5 C11 C12 . . . . -178.36(10) ?
    C6 C5 C11 C12 . . . . -59.03(12) ?
    C10 C5 C11 C12 . . . . 59.57(13) ?
    C5 C11 C12 C14 . . . . -60.35(13) ?
    C5 C11 C12 C13 . . . . 60.31(13) ?
    C14 C12 C13 C7 . . . . 60.10(12) ?
    C11 C12 C13 C7 . . . . -60.41(12) ?
    C3 C7 C13 C12 . . . . 178.84(9) ?
    C6 C7 C13 C12 . . . . 59.14(11) ?
    C8 C7 C13 C12 . . . . -59.15(11) ?
    C13 C12 C14 C9 . . . . -60.41(14) ?
    C11 C12 C14 C9 . . . . 60.52(14) ?
    C8 C9 C14 C12 . . . . 60.44(13) ?
    C10 C9 C14 C12 . . . . -60.51(14) ?
_shelx_space_group_comment
;
The symmetry employed for this shelxl refinement is uniquely defined
by the following loop, which should always be used as a source of
symmetry information in preference to the above space-group names.
They are only intended as comments.
;
_shelx_estimated_absorpt_T_min     0.984
_shelx_estimated_absorpt_T_max     0.988
_shelx_hkl_file
;
  -7   5  -8   42.02    6.74   2 0.38424-0.96091 0.71771-0.19054-0.44073-0.09300
  -7   5  -5   19.83    5.75   2 0.38424-0.91920 0.71771-0.19117-0.44073 0.05636
  -7   5  -4   10.59    5.69   2 0.38424-0.90077 0.71771-0.19013-0.44073 0.10592
  -7   6  -2   23.77    5.74   2 0.38424-0.87084 0.71771-0.08470-0.44073 0.20434
  -7   7  -2   87.59    6.97   2 0.38424-0.87258 0.71771 0.01988-0.44073 0.20749
  -6   3  -7    3.68    4.93   2 0.38424-0.88131 0.71771-0.40210-0.44073-0.02415
  -6   3  -6    4.65    5.09   2 0.38424-0.86661 0.71771-0.40197-0.44073 0.02548
  -6   4 -12    8.62    7.48   2 0.38424-0.95519 0.71771-0.29576-0.44073-0.27182
  -6   4  -1  231.39    6.34   2 0.38424-0.79143 0.71771-0.29526-0.44073 0.27657
  -6   8   1   99.35    8.18   2 0.38424-0.76522 0.71771 0.12434-0.44073 0.37645
  -4   3   2  586.53    7.69   2 0.38424-0.61603 0.71771-0.40151-0.44073 0.46466
  -4   6   5  214.14    6.91   2 0.38424-0.56969 0.71771-0.08465-0.44073 0.61189
  -4   7   5    4.35    5.57   2 0.38424-0.57330 0.71771 0.02024-0.44073 0.61236
  -3   6   6  351.92    7.54   2 0.38424-0.49111 0.71771-0.08561-0.44073 0.68236
   0   4   7 1060.12   11.97   2 0.38424-0.28010 0.71771-0.29459-0.44073 0.78957
   0   6   8   73.77    6.33   2 0.38424-0.26517 0.71771-0.08460-0.44073 0.83872
   5  -2  -5  219.34    5.89   2 0.38424-0.12932 0.71771-0.93026-0.44073 0.28957
   8   0   2  378.79    7.43   2 0.38424 0.17220 0.71771-0.71715-0.44073 0.69599
   9  -2  -5  281.97    6.71   2 0.38424 0.13293 0.71771-0.93020-0.44073 0.36616
   9  -1  -1  106.82    5.81   2 0.38424 0.19270 0.71771-0.82362-0.44073 0.56654
  10   1   3   28.36    5.93   2 0.38424 0.31727 0.71771-0.61260-0.44073 0.78542
  12  -1  -3    6.46    5.77   2 0.38424 0.36038 0.71771-0.82348-0.44073 0.52529
  13  -2  -9   -0.78    6.62   2 0.38424 0.33742 0.71771-0.92857-0.44073 0.24766
  13  -1  -4    2.13    6.50   2 0.38424 0.41090 0.71771-0.82319-0.44073 0.49598
  13   0  -1   -2.91    6.66   2 0.38424 0.45370 0.71771-0.71478-0.44073 0.64276
  13   1   1  103.43    7.48   2 0.38424 0.48376 0.71771-0.61099-0.44073 0.74185
  14  -1  -5    4.87    6.60   2 0.38424 0.45992 0.71771-0.81947-0.44073 0.46292
  14   0  -2   -1.94    6.79   2 0.38424 0.50397 0.71771-0.71513-0.44073 0.61196
  14   1   0   84.83    8.22   2 0.38424 0.53560 0.71771-0.61315-0.44073 0.71332
  -7   5  -7   20.65    9.20   3 0.39195-0.95081 0.71190-0.18412-0.44092-0.04303
  -7   5  -6   21.94    8.63   3 0.39195-0.93699 0.71190-0.18457-0.44092 0.00636
  -7   6  -3    4.99    9.02   3 0.39195-0.89443 0.71190-0.07944-0.44092 0.15577
  -7   7  -3   16.36   10.65   3 0.39195-0.89699 0.71190 0.02640-0.44092 0.15602
  -6   6   1  308.60    9.44   3 0.39195-0.77097 0.71190-0.07883-0.44092 0.37556
  -5   2  -9   38.03    7.21   3 0.39195-0.85160 0.71190-0.50111-0.44092-0.10359
  -5   2  -5   40.80    7.71   3 0.39195-0.79382 0.71190-0.50090-0.44092 0.09515
  -5   8   3   22.21   10.73   3 0.39195-0.67536 0.71190 0.13178-0.44092 0.49319
  -4   1  -8   34.06    7.47   3 0.39195-0.77014 0.71190-0.60544-0.44092-0.03486
  -4   1  -7   94.32    7.92   3 0.39195-0.75596 0.71190-0.60525-0.44092 0.01550
  -4   2 -14   12.86    9.23   3 0.39195-0.86117 0.71190-0.50209-0.44092-0.33346
  -3   7   6    1.07    8.02   3 0.39195-0.49890 0.71190 0.02629-0.44092 0.67981
  -2   0  -4 1096.61   17.05   3 0.39195-0.58268 0.71190-0.71238-0.44092 0.20178
  -1   5   7  363.83    9.40   3 0.39195-0.35476 0.71190-0.18386-0.44092 0.77070
   0   3   6  380.34    9.83   3 0.39195-0.30395 0.71190-0.39517-0.44092 0.73818
   0   7   8   88.20   10.19   3 0.39195-0.27380 0.71190 0.02651-0.44092 0.83733
   1   5   8   51.88    7.50   3 0.39195-0.20777 0.71190-0.18421-0.44092 0.85619
   3  -2 -13    5.21    7.38   3 0.39195-0.38635 0.71190-0.92192-0.44092-0.14714
   3  -2  -7  250.50    8.03   3 0.39195-0.29735 0.71190-0.92110-0.44092 0.15266
   3  -1  -1 5872.16   26.11   3 0.39195-0.20775 0.71190-0.81884-0.44092 0.44986
   5  -2 -17   20.99    9.42   3 0.39195-0.31394 0.71190-0.92283-0.44092-0.30677
   6  -2 -18  124.18   10.82   3 0.39195-0.26292 0.71190-0.92566-0.44092-0.33813
   8   1   4   60.73    8.03   3 0.39195 0.19154 0.71190-0.60553-0.44092 0.79446
   9   2   5   32.87    8.56   3 0.39195 0.27254 0.71190-0.50038-0.44092 0.86557
  11  -2  -6  143.26    8.68   3 0.39195 0.24195 0.71190-0.92343-0.44092 0.35580
  11  -1  -2   32.35    8.27   3 0.39195 0.30137 0.71190-0.81830-0.44092 0.55648
  11   2   4    4.40    9.28   3 0.39195 0.38887 0.71190-0.50036-0.44092 0.85390
  12  -2  -7  138.47    8.81   3 0.39195 0.29274 0.71190-0.92291-0.44092 0.32498
  12   0   0   92.95    8.51   3 0.39195 0.39540 0.71190-0.71067-0.44092 0.67263
  -7   6  -5    0.21    6.48   3 0.39963-0.93449 0.70603-0.07359-0.44111 0.05691
  -7   6  -4    5.98    6.48   3 0.39963-0.91625 0.70603-0.07318-0.44111 0.10581
  -7   7  -4   -3.10    7.58   3 0.39963-0.91772 0.70603 0.03232-0.44111 0.10708
  -6   4  -2  173.89    6.00   3 0.39963-0.82332 0.70603-0.28454-0.44111 0.22652
  -6   5   0   34.11    5.23   3 0.39963-0.79128 0.70603-0.17805-0.44111 0.32539
  -6   7   1   53.92    7.18   3 0.39963-0.77529 0.70603 0.03190-0.44111 0.37359
  -5   2  -8   54.35    5.39   3 0.39963-0.84450 0.70603-0.49566-0.44111-0.05349
  -5   2  -6   25.23    5.33   3 0.39963-0.81592 0.70603-0.49490-0.44111 0.04601
  -5   6   3   72.92    6.10   3 0.39963-0.68227 0.70603-0.07361-0.44111 0.49346
  -5   7   3    2.71    5.72   3 0.39963-0.68373 0.70603 0.03255-0.44111 0.49447
  -4   5   4   60.94    5.40   3 0.39963-0.60338 0.70603-0.17970-0.44111 0.56421
   6  -2  -4 2216.91   12.83   3 0.39963-0.06493 0.70603-0.91689-0.44111 0.35735
   6  -1   0  306.44    6.59   3 0.39963-0.00535 0.70603-0.81131-0.44111 0.55705
   7  -2  -4  274.14    6.85   3 0.39963 0.00042 0.70603-0.91888-0.44111 0.37719
   8  -2  -4 1729.33   11.49   3 0.39963 0.06618 0.70603-0.91699-0.44111 0.39535
  10  -2  -5   84.26    5.51   3 0.39963 0.18256 0.70603-0.91934-0.44111 0.38656
  12   1   2   40.21    6.93   3 0.39963 0.41787 0.70603-0.60112-0.44111 0.77395
  13  -2  -8    2.62    6.68   3 0.39963 0.33579 0.70603-0.91901-0.44111 0.29513
  14  -2 -10   57.53    7.91   3 0.39963 0.37271 0.70603-0.92101-0.44111 0.21527
  -7   6  -7    8.90   10.61   4 0.40674-0.96504 0.70034-0.06734-0.44081-0.04264
  -7   6  -6   14.21    9.25   4 0.40674-0.95138 0.70034-0.06791-0.44081 0.00641
  -6   4 -11    7.83    9.24   4 0.40674-0.95878 0.70034-0.27785-0.44081-0.22207
  -6   8   0    4.16   10.99   4 0.40674-0.79727 0.70034 0.14295-0.44081 0.32479
  -5   2  -7   49.80    7.56   4 0.40674-0.83538 0.70034-0.48824-0.44081-0.00385
  -5   3 -13   26.53    9.35   4 0.40674-0.92348 0.70034-0.38335-0.44081-0.30172
  -5   3  -1   11.35    7.31   4 0.40674-0.74934 0.70034-0.38473-0.44081 0.29422
  -5   4   1   11.24    7.37   4 0.40674-0.72034 0.70034-0.27855-0.44081 0.39457
  -4   2  -1   56.44    6.69   4 0.40674-0.68458 0.70034-0.49011-0.44081 0.31401
  -4   4   3   52.16    7.51   4 0.40674-0.62431 0.70034-0.27832-0.44081 0.51331
  -4   8   4    9.32    9.28   4 0.40674-0.61054 0.70034 0.14378-0.44081 0.56379
  -1   8   7    6.48   10.72   4 0.40674-0.36829 0.70034 0.14392-0.44081 0.76881
   1   0   1    2.87    8.54   4 0.40674-0.32532 0.70034-0.70028-0.44081 0.51139
   4  -2 -16    2.83    8.02   4 0.40674-0.37839 0.70034-0.90979-0.44081-0.27664
   4  -2  -5  370.57    8.43   4 0.40674-0.21740 0.70034-0.91176-0.44081 0.26925
   5  -1   0  208.35    7.79   4 0.40674-0.07825 0.70034-0.80599-0.44081 0.53756
   7  -1   0   -0.53    7.63   4 0.40674 0.05274 0.70034-0.80687-0.44081 0.57761
   9  -2  -4    1.63    7.75   4 0.40674 0.12433 0.70034-0.90941-0.44081 0.41558
   9   0   2 1482.49   12.92   4 0.40674 0.21332 0.70034-0.69941-0.44081 0.71447
  10  -1  -1   38.27    7.34   4 0.40674 0.23533 0.70034-0.80765-0.44081 0.58567
  11   0   1    1.92    8.17   4 0.40674 0.32889 0.70034-0.69925-0.44081 0.70315
  12  -2  -6  160.98    8.89   4 0.40674 0.29088 0.70034-0.90808-0.44081 0.37286
  14  -2  -9   90.70   11.19   4 0.40674 0.37985 0.70034-0.91097-0.44081 0.26364
  -6   4 -10    3.27    6.51   4 0.41382-0.95541 0.69459-0.27343-0.44050-0.17338
  -6   4  -3    5.02    5.15   4 0.41382-0.85211 0.69459-0.27314-0.44050 0.17563
  -6   5  -1  337.03    6.66   4 0.41382-0.82238 0.69459-0.16802-0.44050 0.27699
  -6   6   0  189.78    6.91   4 0.41382-0.80557 0.69459-0.06213-0.44050 0.32547
  -6   7   0  397.64    8.38   4 0.41382-0.80601 0.69459 0.04248-0.44050 0.32634
  -5   5   2   10.48    5.03   4 0.41382-0.71072 0.69459-0.16757-0.44050 0.44331
  -5   8   2   18.85    7.67   4 0.41382-0.71273 0.69459 0.14890-0.44050 0.44463
  -3   1  -2   18.85    4.96   4 0.41382-0.64000 0.69459-0.58849-0.44050 0.28380
  -3   3   3 1422.45   11.22   4 0.41382-0.56620 0.69459-0.37789-0.44050 0.53311
  -3   5   5  171.96    6.15   4 0.41382-0.53696 0.69459-0.16771-0.44050 0.63166
  -3   8   5    6.52    6.63   4 0.41382-0.53867 0.69459 0.14964-0.44050 0.63331
  -2   5   6   24.34    5.46   4 0.41382-0.45639 0.69459-0.16763-0.44050 0.70040
  -2   8   6   14.09    6.69   4 0.41382-0.45710 0.69459 0.14971-0.44050 0.70287
   5  -2  -4   37.54    4.85   4 0.41382-0.14424 0.69459-0.90589-0.44050 0.33803
   8  -1   0    7.51    5.54   4 0.41382 0.11094 0.69459-0.80019-0.44050 0.59560
  11  -2  -5   52.06    5.97   4 0.41382 0.23431 0.69459-0.90624-0.44050 0.40466
  12  -1  -2   10.87    5.78   4 0.41382 0.34352 0.69459-0.79848-0.44050 0.57308
  13  -2  -7   21.15    6.87   4 0.41382 0.33650 0.69459-0.90588-0.44050 0.34383
  13  -1  -3    4.18    6.54   4 0.41382 0.39591 0.69459-0.80121-0.44050 0.54474
  13   2   3    1.57    7.62   4 0.41382 0.48253 0.69459-0.48160-0.44050 0.84100
  14  -1  -4    4.96    6.61   4 0.41382 0.44592 0.69459-0.80074-0.44050 0.51278
  -2   0 -12   19.10   10.35   4 0.40657-0.71380 0.70018-0.70073-0.44068-0.19419
   5   2   6   27.18   10.68   4 0.40657 0.00994 0.70018-0.48807-0.44068 0.83654
   6   3   7    2.02   10.10   4 0.40657 0.08987 0.70018-0.38302-0.44068 0.90470
   0  -1  -5 1299.93   23.95   4 0.41397-0.48669 0.69423-0.79995-0.44064 0.19262
   9   4   7  170.09   13.41   4 0.41397 0.27912 0.69423-0.26960-0.44064 0.96280
  -5   3 -12   13.15    9.12   5 0.42110-0.92768 0.68825-0.37372-0.44040-0.25374
  -4   6   4  157.54    8.94   5 0.42110-0.62324 0.68825-0.05574-0.44040 0.56145
  -4   7   4    9.35    8.02   5 0.42110-0.62308 0.68825 0.05062-0.44040 0.56192
  -3   2   1    2.34    7.04   5 0.42110-0.60290 0.68825-0.47778-0.44040 0.43285
  -1   4   6 2481.06   16.81   5 0.42110-0.39858 0.68825-0.26463-0.44040 0.72144
  -1   6   7   68.13    8.43   5 0.42110-0.38256 0.68825-0.05518-0.44040 0.76835
  -1   7   7   25.79    8.98   5 0.42110-0.38281 0.68825 0.05077-0.44040 0.76843
   1   6   8    2.97    8.11   5 0.42110-0.23657 0.68825-0.05442-0.44040 0.85710
   1   7   8   56.71    9.88   5 0.42110-0.23759 0.68825 0.05088-0.44040 0.85676
   2   5   8  104.42    9.11   5 0.42110-0.17350 0.68825-0.15868-0.44040 0.87747
   3  -2 -14  501.75   11.55   5 0.42110-0.42851 0.68825-0.90099-0.44040-0.19689
   3  -2  -6  844.92   11.04   5 0.42110-0.31217 0.68825-0.89974-0.44040 0.19982
   5  -2 -18    9.62    9.39   5 0.42110-0.35572 0.68825-0.89723-0.44040-0.35645
   6  -2 -19  100.42   11.42   5 0.42110-0.30558 0.68825-0.90041-0.44040-0.38726
   6   2   6    2.14    7.41   5 0.42110 0.06082 0.68825-0.47626-0.44040 0.85587
   9   1   4   18.12    7.28   5 0.42110 0.22805 0.68825-0.58137-0.44040 0.81314
  10  -2  -4   88.07    7.50   5 0.42110 0.17600 0.68825-0.89905-0.44040 0.43424
  11   1   3   48.33    8.29   5 0.42110 0.34506 0.68825-0.58261-0.44040 0.80441
  14  -2  -8  107.17   11.36   5 0.42110 0.38063 0.68825-0.89999-0.44040 0.31337
  14   0  -1   -5.27   11.06   5 0.42110 0.48225 0.68825-0.68646-0.44040 0.66144
  -6   4  -9   -1.13    5.71   5 0.42836-0.95171 0.68185-0.25979-0.44029-0.12308
  -6   4  -5  532.04    7.51   5 0.42836-0.89684 0.68185-0.26075-0.44029 0.07735
  -6   4  -4  790.86    8.48   5 0.42836-0.87849 0.68185-0.25888-0.44029 0.12489
  -6   5  -2   37.08    5.32   5 0.42836-0.85262 0.68185-0.15467-0.44029 0.22550
  -6   6  -1   -1.92    5.84   5 0.42836-0.83675 0.68185-0.04898-0.44029 0.27426
  -6   7  -1   99.32    7.10   5 0.42836-0.83527 0.68185 0.05589-0.44029 0.27610
  -5   3  -2   13.21    5.25   5 0.42836-0.78632 0.68185-0.36546-0.44029 0.24433
  -5   6   2   41.06    5.95   5 0.42836-0.72516 0.68185-0.04888-0.44029 0.44231
  -5   7   2   61.98    6.12   5 0.42836-0.72444 0.68185 0.05667-0.44029 0.44262
  -4   3   1  180.08    5.72   5 0.42836-0.67526 0.68185-0.36517-0.44029 0.41325
  -3   4   4 1084.38    9.94   5 0.42836-0.56495 0.68185-0.25917-0.44029 0.58183
  -3   6   5  400.90    7.49   5 0.42836-0.55196 0.68185-0.04953-0.44029 0.63247
  -3   7   5    4.73    5.62   5 0.42836-0.55200 0.68185 0.05724-0.44029 0.63194
  -2   7   6    4.71    5.73   5 0.42836-0.47149 0.68185 0.05778-0.44029 0.70167
  -1   3   5 1417.52   12.79   5 0.42836-0.42035 0.68185-0.36376-0.44029 0.67019
   4  -1   0 3201.44   17.55   5 0.42836-0.16511 0.68185-0.78795-0.44029 0.51785
   7  -2  -3  217.25    6.68   5 0.42836-0.01388 0.68185-0.89306-0.44029 0.42513
   8  -3 -12   40.90    6.04   5 0.42836-0.07943 0.68185-0.99666-0.44029-0.00174
   8  -2  -3  771.00    8.75   5 0.42836 0.05220 0.68185-0.89201-0.44029 0.44378
   9  -3 -14    9.47    6.53   5 0.42836-0.04451 0.68185-0.99647-0.44029-0.08234
   9  -3 -13    2.34    5.70   5 0.42836-0.02969 0.68185-0.99930-0.44029-0.03249
   9  -3 -12    1.70    5.63   5 0.42836-0.01401 0.68185-0.99964-0.44029 0.01787
   9  -3 -11   17.43    5.77   5 0.42836-0.00008 0.68185-0.99751-0.44029 0.06673
   9  -1   0  118.44    5.99   5 0.42836 0.16236 0.68185-0.78799-0.44029 0.61468
  10  -3 -14    2.01    6.57   5 0.42836 0.02217 0.68185-0.99717-0.44029-0.06229
  10  -3 -13   11.60    6.59   5 0.42836 0.03709 0.68185-0.99898-0.44029-0.01250
  10  -3 -12   12.98    5.87   5 0.42836 0.05130 0.68185-0.99833-0.44029 0.03760
  10  -3 -11  130.81    6.41   5 0.42836 0.06595 0.68185-0.99529-0.44029 0.08573
  11  -1  -1   69.02    6.27   5 0.42836 0.27891 0.68185-0.78886-0.44029 0.60467
  12  -2  -5   37.44    5.89   5 0.42836 0.28430 0.68185-0.89055-0.44029 0.42191
  13  -2  -6   64.50    6.91   5 0.42836 0.33503 0.68185-0.89041-0.44029 0.39171
  13   0   0  371.74    8.49   5 0.42836 0.42534 0.68185-0.68347-0.44029 0.69144
   4   2   6   29.11   11.00   5 0.42125-0.07024 0.68815-0.47604-0.44031 0.81663
  -3   1 -13   20.31    9.94   5 0.42840-0.81678 0.68208-0.57738-0.44003-0.26482
  -6   4  -8   57.31    8.41   6 0.43565-0.94329 0.67574-0.25436-0.43978-0.07330
  -6   4  -7   90.51    8.64   6 0.43565-0.93109 0.67574-0.25410-0.43978-0.02370
  -6   4  -6   13.87    8.38   6 0.43565-0.91649 0.67574-0.25392-0.43978 0.02574
  -6   5 -11   16.27   10.92   6 0.43565-0.98642 0.67574-0.14884-0.43978-0.22226
  -5   4   0  120.55    7.80   6 0.43565-0.76292 0.67574-0.25391-0.43978 0.34322
  -5   5   1   15.46    7.11   6 0.43565-0.75009 0.67574-0.14872-0.43978 0.39454
  -5   8   1    3.45   10.77   6 0.43565-0.74735 0.67574 0.16854-0.43978 0.39349
  -4   2 -13    8.26    7.97   6 0.43565-0.88605 0.67574-0.46417-0.43978-0.28290
  -4   8   3    7.06    9.21   6 0.43565-0.65307 0.67574 0.16878-0.43978 0.51266
  -2   1   0   73.40    9.24   6 0.43565-0.56711 0.67574-0.56995-0.43978 0.40109
  -2   3   4 3101.67   17.32   6 0.43565-0.50615 0.67574-0.36062-0.43978 0.59928
  -2   4   5  123.33    8.27   6 0.43565-0.49259 0.67574-0.25355-0.43978 0.65013
  -2   6   6    7.67    8.10   6 0.43565-0.47703 0.67574-0.04242-0.43978 0.69805
   0   8   7   15.30   10.92   6 0.43565-0.33200 0.67574 0.16921-0.43978 0.78877
   6  -2  -3 2616.02   14.61   6 0.43565-0.08482 0.67574-0.88810-0.43978 0.40623
   6   0   3    2.13    7.48   6 0.43565 0.00194 0.67574-0.67543-0.43978 0.70471
   7   2   6   55.78    7.65   6 0.43565 0.11169 0.67574-0.46233-0.43978 0.87306
   8  -3 -14   19.20    8.10   6 0.43565-0.11595 0.67574-0.99096-0.43978-0.10132
   8  -3 -13   26.98    8.13   6 0.43565-0.10267 0.67574-0.99460-0.43978-0.05221
   8  -3 -11  279.41    9.32   6 0.43565-0.07319 0.67574-0.99477-0.43978 0.04708
   8  -3 -10   13.02    7.26   6 0.43565-0.05720 0.67574-0.99117-0.43978 0.09729
   9  -3 -15   16.82    9.41   6 0.43565-0.06602 0.67574-0.99099-0.43978-0.13220
   9  -3 -10   97.47    8.49   6 0.43565 0.00742 0.67574-0.99273-0.43978 0.11619
   9  -2  -3  270.24    8.60   6 0.43565 0.10956 0.67574-0.88504-0.43978 0.46376
  10  -3 -15    6.78    9.93   6 0.43565-0.00023 0.67574-0.99307-0.43978-0.11301
  10  -3 -10  189.07    8.93   6 0.43565 0.07305 0.67574-0.98995-0.43978 0.13585
  10   0   2   32.43    8.37   6 0.43565 0.25025 0.67574-0.67669-0.43978 0.73469
  10   2   5  149.34    9.25   6 0.43565 0.29541 0.67574-0.46349-0.43978 0.88486
  10   3   6   50.59   10.09   6 0.43565 0.30861 0.67574-0.35781-0.43978 0.93275
  11  -3 -15    3.71   10.74   6 0.43565 0.06483 0.67574-0.99090-0.43978-0.09360
  11  -3 -14    3.17   10.62   6 0.43565 0.08006 0.67574-0.99420-0.43978-0.04425
  11  -3 -13    6.85    9.34   6 0.43565 0.09526 0.67574-0.99509-0.43978 0.00663
  11  -3 -12   -2.97    9.30   6 0.43565 0.10941 0.67574-0.99354-0.43978 0.05553
  11  -3 -11   82.55    9.80   6 0.43565 0.12422 0.67574-0.98940-0.43978 0.10580
  11  -2  -4   -2.95    8.13   6 0.43565 0.22624 0.67574-0.88576-0.43978 0.45277
  12   0   1    4.64    8.10   6 0.43565 0.36576 0.67574-0.67336-0.43978 0.72089
  12   2   4    5.33   10.07   6 0.43565 0.41015 0.67574-0.46339-0.43978 0.87096
  13   1   2    0.97   10.08   6 0.43565 0.44680 0.67574-0.56890-0.43978 0.79070
  14  -2  -7   67.49   11.14   6 0.43565 0.37973 0.67574-0.88652-0.43978 0.36247
  -6   5 -10  149.31    7.66   6 0.44291-0.98240 0.66957-0.14341-0.43926-0.17392
  -6   5  -3   28.80    6.00   6 0.44291-0.87958 0.66957-0.14273-0.43926 0.17450
  -6   6  -2  166.56    6.48   6 0.44291-0.86416 0.66957-0.03744-0.43926 0.22471
  -6   7  -2    1.48    6.63   6 0.44291-0.86268 0.66957 0.06844-0.43926 0.22429
  -5   3 -11   22.77    5.83   6 0.44291-0.93241 0.66957-0.35501-0.43926-0.20452
  -4   2  -2    6.54    4.55   6 0.44291-0.73366 0.66957-0.45920-0.43926 0.26278
  -4   4   2  230.94    6.34   6 0.44291-0.67640 0.66957-0.24781-0.43926 0.46340
  -4   5   3   42.73    5.31   6 0.44291-0.65881 0.66957-0.14186-0.43926 0.51173
   0   5   7  381.93    7.71   6 0.44291-0.34042 0.66957-0.14063-0.43926 0.78792
   4  -2  -4  501.05    7.67   6 0.44291-0.23980 0.66957-0.88168-0.43926 0.31761
   5   0   3    4.94    4.47   6 0.44291-0.07022 0.66957-0.66934-0.43926 0.68561
   7  -3 -13   16.88    5.80   6 0.44291-0.17431 0.66957-0.98472-0.43926-0.07155
   7  -3 -12   32.66    5.98   6 0.44291-0.15986 0.66957-0.98699-0.43926-0.02218
   7  -3 -11   69.68    5.42   6 0.44291-0.14499 0.66957-0.98677-0.43926 0.02830
   7  -3 -10  136.82    6.04   6 0.44291-0.13099 0.66957-0.98409-0.43926 0.07670
   7   0   3   -1.16    5.36   6 0.44291 0.06157 0.66957-0.66946-0.43926 0.72495
   8  -3  -9  444.50    7.23   6 0.44291-0.05107 0.66957-0.98450-0.43926 0.14490
   9  -3  -9  130.00    6.44   6 0.44291 0.01539 0.66957-0.98544-0.43926 0.16549
  10  -3 -16    2.27    7.57   6 0.44291-0.02166 0.66957-0.98634-0.43926-0.16334
  10  -1   0  530.49    7.78   6 0.44291 0.21432 0.66957-0.77397-0.43926 0.63161
  11  -3 -10   14.35    5.83   6 0.44291 0.13184 0.66957-0.98355-0.43926 0.15473
  12  -3 -13   46.91    7.80   6 0.44291 0.15354 0.66957-0.98771-0.43926 0.02465
  12  -3 -12   95.62    7.15   6 0.44291 0.16767 0.66957-0.98525-0.43926 0.07423
  13  -1  -2   -3.30    6.77   6 0.44291 0.38050 0.66957-0.77566-0.43926 0.59203
  14  -1  -3   39.41    6.87   6 0.44291 0.43275 0.66957-0.77722-0.43926 0.56254
  -3   2 -16   16.72   12.95   6 0.44283-0.87359 0.66946-0.45973-0.43931-0.41363
  -2   1 -16    3.99   11.42   6 0.44283-0.80928 0.66946-0.56549-0.43931-0.39457
   1   4   7 1485.79   17.09   6 0.44283-0.27542 0.66946-0.24648-0.43931 0.80648
   2  -2 -10    2.94    8.86   6 0.44283-0.45852 0.66946-0.88094-0.43931-0.01998
   2  -1 -18   10.85   11.39   6 0.44283-0.57582 0.66946-0.77656-0.43931-0.41695
   7   3   7  146.24   11.88   6 0.44283 0.11927 0.66946-0.34956-0.43931 0.92278
  -6   5  -9   65.07    9.50   7 0.45001-0.97594 0.66319-0.13646-0.43881-0.12441
  -6   5  -4    1.34    8.27   7 0.45001-0.90237 0.66319-0.13650-0.43881 0.12476
  -6   6  -3   -6.26    8.07   7 0.45001-0.88857 0.66319-0.03092-0.43881 0.17539
  -6   7  -3   11.39    9.33   7 0.45001-0.88668 0.66319 0.07497-0.43881 0.17441
  -5   3  -3    9.76    7.31   7 0.45001-0.82053 0.66319-0.34587-0.43881 0.19338
  -5   4 -13    5.47   10.60   7 0.45001-0.97018 0.66319-0.24290-0.43881-0.30421
  -5   6   1  158.90    8.78   7 0.45001-0.76210 0.66319-0.02985-0.43881 0.39331
  -5   7   1  578.85   10.40   7 0.45001-0.76054 0.66319 0.07352-0.43881 0.39214
  -5   8   0   30.94   11.02   7 0.45001-0.77877 0.66319 0.18138-0.43881 0.34405
  -4   2 -12   48.49    8.17   7 0.45001-0.89062 0.66319-0.45504-0.43881-0.23626
  -4   3 -15   68.19   11.02   7 0.45001-0.93096 0.66319-0.34823-0.43881-0.38325
  -4   6   3   95.79    7.98   7 0.45001-0.66890 0.66319-0.02979-0.43881 0.51251
  -4   7   3   13.08    8.09   7 0.45001-0.66746 0.66319 0.07527-0.43881 0.51107
  -3   8   4  122.72    9.72   7 0.45001-0.58668 0.66319 0.18133-0.43881 0.58117
  -1   8   6    8.72   10.20   7 0.45001-0.42735 0.66319 0.18163-0.43881 0.72032
   2  -2 -11   15.02    7.45   7 0.45001-0.47924 0.66319-0.87497-0.43881-0.06903
   2  -2  -9    6.17    7.49   7 0.45001-0.45171 0.66319-0.87598-0.43881 0.03055
   2  -2  -8  727.90   11.19   7 0.45001-0.43552 0.66319-0.87318-0.43881 0.08202
   2   6   8    3.45    8.13   7 0.45001-0.20092 0.66319-0.02912-0.43881 0.87638
   2   7   8   29.85    9.56   7 0.45001-0.20034 0.66319 0.07686-0.43881 0.87426
   3  -2 -15   35.89    8.44   7 0.45001-0.47277 0.66319-0.87446-0.43881-0.24862
   3  -2  -5  100.94    7.24   7 0.45001-0.32734 0.66319-0.87345-0.43881 0.24812
   4  -2 -17    1.06    9.21   7 0.45001-0.43704 0.66319-0.87541-0.43881-0.32925
   5  -2  -3  353.10    8.17   7 0.45001-0.16594 0.66319-0.87486-0.43881 0.38552
   7  -3 -14    3.58    8.12   7 0.45001-0.19553 0.66319-0.97874-0.43881-0.12143
   7  -3  -9 1585.58   12.84   7 0.45001-0.12430 0.66319-0.97732-0.43881 0.12720
   8  -3 -15   96.58    9.81   7 0.45001-0.14603 0.66319-0.98287-0.43881-0.15294
   8   0   3   -0.54    7.66   7 0.45001 0.11827 0.66319-0.66141-0.43881 0.74187
   9  -3 -16   24.22   10.73   7 0.45001-0.09427 0.66319-0.98250-0.43881-0.18285
  10  -3  -9   24.66    8.31   7 0.45001 0.07428 0.66319-0.98221-0.43881 0.18532
  10  -2  -3    0.54    7.15   7 0.45001 0.16232 0.66319-0.87456-0.43881 0.48332
  10   1   4   21.13    8.13   7 0.45001 0.26476 0.66319-0.55580-0.43881 0.83034
  12  -3 -11  356.94   11.01   7 0.45001 0.17603 0.66319-0.98129-0.43881 0.12271
  12  -1  -1    5.12    8.12   7 0.45001 0.32298 0.66319-0.76861-0.43881 0.62165
  12   1   3   21.58    9.32   7 0.45001 0.38030 0.66319-0.55522-0.43881 0.81807
  13  -2  -5   61.35    9.71   7 0.45001 0.32875 0.66319-0.87222-0.43881 0.44124
  14  -2  -6   51.94   10.99   7 0.45001 0.37854 0.66319-0.87070-0.43881 0.40958
  -6   5  -8   14.26    6.58   7 0.45708-0.96702 0.65674-0.12982-0.43835-0.07511
  -6   5  -7   43.79    5.93   7 0.45708-0.95460 0.65674-0.13098-0.43835-0.02530
  -6   5  -6    8.99    5.73   7 0.45708-0.93970 0.65674-0.13031-0.43835 0.02549
  -6   5  -5    4.27    5.71   7 0.45708-0.92295 0.65674-0.12928-0.43835 0.07465
  -6   6  -9    8.94    7.72   7 0.45708-0.98451 0.65674-0.02436-0.43835-0.12414
  -6   6  -4    7.55    5.64   7 0.45708-0.91124 0.65674-0.02455-0.43835 0.12432
  -6   7  -4   -2.18    6.49   7 0.45708-0.90810 0.65674 0.08182-0.43835 0.12463
  -5   3 -10    1.73    5.79   7 0.45708-0.93207 0.65674-0.34102-0.43835-0.15533
  -5   4  -1   49.14    5.44   7 0.45708-0.79993 0.65674-0.23487-0.43835 0.29205
  -4   8   2    0.23    6.62   7 0.45708-0.69153 0.65674 0.18748-0.43835 0.46275
  -3   1  -3 1766.48   14.54   7 0.45708-0.69908 0.65674-0.55065-0.43835 0.23023
  -2   8   5   29.94    6.75   7 0.45708-0.51334 0.65674 0.18717-0.43835 0.64906
   0   7   7   74.60    7.04   7 0.45708-0.35332 0.65674 0.08215-0.43835 0.78639
   6  -1   1 1061.24    9.93   7 0.45708-0.04750 0.65674-0.76107-0.43835 0.60351
   7  -1   1   42.12    5.64   7 0.45708 0.01650 0.65674-0.76134-0.43835 0.62344
   8  -3 -16   30.73    6.80   7 0.45708-0.16663 0.65674-0.97319-0.43835-0.20269
   8  -3  -8  720.71    8.23   7 0.45708-0.05053 0.65674-0.97412-0.43835 0.19493
   9  -3  -8    2.44    4.91   7 0.45708 0.01502 0.65674-0.97524-0.43835 0.21424
  10  -3  -8   -4.58    5.71   7 0.45708 0.08103 0.65674-0.97196-0.43835 0.23346
  11  -3  -9   80.77    6.19   7 0.45708 0.13247 0.65674-0.97580-0.43835 0.20349
  11   0   2  105.10    6.41   7 0.45708 0.29443 0.65674-0.65560-0.43835 0.75028
  12  -3 -10  334.49    8.08   7 0.45708 0.18295 0.65674-0.97488-0.43835 0.17276
  12  -2  -4    9.40    5.68   7 0.45708 0.27179 0.65674-0.87004-0.43835 0.47163
  14   0   0  141.58    8.67   7 0.45708 0.46156 0.65674-0.65420-0.43835 0.70738
  -2   0 -11   -2.01    9.38   7 0.45707-0.74955 0.65702-0.65847-0.43817-0.14739
  -2   0  -5    3.35    8.23   7 0.45707-0.66124 0.65702-0.65743-0.43817 0.15136
   1   2   5 1816.44   24.55   7 0.45707-0.31880 0.65702-0.44462-0.43817 0.70569
   3   5   8   38.65   10.37   7 0.45707-0.14288 0.65702-0.12803-0.43817 0.89561
  -6   6  -8   38.68   10.59   8 0.46411-0.97481 0.65066-0.01885-0.43762-0.07471
  -6   6  -7   16.20    9.30   8 0.46411-0.96252 0.65066-0.01832-0.43762-0.02488
  -6   6  -6   17.38    9.20   8 0.46411-0.94803 0.65066-0.01894-0.43762 0.02430
  -6   6  -5   -5.32    9.04   8 0.46411-0.93091 0.65066-0.01878-0.43762 0.07440
  -6   7  -6   27.69   10.63   8 0.46411-0.94439 0.65066 0.08665-0.43762 0.02468
  -6   7  -5   -4.83   10.58   8 0.46411-0.92754 0.65066 0.08708-0.43762 0.07387
  -5   3  -9  331.17    9.72   8 0.46411-0.92624 0.65066-0.33601-0.43762-0.10751
  -5   3  -4   49.75    7.59   8 0.46411-0.84849 0.65066-0.33421-0.43762 0.14276
  -5   5   0   68.42    7.42   8 0.46411-0.79006 0.65066-0.12332-0.43762 0.34120
  -5   7   0   78.42    9.54   8 0.46411-0.79276 0.65066 0.08791-0.43762 0.34281
  -5   8  -1  119.88   11.40   8 0.46411-0.80781 0.65066 0.19349-0.43762 0.29393
  -4   2  -3  266.07    7.75   8 0.46411-0.77145 0.65066-0.44076-0.43762 0.21182
  -4   3   0   61.13    6.50   8 0.46411-0.72584 0.65066-0.33401-0.43762 0.36100
  -3   1 -12   74.75    8.50   8 0.46411-0.83676 0.65066-0.54793-0.43762-0.21785
  -3   5   4   15.43    7.27   8 0.46411-0.60040 0.65066-0.12338-0.43762 0.57819
  -3   7   4    8.93    7.85   8 0.46411-0.60221 0.65066 0.08830-0.43762 0.58084
  -2   2   2 7229.58   27.80   8 0.46411-0.56641 0.65066-0.43942-0.43762 0.49941
  -1   5   6  851.48   11.18   8 0.46411-0.44178 0.65066-0.12278-0.43762 0.71905
   0   6   7   -1.79    8.21   8 0.46411-0.36068 0.65066-0.01720-0.43762 0.78489
   1   8   7   18.45   10.97   8 0.46411-0.29506 0.65066 0.19443-0.43762 0.80719
   2  -1  -1 4330.30   25.76   8 0.46411-0.34617 0.65066-0.75779-0.43762 0.42638
   4   0   3    0.37    6.52   8 0.46411-0.15792 0.65066-0.64952-0.43762 0.66370
   6  -3 -13   35.65    8.27   8 0.46411-0.26086 0.65066-0.96564-0.43762-0.09215
   6  -3 -12   21.83    8.18   8 0.46411-0.24726 0.65066-0.96879-0.43762-0.04357
   6  -3 -11   87.24    7.52   8 0.46411-0.23287 0.65066-0.96958-0.43762 0.00641
   6  -3 -10  100.21    7.93   8 0.46411-0.21755 0.65066-0.96807-0.43762 0.05620
   6   1   5   14.64    7.57   8 0.46411 0.00257 0.65066-0.54388-0.43762 0.80206
   7  -3 -15   38.04    9.45   8 0.46411-0.22490 0.65066-0.96841-0.43762-0.17305
   7  -3  -8  867.69   11.00   8 0.46411-0.12233 0.65066-0.96770-0.43762 0.17428
   7  -2  -2   32.71    7.75   8 0.46411-0.03413 0.65066-0.86127-0.43762 0.47356
   8  -2  -2   23.78    7.65   8 0.46411 0.03066 0.65066-0.86150-0.43762 0.49233
   8  -1   1 2139.40   14.38   8 0.46411 0.07727 0.65066-0.75637-0.43762 0.64252
   8   2   6    6.99    8.30   8 0.46411 0.14851 0.65066-0.43807-0.43762 0.89040
   9  -3 -17    6.81   10.82   8 0.46411-0.12344 0.65066-0.97090-0.43762-0.23440
   9   0   3   -1.58    7.39   8 0.46411 0.16912 0.65066-0.64790-0.43762 0.75864
  11  -3  -8   70.46    8.39   8 0.46411 0.13968 0.65066-0.96491-0.43762 0.25168
  11  -2  -3   38.01    8.19   8 0.46411 0.21375 0.65066-0.86181-0.43762 0.50101
  11  -1   0   10.26    8.31   8 0.46411 0.25767 0.65066-0.75541-0.43762 0.65033
  11   2   5    2.78    9.30   8 0.46411 0.32992 0.65066-0.43642-0.43762 0.89638
  12  -3  -9   14.23    9.49   8 0.46411 0.19112 0.65066-0.96568-0.43762 0.22180
  13  -3 -11   12.85   10.74   8 0.46411 0.22793 0.65066-0.97013-0.43762 0.14162
  13   0   1    2.07    9.46   8 0.46411 0.40171 0.65066-0.64720-0.43762 0.73619
  -5   3  -5   42.25    5.44   8 0.47110-0.87166 0.64452-0.32850-0.43688 0.09188
  -5   4 -12   13.10    6.59   8 0.47110-0.97432 0.64452-0.22436-0.43688-0.25547
  -5   6   0   77.33    6.29   8 0.47110-0.79712 0.64452-0.01208-0.43688 0.34233
  -4   5   2   22.15    5.13   8 0.47110-0.70516 0.64452-0.11789-0.43688 0.46068
  -3   3   2 2997.42   15.55   8 0.47110-0.63746 0.64452-0.32697-0.43688 0.47920
  -3   6   4   29.77    5.13   8 0.47110-0.60814 0.64452-0.01237-0.43688 0.57956
  -2   5   5  145.38    6.11   8 0.47110-0.52874 0.64452-0.11696-0.43688 0.64778
  -1   7   6    8.66    5.75   8 0.47110-0.44732 0.64452 0.09409-0.43688 0.71838
   2  -2  -7 1986.39   15.57   8 0.47110-0.44158 0.64452-0.85614-0.43688 0.12771
   3  -1   0 1866.03   15.21   8 0.47110-0.27298 0.64452-0.75020-0.43688 0.49482
   5  -1   1  499.58    7.86   8 0.47110-0.12725 0.64452-0.74939-0.43688 0.58285
   6  -3  -9 1359.14   10.64   8 0.47110-0.20938 0.64452-0.96211-0.43688 0.10594
   6  -2  -2   38.26    4.78   8 0.47110-0.10723 0.64452-0.85503-0.43688 0.45256
   7   1   5  423.73    8.32   8 0.47110 0.06233 0.64452-0.53621-0.43688 0.82210
   8  -3  -7   13.76    5.55   8 0.47110-0.04917 0.64452-0.96164-0.43688 0.24253
   9  -3  -7    5.32    5.26   8 0.47110 0.01603 0.64452-0.96249-0.43688 0.26227
   9  -2  -2   77.85    5.69   8 0.47110 0.08992 0.64452-0.85630-0.43688 0.51123
   9  -1   1  262.57    6.76   8 0.47110 0.13512 0.64452-0.74852-0.43688 0.65904
  10  -3  -7   79.56    6.14   8 0.47110 0.08165 0.64452-0.95918-0.43688 0.28113
  13  -3 -10   76.57    7.93   8 0.47110 0.23523 0.64452-0.96304-0.43688 0.19062
  13  -2  -4    7.48    6.51   8 0.47110 0.32260 0.64452-0.85180-0.43688 0.48730
  13  -1  -1  262.69    7.92   8 0.47110 0.36749 0.64452-0.74721-0.43688 0.63565
  14  -2  -5   17.41    7.62   8 0.47110 0.37273 0.64452-0.85278-0.43688 0.45689
  14  -1  -2  200.30    8.76   8 0.47110 0.41865 0.64452-0.75211-0.43688 0.60773
   2  -2 -12   -0.61    9.09   8 0.47110-0.51641 0.64437-0.85646-0.43686-0.12153
   3   7   8    3.26   11.48   8 0.47110-0.15571 0.64437 0.09518-0.43686 0.89386
   5  -2 -19   50.69   13.56   8 0.47110-0.42134 0.64437-0.85679-0.43686-0.41096
  -5   3  -8  159.36    7.84   9 0.47805-0.92050 0.63810-0.32183-0.43611-0.05749
  -5   3  -7   36.94    7.31   9 0.47805-0.90729 0.63810-0.32193-0.43611-0.00722
  -5   3  -6   26.71    7.39   9 0.47805-0.89179 0.63810-0.32214-0.43611 0.04218
  -5   4  -2  284.41    8.43   9 0.47805-0.83315 0.63810-0.21652-0.43611 0.24147
  -5   8  -2   76.01   10.92   9 0.47805-0.83509 0.63810 0.20546-0.43611 0.24176
  -4   2 -11    1.80    7.99   9 0.47805-0.90074 0.63810-0.42808-0.43611-0.18783
  -4   3 -14   18.90    9.35   9 0.47805-0.94492 0.63810-0.32315-0.43611-0.33614
  -4   4   1  347.13    8.74   9 0.47805-0.72617 0.63810-0.21615-0.43611 0.41016
  -4   7   2   27.44    8.18   9 0.47805-0.70919 0.63810 0.09975-0.43611 0.45833
  -3   2   0   50.01    6.97   9 0.47805-0.67370 0.63810-0.42609-0.43611 0.37899
  -3   4   3   96.74    7.90   9 0.47805-0.62988 0.63810-0.21604-0.43611 0.52767
  -3   8   3    3.20    9.26   9 0.47805-0.63004 0.63810 0.20589-0.43611 0.53025
  -2   6   5    5.57    7.15   9 0.47805-0.53645 0.63810-0.00504-0.43611 0.64871
  -2   7   5   23.92    8.02   9 0.47805-0.53374 0.63810 0.10004-0.43611 0.64552
  -1   6   6   13.67    8.25   9 0.47805-0.45569 0.63810-0.00461-0.43611 0.71663
   1   3   6  339.92    9.85   9 0.47805-0.32462 0.63810-0.31838-0.43611 0.75546
   4  -2  -3  448.44    9.01   9 0.47805-0.26037 0.63810-0.84833-0.43611 0.36360
   5   1   5   25.94    7.80   9 0.47805-0.07679 0.63810-0.53199-0.43611 0.78272
   6  -3 -14   46.10    8.33   9 0.47805-0.28949 0.63810-0.95572-0.43611-0.14418
   6  -3  -8  799.68   10.98   9 0.47805-0.20231 0.63810-0.95353-0.43611 0.15389
   7  -3 -16   37.17    9.49   9 0.47805-0.25297 0.63810-0.95524-0.43611-0.22460
   7  -3  -7  134.77    8.52   9 0.47805-0.12212 0.63810-0.95475-0.43611 0.22262
   8  -3 -17   -0.93   10.76   9 0.47805-0.20318 0.63810-0.95797-0.43611-0.25600
  10  -2  -2   83.24    7.37   9 0.47805 0.14850 0.63810-0.84776-0.43611 0.52885
  11  -3  -7    8.64    8.10   9 0.47805 0.14061 0.63810-0.95210-0.43611 0.29890
  11   1   4   29.33    8.84   9 0.47805 0.30138 0.63810-0.52952-0.43611 0.84554
  11   3   6    2.48   10.83   9 0.47805 0.33127 0.63810-0.31909-0.43611 0.94551
  12  -3  -8   31.01    9.38   9 0.47805 0.19171 0.63810-0.95515-0.43611 0.26964
  12  -2  -3    2.78    8.06   9 0.47805 0.26481 0.63810-0.84652-0.43611 0.51746
  13  -3  -9   21.71   10.32   9 0.47805 0.24234 0.63810-0.95362-0.43611 0.23872
  -5   4 -11   29.88    6.69   9 0.48497-0.97422 0.63163-0.21106-0.43533-0.20724
  -5   5  -1  224.15    6.15   9 0.48497-0.82481 0.63163-0.10396-0.43533 0.28871
  -5   6  -1  162.04    6.46   9 0.48497-0.82870 0.63163 0.00029-0.43533 0.29123
  -5   7  -1  360.65    8.21   9 0.48497-0.82364 0.63163 0.10575-0.43533 0.29024
  -4   2  -4  339.70    6.66   9 0.48497-0.80711 0.63163-0.42082-0.43533 0.15897
  -4   6   2  134.13    5.58   9 0.48497-0.71504 0.63163 0.00083-0.43533 0.45789
  -4   8   1   26.18    6.88   9 0.48497-0.72943 0.63163 0.21077-0.43533 0.40745
   3  -2  -4  218.08    6.48   9 0.48497-0.34622 0.63163-0.84211-0.43533 0.29322
   8  -3  -6  215.26    6.52   9 0.48497-0.04805 0.63163-0.94661-0.43533 0.28947
   8   1   5   46.15    5.52   9 0.48497 0.11336 0.63163-0.52405-0.43533 0.83933
   9  -3  -6  900.54    8.86   9 0.48497 0.01665 0.63163-0.94761-0.43533 0.30844
  10  -1   1  840.87    8.97   9 0.48497 0.18706 0.63163-0.73488-0.43533 0.67681
  12  -1   0   35.77    6.01   9 0.48497 0.30253 0.63163-0.73566-0.43533 0.66673
  12   0   2   23.41    6.73   9 0.48497 0.33165 0.63163-0.63102-0.43533 0.76658
   1  -1 -16    0.09   13.72   8 0.46408-0.63360 0.65092-0.75851-0.43741-0.33885
  -1   0 -15    0.10   12.76   8 0.47113-0.75681 0.64457-0.64592-0.43682-0.32800
  -3   2 -15   -4.04   11.28   9 0.48504-0.90066 0.63190-0.42311-0.43545-0.36755
  -1   1 -18   73.95   13.84   9 0.48504-0.81242 0.63190-0.52874-0.43545-0.47803
   3   6   8    6.75    9.89   9 0.48504-0.16959 0.63190 0.00220-0.43545 0.89211
   8   3   7  413.92   14.21   9 0.48504 0.14275 0.63190-0.31155-0.43545 0.93940
  10   4   7    5.86   13.31   9 0.48504 0.27462 0.63190-0.20802-0.43545 0.97764
  -5   4  -3    4.29    7.41  10 0.49195-0.86204 0.62552-0.20505-0.43473 0.19047
  -5   5 -12    4.33   10.75  10 0.49195-0.99453 0.62552-0.10032-0.43473-0.25752
  -5   7  -2   38.81    9.51  10 0.49195-0.85009 0.62552 0.11234-0.43473 0.24185
  -5   8  -3   -3.36   10.73  10 0.49195-0.85928 0.62552 0.21634-0.43473 0.19002
  -4   2 -10   10.01    7.05  10 0.49195-0.90076 0.62552-0.41615-0.43473-0.13964
  -4   3  -1  410.38    8.01  10 0.49195-0.76960 0.62552-0.30915-0.43473 0.30858
  -3   1 -11  155.21    8.46  10 0.49195-0.84963 0.62552-0.52289-0.43473-0.17128
  -3   1  -4  215.01    8.46  10 0.49195-0.74675 0.62552-0.52081-0.43473 0.17756
  -2   0 -10  729.52   14.48  10 0.49195-0.76860 0.62552-0.62816-0.43473-0.10210
  -2   0  -6  128.68    8.32  10 0.49195-0.71178 0.62552-0.62718-0.43473 0.09564
  -2   8   4   23.53    9.38  10 0.49195-0.56265 0.62552 0.21773-0.43473 0.59698
  -1   8   5   26.88    9.51  10 0.49195-0.48443 0.62552 0.21892-0.43473 0.66733
   0   4   6  570.91   11.08  10 0.49195-0.40385 0.62552-0.20154-0.43473 0.73432
   0   8   6   38.16   10.20  10 0.49195-0.40143 0.62552 0.21769-0.43473 0.73253
   1   5   7   85.30    7.90  10 0.49195-0.32400 0.62552-0.09688-0.43473 0.80436
   1   7   7   57.11    9.83  10 0.49195-0.32231 0.62552 0.11347-0.43473 0.80373
   2  -2  -6 5294.06   25.10  10 0.49195-0.44809 0.62552-0.83423-0.43473 0.17717
   4   7   8    9.16   10.79  10 0.49195-0.11137 0.62552 0.11402-0.43473 0.91107
   5  -3 -12    7.14    7.02  10 0.49195-0.33857 0.62552-0.94102-0.43473-0.06546
   5  -3 -11   43.02    7.46  10 0.49195-0.32485 0.62552-0.94283-0.43473-0.01664
   5  -3 -10   88.91    7.83  10 0.49195-0.31019 0.62552-0.94222-0.43473 0.03379
   5  -2  -2   47.88    6.70  10 0.49195-0.19356 0.62552-0.83659-0.43473 0.43271
   6  -3 -15   95.25    8.64  10 0.49195-0.31770 0.62552-0.94302-0.43473-0.19562
   6  -3  -7 1132.71   11.75  10 0.49195-0.20160 0.62552-0.94081-0.43473 0.20163
   7  -3 -17   53.58   10.36  10 0.49195-0.28003 0.62552-0.93965-0.43473-0.27428
   7  -3  -6  955.76   11.01  10 0.49195-0.12199 0.62552-0.93911-0.43473 0.27088
   9   2   6   69.32    8.87  10 0.49195 0.18661 0.62552-0.41208-0.43473 0.90660
  10  -3  -6    0.29    8.24  10 0.49195 0.07597 0.62552-0.94314-0.43473 0.32997
  10   0   3    0.45    8.20  10 0.49195 0.20897 0.62552-0.62502-0.43473 0.77916
  11  -2  -2  142.34    8.71  10 0.49195 0.20052 0.62552-0.83501-0.43473 0.54693
  12  -3  -7   94.21    9.65  10 0.49195 0.19273 0.62552-0.94174-0.43473 0.31745
  13  -3  -8   77.78    9.97  10 0.49195 0.24468 0.62552-0.94224-0.43473 0.28706
  13   1   3   -3.07   10.74  10 0.49195 0.40641 0.62552-0.51874-0.43473 0.83708
  -5   4 -10   41.99    5.99  10 0.49890-0.97152 0.61936-0.19973-0.43413-0.15864
  -5   4  -4    2.11    5.17  10 0.49890-0.88648 0.61936-0.19954-0.43413 0.14025
  -5   5  -2  548.40    7.49  10 0.49890-0.85389 0.61936-0.09279-0.43413 0.23950
  -4   2  -5   71.65    5.72  10 0.49890-0.83466 0.61936-0.41023-0.43413 0.10897
  -4   7   1   10.80    5.93  10 0.49890-0.74504 0.61936 0.11728-0.43413 0.40892
  -4   8   0   37.54    6.91  10 0.49890-0.76007 0.61936 0.22298-0.43413 0.35996
  -3   7   3   14.04    5.66  10 0.49890-0.64970 0.61936 0.11880-0.43413 0.52705
  -2   4   4  127.63    6.04  10 0.49890-0.57059 0.61936-0.19778-0.43413 0.59487
  -1   2   3   29.80    5.48  10 0.49890-0.52079 0.61936-0.40864-0.43413 0.56424
   4  -1   1  166.78    6.18  10 0.49890-0.22011 0.61936-0.72375-0.43413 0.56067
   5  -3  -9  687.94    8.54  10 0.49890-0.30197 0.61936-0.93691-0.43413 0.08372
   7  -2  -1   21.77    5.34  10 0.49890-0.05462 0.61936-0.82735-0.43413 0.51777
   8  -2  -1   52.64    5.55  10 0.49890 0.01173 0.61936-0.82839-0.43413 0.53787
  11  -3  -6    4.63    5.69  10 0.49890 0.13526 0.61936-0.93635-0.43413 0.34713
  13  -2  -3   18.12    6.65  10 0.49890 0.31023 0.61936-0.82796-0.43413 0.53497
  14  -2  -4    5.52    7.55  10 0.49890 0.36317 0.61936-0.83059-0.43413 0.50697
  14  -1  -1   -0.83    7.83  10 0.49890 0.40531 0.61936-0.72154-0.43413 0.65311
  14   0   1    1.24    7.75  10 0.49890 0.43493 0.61936-0.61622-0.43413 0.75333
   2  -2 -13  169.56   10.45  10 0.49878-0.55737 0.61905-0.83174-0.43396-0.17366
   3  -2 -16    1.33    9.85  10 0.49878-0.53593 0.61905-0.83181-0.43396-0.30447
   4  -2 -18   22.55   11.61  10 0.49878-0.49929 0.61905-0.83174-0.43396-0.38421
   4   5   8  251.95   12.37  10 0.49878-0.11905 0.61905-0.08874-0.43396 0.91031
  -5   4  -9   74.68    8.56  11 0.50563-0.96479 0.61269-0.19354-0.43326-0.10954
  -5   5 -11   14.41    9.38  11 0.50563-0.99269 0.61269-0.08822-0.43326-0.20917
  -5   6  -2  221.44    9.04  11 0.50563-0.85827 0.61269 0.01790-0.43326 0.23863
  -5   7  -3    3.70    9.29  11 0.50563-0.87562 0.61269 0.12339-0.43326 0.18914
  -4   2  -9    0.40    7.18  11 0.50563-0.89809 0.61269-0.40393-0.43326-0.09097
  -4   2  -6   32.64    7.42  11 0.50563-0.85707 0.61269-0.40361-0.43326 0.05774
  -4   3 -13   10.51    9.11  11 0.50563-0.95553 0.61269-0.29797-0.43326-0.28896
  -4   5   1    4.06    7.16  11 0.50563-0.75061 0.61269-0.08655-0.43326 0.40639
  -4   6   1   54.38    7.16  11 0.50563-0.75249 0.61269 0.01935-0.43326 0.40872
  -3   5   3   50.66    7.40  11 0.50563-0.65575 0.61269-0.08642-0.43326 0.52492
  -3   6   3    9.72    7.09  11 0.50563-0.65803 0.61269 0.01975-0.43326 0.52669
  -3   8   2    7.01    9.31  11 0.50563-0.67072 0.61269 0.23039-0.43326 0.47700
  -2   1 -15    6.13    8.18  11 0.50563-0.85567 0.61269-0.50985-0.43326-0.35099
  -2   3   3 2950.46   16.72  11 0.50563-0.59073 0.61269-0.29885-0.43326 0.54369
  -1   4   5  122.72    8.45  11 0.50563-0.49712 0.61269-0.19065-0.43326 0.66363
   0   2   4 1264.63   16.46  11 0.50563-0.44643 0.61269-0.39985-0.43326 0.63461
   1   6   7  132.74    8.89  11 0.50563-0.33596 0.61269 0.02134-0.43326 0.80176
   4   1   5  608.33   12.53  11 0.50563-0.17055 0.61269-0.50512-0.43326 0.75848
   5  -3 -13   -1.70    8.07  11 0.50563-0.36885 0.61269-0.93068-0.43326-0.11821
   5  -3  -8  570.19   10.09  11 0.50563-0.29452 0.61269-0.92879-0.43326 0.13129
   6  -3 -16   32.74    9.46  11 0.50563-0.34488 0.61269-0.92766-0.43326-0.24626
   8  -3  -5   58.04    8.31  11 0.50563-0.05441 0.61269-0.92738-0.43326 0.33708
   9  -3  -5 1959.56   13.21  11 0.50563 0.01178 0.61269-0.92894-0.43326 0.35585
   9  -2  -1  234.90    8.35  11 0.50563 0.07118 0.61269-0.82400-0.43326 0.55679
   9   1   5   51.47    8.57  11 0.50563 0.15921 0.61269-0.50484-0.43326 0.85680
  10  -3  -5   53.15    8.54  11 0.50563 0.07683 0.61269-0.92525-0.43326 0.37580
  11  -1   1    4.82    8.30  11 0.50563 0.23090 0.61269-0.71602-0.43326 0.69574
  11   0   3    1.24    8.09  11 0.50563 0.26007 0.61269-0.60785-0.43326 0.79202
  12  -3  -6   65.57    9.57  11 0.50563 0.19354 0.61269-0.92576-0.43326 0.36424
  12  -2  -2    8.48    8.16  11 0.50563 0.25192 0.61269-0.81980-0.43326 0.56309
  12   2   5   -0.87   10.82  11 0.50563 0.35509 0.61269-0.39820-0.43326 0.91163
  13  -3  -7  195.35   10.30  11 0.50563 0.24563 0.61269-0.92856-0.43326 0.33411
  13  -1   0   12.17    9.65  11 0.50563 0.34679 0.61269-0.71322-0.43326 0.68175
  -5   4  -8    9.01    5.88  11 0.51233-0.95586 0.60597-0.18684-0.43239-0.06101
  -5   4  -7  117.20    6.45  11 0.51233-0.94294 0.60597-0.18683-0.43239-0.01102
  -5   4  -6   58.22    5.51  11 0.51233-0.92770 0.60597-0.18559-0.43239 0.03931
  -5   4  -5    1.68    5.32  11 0.51233-0.90989 0.60597-0.18569-0.43239 0.08924
  -5   5 -10   33.16    6.77  11 0.51233-0.98769 0.60597-0.08183-0.43239-0.16018
  -5   5  -3   -3.83    5.12  11 0.51233-0.88093 0.60597-0.07962-0.43239 0.18825
  -5   6  -3    4.62    5.67  11 0.51233-0.88288 0.60597 0.02539-0.43239 0.18953
  -5   7  -4    3.10    6.50  11 0.51233-0.89720 0.60597 0.13040-0.43239 0.13984
  -4   2  -8    0.71    5.13  11 0.51233-0.89037 0.60597-0.39636-0.43239-0.04238
  -4   2  -7   24.74    5.31  11 0.51233-0.87606 0.60597-0.39758-0.43239 0.00764
  -4   4   0    6.46    5.19  11 0.51233-0.77165 0.60597-0.18455-0.43239 0.35634
  -4   8  -1  205.54    7.72  11 0.51233-0.78928 0.60597 0.23596-0.43239 0.31006
  -3   1  -5 1086.75   11.69  11 0.51233-0.78307 0.60597-0.50154-0.43239 0.12482
  -3   3   1 4322.03   17.64  11 0.51233-0.69460 0.60597-0.29006-0.43239 0.42644
  -2   1  -1 2701.58   19.79  11 0.51233-0.65943 0.60597-0.50027-0.43239 0.34440
  -2   7   4   18.25    5.80  11 0.51233-0.58336 0.60597 0.13206-0.43239 0.59521
   0   7   6    2.53    5.73  11 0.51233-0.42192 0.60597 0.13241-0.43239 0.73394
   6  -3  -6 1304.13   10.07  11 0.51233-0.20726 0.60597-0.92340-0.43239 0.24857
   6  -2  -1   48.57    4.70  11 0.51233-0.13285 0.60597-0.81661-0.43239 0.49742
   7  -3  -5  736.87    8.70  11 0.51233-0.12676 0.60597-0.92064-0.43239 0.31543
   7  -1   2  382.69    7.51  11 0.51233-0.02200 0.60597-0.70954-0.43239 0.66588
   8  -1   2  108.47    6.44  11 0.51233 0.04259 0.60597-0.70842-0.43239 0.68477
  10  -2  -1    0.60    5.07  11 0.51233 0.12894 0.60597-0.81592-0.43239 0.57470
  11  -3  -5   62.26    5.98  11 0.51233 0.13536 0.60597-0.91845-0.43239 0.39240
  12   1   4    3.13    6.53  11 0.51233 0.33432 0.60597-0.49643-0.43239 0.86243
  13   0   2    5.18    6.62  11 0.51233 0.37058 0.60597-0.60256-0.43239 0.78237
  -2   0  -9   -0.12    9.36  11 0.51228-0.77499 0.60564-0.60741-0.43220-0.05408
   2   4   7  311.07   11.88  11 0.51228-0.27915 0.60564-0.18252-0.43220 0.81920
   4   6   8    1.99   11.35  11 0.51228-0.13081 0.60564 0.02903-0.43220 0.90905
  -5   5  -4  442.65    8.81  12 0.51891-0.90407 0.59870-0.07306-0.43123 0.13768
  -5   6 -10   65.18   10.98  12 0.51891-0.99011 0.59870 0.03125-0.43123-0.16023
  -5   6  -4   63.29    8.20  12 0.51891-0.90577 0.59870 0.03267-0.43123 0.13814
  -5   7  -7   -0.33   10.54  12 0.51891-0.95005 0.59870 0.13713-0.43123-0.01160
  -5   7  -6   19.07   10.01  12 0.51891-0.93447 0.59870 0.13815-0.43123 0.03886
  -5   7  -5    0.38    9.20  12 0.51891-0.91699 0.59870 0.13743-0.43123 0.08846
  -4   3 -12   12.52    8.03  12 0.51891-0.95838 0.59870-0.28521-0.43123-0.24218
  -4   3  -2  167.47    6.89  12 0.51891-0.80903 0.59870-0.28336-0.43123 0.25563
  -4   4 -14   35.37   10.80  12 0.51891-0.98282 0.59870-0.17933-0.43123-0.34001
  -4   7   0   63.50    8.51  12 0.51891-0.77900 0.59870 0.13812-0.43123 0.35607
  -3   1 -10  195.03    8.85  12 0.51891-0.85994 0.59870-0.49436-0.43123-0.12315
  -3   2 -14   10.11    8.03  12 0.51891-0.92011 0.59870-0.39049-0.43123-0.32255
  -3   2  -1   24.49    6.61  12 0.51891-0.73001 0.59870-0.38803-0.43123 0.32429
  -3   3 -16    2.05   10.70  12 0.51891-0.94760 0.59870-0.28533-0.43123-0.42088
  -3   4   2   37.34    7.54  12 0.51891-0.68496 0.59870-0.17755-0.43123 0.47473
  -2   0  -8   15.76    7.08  12 0.51891-0.76706 0.59870-0.60090-0.43123-0.00587
  -2   0  -7    3.13    6.22  12 0.51891-0.75178 0.59870-0.59974-0.43123 0.04468
  -2   2 -17    4.75   10.74  12 0.51891-0.89994 0.59870-0.39140-0.43123-0.45335
  -2   5   4   29.73    7.49  12 0.51891-0.59148 0.59870-0.07168-0.43123 0.59432
  -2   8   3    3.66    9.39  12 0.51891-0.60512 0.59870 0.24548-0.43123 0.54656
  -1   1   1 2232.61   22.39  12 0.51891-0.56857 0.59870-0.49323-0.43123 0.46276
  -1   3   4 2277.69   16.54  12 0.51891-0.52564 0.59870-0.28166-0.43123 0.61316
  -1   7   5   53.40    8.28  12 0.51891-0.50960 0.59870 0.13948-0.43123 0.66231
   0   3   5 2322.33   18.04  12 0.51891-0.44548 0.59870-0.28007-0.43123 0.68211
   1   8   6   -1.31   10.81  12 0.51891-0.36366 0.59870 0.24634-0.43123 0.75246
   4  -2  -2   97.46    7.46  12 0.51891-0.28616 0.59870-0.80799-0.43123 0.40794
   5  -3 -14    2.74    8.06  12 0.51891-0.39624 0.59870-0.91767-0.43123-0.16987
   5  -3  -7   21.41    7.88  12 0.51891-0.29359 0.59870-0.91518-0.43123 0.17853
   6  -1   2 1547.90   12.45  12 0.51891-0.09758 0.59870-0.70237-0.43123 0.64422
   6   0   4    1.34    7.46  12 0.51891-0.06651 0.59870-0.59615-0.43123 0.74427
   7  -3 -18  107.21   11.52  12 0.51891-0.32229 0.59870-0.91588-0.43123-0.32863
   7   0   4    7.26    7.48  12 0.51891-0.00138 0.59870-0.59717-0.43123 0.76516
   8   0   4  142.73    8.14  12 0.51891 0.06486 0.59870-0.59625-0.43123 0.78260
   9  -1   2  250.20    8.66  12 0.51891 0.10089 0.59870-0.70143-0.43123 0.70235
   9   3   7  367.41   12.85  12 0.51891 0.17393 0.59870-0.27780-0.43123 0.95349
  10   2   6    0.02    9.37  12 0.51891 0.22493 0.59870-0.38424-0.43123 0.92092
  13  -3  -6    7.15    9.50  12 0.51891 0.24568 0.59870-0.91224-0.43123 0.38162
  14  -2  -3   30.12   10.83  12 0.51891 0.35583 0.59870-0.80739-0.43123 0.55092
  -5   5  -9   -3.33    6.57  12 0.52547-0.98083 0.59138-0.06642-0.43006-0.11217
  -5   5  -8   42.49    5.83  12 0.52547-0.97048 0.59138-0.06571-0.43006-0.06259
  -5   5  -7   17.18    5.80  12 0.52547-0.95758 0.59138-0.06632-0.43006-0.01267
  -5   5  -6  376.19    7.37  12 0.52547-0.94226 0.59138-0.06583-0.43006 0.03753
  -5   5  -5  425.12    7.68  12 0.52547-0.92504 0.59138-0.06452-0.43006 0.08650
  -5   6  -9    5.00    6.60  12 0.52547-0.98188 0.59138 0.03893-0.43006-0.11124
  -5   6  -8   18.43    6.50  12 0.52547-0.97149 0.59138 0.03921-0.43006-0.06188
  -5   6  -5    3.56    5.60  12 0.52547-0.92615 0.59138 0.03906-0.43006 0.08665
  -4   5   0    3.83    5.06  12 0.52547-0.78765 0.59138-0.06558-0.43006 0.35445
  -4   6   0    2.55    4.88  12 0.52547-0.78827 0.59138 0.04027-0.43006 0.35558
  -4   8  -2    4.39    7.66  12 0.52547-0.81617 0.59138 0.25185-0.43006 0.25737
  -3   7   2   32.88    5.70  12 0.52547-0.69108 0.59138 0.14692-0.43006 0.47374
  -3   8   1   11.79    6.61  12 0.52547-0.70595 0.59138 0.25241-0.43006 0.42548
  -2   6   4  167.35    5.96  12 0.52547-0.59594 0.59138 0.04127-0.43006 0.59176
   0   5   6  401.00    7.83  12 0.52547-0.43642 0.59138-0.06319-0.43006 0.72979
   0   6   6   50.08    6.07  12 0.52547-0.43718 0.59138 0.04252-0.43006 0.73054
   2   7   7   17.90    6.66  12 0.52547-0.29052 0.59138 0.14847-0.43006 0.81865
   3  -2  -3 4002.27   19.30  12 0.52547-0.37233 0.59138-0.80194-0.43006 0.33660
   3   0   3   -1.08    4.85  12 0.52547-0.28493 0.59138-0.58943-0.43006 0.63792
   8  -3  -4  269.88    6.79  12 0.52547-0.05946 0.59138-0.90573-0.43006 0.38164
   9  -3  -4   15.48    5.56  12 0.52547 0.00594 0.59138-0.90670-0.43006 0.40252
  10  -3  -4   14.78    5.86  12 0.52547 0.07114 0.59138-0.90403-0.43006 0.42114
  10   1   5    0.99    5.73  12 0.52547 0.20451 0.59138-0.48478-0.43006 0.87145
  11  -2  -1   99.07    6.28  12 0.52547 0.18161 0.59138-0.80435-0.43006 0.59147
  12  -3  -5    5.94    6.49  12 0.52547 0.18950 0.59138-0.90686-0.43006 0.41213
  12  -1   1  234.16    7.75  12 0.52547 0.27775 0.59138-0.69702-0.43006 0.71104
  13  -2  -2    2.52    6.61  12 0.52547 0.29853 0.59138-0.80141-0.43006 0.58001
  -5   6  -7   14.92    9.13  13 0.53202-0.95855 0.58430 0.04700-0.42927-0.01332
  -5   6  -6   18.42    8.60  13 0.53202-0.94348 0.58430 0.04652-0.42927 0.03621
  -4   4 -13   -2.10    9.27  13 0.53202-0.98665 0.58430-0.16522-0.42927-0.29338
  -4   4  -1   84.71    7.64  13 0.53202-0.80847 0.58430-0.16318-0.42927 0.30310
  -4   7  -1  397.68    9.86  13 0.53202-0.80850 0.58430 0.15403-0.42927 0.30516
  -3   1  -9    1.18    7.34  13 0.53202-0.85871 0.58430-0.47955-0.42927-0.07547
  -3   1  -8   -0.41    7.23  13 0.53202-0.84616 0.58430-0.48046-0.42927-0.02527
  -3   1  -7  282.02    9.27  13 0.53202-0.83219 0.58430-0.48080-0.42927 0.02172
  -3   1  -6  604.90   10.28  13 0.53202-0.81445 0.58430-0.47978-0.42927 0.07426
  -1   5   5  458.82    9.65  13 0.53202-0.52235 0.58430-0.05717-0.42927 0.65970
  -1   6   5    1.76    7.14  13 0.53202-0.52271 0.58430 0.04864-0.42927 0.65999
  -1   8   4  180.43   10.05  13 0.53202-0.53633 0.58430 0.25906-0.42927 0.61039
   0   8   5    4.91    9.42  13 0.53202-0.45573 0.58430 0.25979-0.42927 0.68013
   2  -2  -5 5511.59   25.40  13 0.53202-0.47409 0.58430-0.79745-0.42927 0.21798
   4  -3 -10  298.57    8.93  13 0.53202-0.41492 0.58430-0.89996-0.42927 0.01029
   5  -3 -15   73.60    8.41  13 0.53202-0.42337 0.58430-0.90165-0.42927-0.22034
   5  -3  -6   51.88    7.86  13 0.53202-0.29193 0.58430-0.89926-0.42927 0.22537
   5  -2  -1  266.54    7.72  13 0.53202-0.21831 0.58430-0.79560-0.42927 0.47492
   6  -3 -17   44.26    9.61  13 0.53202-0.38740 0.58430-0.90231-0.42927-0.30091
   6  -3  -5    4.62    7.84  13 0.53202-0.21130 0.58430-0.90222-0.42927 0.29639
   9   0   4   43.91    7.33  13 0.53202 0.11755 0.58430-0.58251-0.42927 0.80178
  10  -1   2   41.42    8.68  13 0.53202 0.15337 0.58430-0.68849-0.42927 0.72069
  12   0   3    0.60    9.23  13 0.53202 0.29905 0.58430-0.58120-0.42927 0.80941
  14  -1   0   93.35   11.40  13 0.53202 0.38624 0.58430-0.68825-0.42927 0.69791
  -4   3 -11  106.59    6.40  13 0.53854-0.96115 0.57718-0.26309-0.42848-0.19615
  -4   3  -3  218.22    6.38  13 0.53854-0.84329 0.57718-0.26029-0.42848 0.20207
  -4   8  -3    4.05    7.47  13 0.53854-0.84044 0.57718 0.26504-0.42848 0.20388
  -3   5   2   15.25    5.12  13 0.53854-0.70311 0.57718-0.04910-0.42848 0.47123
  -3   6   2    1.86    4.88  13 0.53854-0.70337 0.57718 0.05521-0.42848 0.47042
  -2   2   1 7920.55   28.01  13 0.53854-0.65449 0.57718-0.36479-0.42848 0.44065
   4  -3 -11   47.66    5.47  13 0.53854-0.43770 0.57718-0.89541-0.42848-0.04124
   4  -3  -9    0.85    5.23  13 0.53854-0.40773 0.57718-0.89449-0.42848 0.05856
   5  -1   2   45.62    4.92  13 0.53854-0.18107 0.57718-0.68077-0.42848 0.62423
   7  -3  -4 1333.22   10.01  13 0.53854-0.13909 0.57718-0.89486-0.42848 0.36346
   7  -2   0  150.20    6.05  13 0.53854-0.07787 0.57718-0.78591-0.42848 0.56212
   8  -2   0   -0.42    5.27  13 0.53854-0.01443 0.57718-0.78833-0.42848 0.58215
   9  -2   0   43.39    5.50  13 0.53854 0.05160 0.57718-0.78672-0.42848 0.60143
  10  -4 -13   20.56    6.57  13 0.53854-0.07328 0.57718-0.99750-0.42848-0.02566
  10  -4 -12    5.44    6.48  13 0.53854-0.05850 0.57718-0.99739-0.42848 0.02448
  11  -4 -13   58.03    7.72  13 0.53854-0.00799 0.57718-0.99998-0.42848-0.00653
  11  -4 -12   12.07    7.54  13 0.53854 0.00728 0.57718-0.99894-0.42848 0.04326
  11  -3  -4   63.15    6.04  13 0.53854 0.12358 0.57718-0.89595-0.42848 0.44170
  12  -4 -12   -0.78    7.56  13 0.53854 0.07244 0.57718-0.99618-0.42848 0.06200
  12  -2  -1   47.48    5.99  13 0.53854 0.23461 0.57718-0.78818-0.42848 0.61047
  13  -3  -5   17.07    6.75  13 0.53854 0.24092 0.57718-0.89362-0.42848 0.42962
  14  -3  -6   10.11    7.80  13 0.53854 0.29299 0.57718-0.89606-0.42848 0.40121
   5   5   8   41.01   11.94  13 0.53199-0.08623 0.58466-0.05459-0.42939 0.92547
   2  -2 -14  305.93   12.71  13 0.53847-0.61187 0.57746-0.79100-0.42838-0.22872
   5   6   8   17.69   11.52  13 0.53847-0.09174 0.57746 0.05745-0.42838 0.92339
  -4   5 -13   63.73   11.03  14 0.54491-0.99908 0.57044-0.04547-0.42753-0.29558
  -4   5  -1   84.60    7.46  14 0.54491-0.82131 0.57044-0.04300-0.42753 0.30243
  -4   6  -1    0.37    8.11  14 0.54491-0.82027 0.57044 0.06165-0.42753 0.30233
  -4   7  -2   26.44    8.31  14 0.54491-0.83594 0.57044 0.16771-0.42753 0.25342
  -4   8  -4   -1.60   10.77  14 0.54491-0.86227 0.57044 0.27190-0.42753 0.15404
  -3   2 -13    1.91    8.05  14 0.54491-0.93279 0.57044-0.36297-0.42753-0.27620
  -3   3 -15   15.10    9.33  14 0.54491-0.96232 0.57044-0.25673-0.42753-0.37582
  -3   7   1   80.93    8.40  14 0.54491-0.72709 0.57044 0.16790-0.42753 0.42243
  -3   8   0   14.76    9.55  14 0.54491-0.73847 0.57044 0.27298-0.42753 0.37194
  -2   7   3    1.50    7.96  14 0.54491-0.62985 0.57044 0.16758-0.42753 0.53976
  -2   8   2   31.48    9.46  14 0.54491-0.64547 0.57044 0.27368-0.42753 0.49173
   2   5   7  113.00    8.00  14 0.54491-0.31084 0.57044-0.04117-0.42753 0.81623
   2   6   7    0.85    8.10  14 0.54491-0.31049 0.57044 0.06398-0.42753 0.81534
   2   8   6    2.07   10.77  14 0.54491-0.32487 0.57044 0.27573-0.42753 0.76949
   4  -3 -12    8.61    7.03  14 0.54491-0.45902 0.57044-0.88847-0.42753-0.09227
   4  -3  -8    2.53    7.56  14 0.54491-0.39973 0.57044-0.88699-0.42753 0.10587
   5   0   4  561.00   10.05  14 0.54491-0.15591 0.57044-0.56913-0.42753 0.72510
   9  -4 -13   99.50    9.70  14 0.54491-0.14513 0.57044-0.98981-0.42753-0.04557
   9  -4 -12   17.17    9.23  14 0.54491-0.13011 0.57044-0.99081-0.42753 0.00337
   9  -4 -11   14.62    8.00  14 0.54491-0.11554 0.57044-0.98922-0.42753 0.05343
  10  -4 -14    5.92   10.73  14 0.54491-0.09413 0.57044-0.99458-0.42753-0.07685
  10  -4 -11    2.45    9.16  14 0.54491-0.05020 0.57044-0.99448-0.42753 0.07281
  10  -4 -10   72.86    9.42  14 0.54491-0.03570 0.57044-0.98955-0.42753 0.12187
  10  -2   0    4.15    7.67  14 0.54491 0.11145 0.57044-0.77919-0.42753 0.62052
  10   0   4    6.00    8.03  14 0.54491 0.16952 0.57044-0.56770-0.42753 0.81848
  11  -4 -11   50.57    9.59  14 0.54491 0.01552 0.57044-0.99543-0.42753 0.09230
  11  -4 -10   70.50    9.58  14 0.54491 0.02923 0.57044-0.98961-0.42753 0.14074
  11  -1   2   17.92    8.34  14 0.54491 0.20612 0.57044-0.67270-0.42753 0.73807
  11   1   5   10.50    9.24  14 0.54491 0.24971 0.57044-0.46055-0.42753 0.88636
  12  -4 -11    3.72   10.61  14 0.54491 0.08085 0.57044-0.99212-0.42753 0.11117
  12  -3  -4   -2.67    9.13  14 0.54491 0.18383 0.57044-0.88526-0.42753 0.45976
  13  -1   1  120.26    9.99  14 0.54491 0.32321 0.57044-0.67430-0.42753 0.72753
  14  -2  -2    1.88   10.89  14 0.54491 0.34490 0.57044-0.77959-0.42753 0.59826
  -4   3 -10   13.10    5.89  14 0.55125-0.95875 0.56365-0.24904-0.42657-0.14638
  -4   3  -4   -1.97    5.15  14 0.55125-0.87081 0.56365-0.24781-0.42657 0.15113
  -4   4 -12   19.63    6.56  14 0.55125-0.98890 0.56365-0.14419-0.42657-0.24701
  -4   4  -2  216.62    6.28  14 0.55125-0.84144 0.56365-0.14216-0.42657 0.25164
  -4   8  -5    0.40    7.53  14 0.55125-0.88222 0.56365 0.27794-0.42657 0.10299
  -3   2  -2  243.01    6.37  14 0.55125-0.77772 0.56365-0.35233-0.42657 0.27009
  -3   3   0   25.00    4.89  14 0.55125-0.74751 0.56365-0.24877-0.42657 0.36965
  -3   4   1  205.08    6.26  14 0.55125-0.73326 0.56365-0.14243-0.42657 0.42043
  -2   4   3    3.16    4.40  14 0.55125-0.63715 0.56365-0.14268-0.42657 0.53702
   1   7   6    7.62    5.75  14 0.55125-0.39559 0.56365 0.17623-0.42657 0.74557
   6  -3  -4  303.56    6.94  14 0.55125-0.21653 0.56365-0.87945-0.42657 0.34132
   6  -2   0    0.80    4.35  14 0.55125-0.15670 0.56365-0.77231-0.42657 0.54168
   8  -3  -3    2.48    5.46  14 0.55125-0.07125 0.56365-0.87853-0.42657 0.42945
   9  -4 -14  238.65    7.94  14 0.55125-0.16652 0.56365-0.98533-0.42657-0.09656
   9  -4 -10   27.54    5.92  14 0.55125-0.10797 0.56365-0.98438-0.42657 0.10159
   9  -3  -3  356.58    6.72  14 0.55125-0.00571 0.56365-0.88092-0.42657 0.44921
  10  -3  -3   15.00    5.89  14 0.55125 0.06105 0.56365-0.87844-0.42657 0.46917
  12  -4 -10    6.85    7.49  14 0.55125 0.08998 0.56365-0.98558-0.42657 0.16006
  13  -2  -1   -2.37    6.74  14 0.55125 0.28606 0.56365-0.77112-0.42657 0.62537
  14  -3  -5   57.27    7.96  14 0.55125 0.29364 0.56365-0.87719-0.42657 0.44603
  -2   1 -14   95.25   10.56  14 0.55119-0.88741 0.56328-0.46051-0.42634-0.30875
   3  -2 -17    6.66   11.27  14 0.55119-0.60307 0.56328-0.77598-0.42634-0.36124
   4  -2 -19   38.40   13.45  14 0.55119-0.56603 0.56328-0.77495-0.42634-0.44029
   6   6   8   29.07   13.40  14 0.55119-0.03911 0.56328 0.07198-0.42634 0.94120
  -4   3  -9   28.54    7.27  15 0.55747-0.95214 0.55626-0.24184-0.42526-0.09901
  -4   3  -5  200.16    8.10  15 0.55747-0.89382 0.55626-0.24086-0.42526 0.09959
  -4   6  -2   10.41    8.14  15 0.55747-0.84836 0.55626 0.07586-0.42526 0.25130
  -4   7  -3  121.94    9.06  15 0.55747-0.86075 0.55626 0.18042-0.42526 0.20155
  -3   8  -1  158.84   10.06  15 0.55747-0.76838 0.55626 0.28784-0.42526 0.32018
  -2   3   2 2279.62   15.24  15 0.55747-0.65964 0.55626-0.23822-0.42526 0.48747
  -2   6   3    7.85    6.90  15 0.55747-0.64383 0.55626 0.07685-0.42526 0.53841
  -1   1 -17  123.33   10.43  15 0.55747-0.87125 0.55626-0.45433-0.42526-0.43910
  -1   7   4    1.16    8.03  15 0.55747-0.56248 0.55626 0.18220-0.42526 0.60557
  -1   8   3   15.65    9.27  15 0.55747-0.57866 0.55626 0.28870-0.42526 0.55902
   0   7   5   15.30    8.11  15 0.55747-0.48318 0.55626 0.18296-0.42526 0.67645
   2  -1   0   73.57    9.13  15 0.55747-0.42596 0.55626-0.66235-0.42526 0.46366
   3  -1   1 1806.10   15.57  15 0.55747-0.34482 0.55626-0.66290-0.42526 0.53339
   3   7   7   97.17    9.88  15 0.55747-0.25684 0.55626 0.18396-0.42526 0.83160
   4  -3 -13   42.76    8.39  15 0.55747-0.48649 0.55626-0.87479-0.42526-0.14477
   4  -3  -7 1409.21   12.82  15 0.55747-0.39804 0.55626-0.87309-0.42526 0.15320
   5  -3 -16    8.47    9.20  15 0.55747-0.46432 0.55626-0.87510-0.42526-0.27480
   5  -3  -5  151.56    8.12  15 0.55747-0.30327 0.55626-0.87461-0.42526 0.27233
   6  -3 -18    2.74   10.89  15 0.55747-0.42739 0.55626-0.87321-0.42526-0.35450
   8  -4 -13   25.86    9.50  15 0.55747-0.22230 0.55626-0.97548-0.42526-0.06734
   8  -4 -12   78.76    8.41  15 0.55747-0.20868 0.55626-0.97731-0.42526-0.01787
   8  -4 -11  122.17    8.61  15 0.55747-0.19368 0.55626-0.97689-0.42526 0.03214
   9  -4 -15   83.44   11.07  15 0.55747-0.18665 0.55626-0.97823-0.42526-0.14760
   9  -4  -9    2.69    8.06  15 0.55747-0.09887 0.55626-0.97708-0.42526 0.15042
  10  -4  -9   27.05    8.21  15 0.55747-0.03363 0.55626-0.98126-0.42526 0.17000
  10   3   7  190.35   11.39  15 0.55747 0.20189 0.55626-0.23576-0.42526 0.96741
  11  -4  -9   21.81    9.36  15 0.55747 0.03207 0.55626-0.98114-0.42526 0.18945
  11  -3  -3    8.86    8.02  15 0.55747 0.12013 0.55626-0.87155-0.42526 0.48758
  11  -2   0  129.81    8.66  15 0.55747 0.16552 0.55626-0.76786-0.42526 0.63832
  11   2   6   81.47    9.91  15 0.55747 0.25358 0.55626-0.34300-0.42526 0.93820
  12  -4  -9   13.13    9.29  15 0.55747 0.09814 0.55626-0.97670-0.42526 0.20839
  13  -3  -4    7.98    9.33  15 0.55747 0.23665 0.55626-0.87214-0.42526 0.47619
  13   0   3   -1.65   10.67  15 0.55747 0.33968 0.55626-0.55346-0.42526 0.82515
  -4   3  -8   13.98    5.12  15 0.56365-0.94315 0.54882-0.23431-0.42395-0.05110
  -4   3  -7    4.71    5.10  15 0.56365-0.92952 0.54882-0.23347-0.42395 0.00016
  -4   3  -6   34.12    5.30  15 0.56365-0.91390 0.54882-0.23285-0.42395 0.04953
  -4   4 -11   27.52    5.77  15 0.56365-0.98738 0.54882-0.12826-0.42395-0.19974
  -4   4  -3   30.70    5.30  15 0.56365-0.87046 0.54882-0.12814-0.42395 0.19826
  -4   5 -12    4.40    6.60  15 0.56365-0.99859 0.54882-0.02317-0.42395-0.24746
  -4   5  -2   46.71    5.37  15 0.56365-0.85253 0.54882-0.02204-0.42395 0.24829
  -4   7  -4   10.54    6.37  15 0.56365-0.88312 0.54882 0.18877-0.42395 0.15036
  -3   5   1   68.97    5.42  15 0.56365-0.74508 0.54882-0.02069-0.42395 0.41793
  -3   6   1   71.96    5.36  15 0.56365-0.74266 0.54882 0.08340-0.42395 0.41655
  -3   7   0   10.37    5.79  15 0.56365-0.76126 0.54882 0.18978-0.42395 0.36861
  -2   5   3    4.78    5.06  15 0.56365-0.64931 0.54882-0.02092-0.42395 0.53553
   1   8   5   15.16    6.69  15 0.56365-0.42399 0.54882 0.29629-0.42395 0.69352
   2  -2  -4 1202.26   12.26  15 0.56365-0.49145 0.54882-0.75973-0.42395 0.26233
   4  -2  -1  720.96    8.69  15 0.56365-0.31535 0.54882-0.75952-0.42395 0.45021
   7  -3  -3 1298.40    9.83  15 0.56365-0.14955 0.54882-0.86716-0.42395 0.40881
   8  -4 -10    3.02    5.77  15 0.56365-0.18672 0.54882-0.97228-0.42395 0.07981
  10  -4  -8   28.39    5.88  15 0.56365-0.02561 0.54882-0.97090-0.42395 0.21833
  11  -4  -8   86.40    7.00  15 0.56365 0.04074 0.54882-0.97038-0.42395 0.23744
  11   0   4   49.63    6.10  15 0.56365 0.21728 0.54882-0.54714-0.42395 0.83520
  12  -3  -3   20.44    6.59  15 0.56365 0.17926 0.54882-0.86170-0.42395 0.50423
  12  -1   2   37.12    6.96  15 0.56365 0.25301 0.54882-0.65282-0.42395 0.75520
  13  -4  -9   17.50    7.62  15 0.56365 0.15641 0.54882-0.96895-0.42395 0.22587
  -4   5 -11   -0.68    9.23  16 0.56998-0.99520 0.54172-0.01587-0.42280-0.20015
  -4   6 -11    8.33   10.77  16 0.56998-0.99112 0.54172 0.08965-0.42280-0.19934
  -4   6  -3   53.88    8.23  16 0.56998-0.87427 0.54172 0.09074-0.42280 0.19851
  -4   7  -8    9.66   10.51  16 0.56998-0.95073 0.54172 0.19558-0.42280-0.05090
  -4   7  -6    7.54    9.12  16 0.56998-0.92122 0.54172 0.19623-0.42280 0.04943
  -4   7  -5   -0.98    9.09  16 0.56998-0.90318 0.54172 0.19577-0.42280 0.09894
  -3   2 -12   16.30    8.10  16 0.56998-0.94258 0.54172-0.33240-0.42280-0.23122
  -3   3 -14   -1.22    9.10  16 0.56998-0.97300 0.54172-0.22804-0.42280-0.33142
  -3   4 -15    5.95   10.67  16 0.56998-0.98830 0.54172-0.12224-0.42280-0.38072
  -3   8  -2  207.56   10.21  16 0.56998-0.79486 0.54172 0.30247-0.42280 0.26866
  -2   2 -16    4.48    9.20  16 0.56998-0.93311 0.54172-0.33258-0.42280-0.41023
  -2   7   2    6.46    7.91  16 0.56998-0.67086 0.54172 0.19681-0.42280 0.48607
  -2   8   1    4.67    9.40  16 0.56998-0.68315 0.54172 0.30139-0.42280 0.43481
  -1   4   4  205.82    8.56  16 0.56998-0.57649 0.54172-0.11896-0.42280 0.60304
  -1   6   4   36.35    7.33  16 0.56998-0.57683 0.54172 0.09158-0.42280 0.60621
   0   8   4   29.05    9.47  16 0.56998-0.50799 0.54172 0.30175-0.42280 0.62189
   1   4   6  752.65   12.03  16 0.56998-0.41592 0.54172-0.11998-0.42280 0.73914
   1   6   6  224.95    9.35  16 0.56998-0.41563 0.54172 0.09265-0.42280 0.74264
   3  -2  -2 7279.78   25.72  16 0.56998-0.40404 0.54172-0.75091-0.42280 0.38018
   4  -3 -14   39.80    8.29  16 0.56998-0.51242 0.54172-0.85857-0.42280-0.19652
   4  -3  -6  323.84    8.93  16 0.56998-0.39553 0.54172-0.85654-0.42280 0.20093
   7  -1   3 1677.67   13.59  16 0.56998-0.06743 0.54172-0.64577-0.42280 0.70595
   8  -4 -14   25.22    9.47  16 0.56998-0.25099 0.54172-0.96741-0.42280-0.11987
   8  -4  -9   20.12    8.17  16 0.56998-0.17801 0.54172-0.96558-0.42280 0.12887
   8  -1   3   80.35    8.29  16 0.56998-0.00105 0.54172-0.64730-0.42280 0.72697
   9  -4  -8    5.65    8.05  16 0.56998-0.09736 0.54172-0.96606-0.42280 0.19896
   9  -1   3  711.33   10.30  16 0.56998 0.06492 0.54172-0.64570-0.42280 0.74490
  12  -4  -8    7.87    9.47  16 0.56998 0.10005 0.54172-0.96568-0.42280 0.25582
  12  -2   0  331.91   10.84  16 0.56998 0.21843 0.54172-0.75345-0.42280 0.65498
  12   1   5    8.77   10.64  16 0.56998 0.28984 0.54172-0.43245-0.42280 0.90015
  14  -3  -4   49.52   10.99  16 0.56998 0.28903 0.54172-0.85566-0.42280 0.49250
  14  -2  -1  172.38   11.62  16 0.56998 0.33309 0.54172-0.75070-0.42280 0.64091
  -4   4 -10    2.41    5.67  16 0.57627-0.98316 0.53458-0.11518-0.42163-0.15172
  -4   4  -4  167.00    5.99  16 0.57627-0.89599 0.53458-0.11319-0.42163 0.14742
  -4   5  -3  151.98    5.86  16 0.57627-0.87927 0.53458-0.00763-0.42163 0.19679
  -4   6 -10    3.75    6.48  16 0.57627-0.98464 0.53458 0.09613-0.42163-0.15145
  -4   6  -4   80.32    6.04  16 0.57627-0.89703 0.53458 0.09744-0.42163 0.14810
  -4   7  -7   33.67    6.67  16 0.57627-0.93610 0.53458 0.20235-0.42163-0.00134
  -3   2  -3  320.59    6.68  16 0.57627-0.81789 0.53458-0.32295-0.42163 0.21545
  -2   1  -2  794.47   11.41  16 0.57627-0.73763 0.53458-0.42784-0.42163 0.28307
   3   8   6    6.67    7.66  16 0.57627-0.28968 0.53458 0.31060-0.42163 0.78054
   4  -1   2  649.71    8.96  16 0.57627-0.28313 0.53458-0.63998-0.42163 0.59893
   5  -3  -4  139.80    6.08  16 0.57627-0.30753 0.53458-0.85032-0.42163 0.31762
   5  -2   0   78.93    5.00  16 0.57627-0.24795 0.53458-0.74546-0.42163 0.51778
   6  -3  -3  136.04    6.02  16 0.57627-0.22751 0.53458-0.85028-0.42163 0.38612
   7  -4 -12   14.05    5.92  16 0.57627-0.29215 0.53458-0.95583-0.42163-0.04078
   7  -4 -11  534.45    8.35  16 0.57627-0.27865 0.53458-0.95616-0.42163 0.00903
   7  -4 -10   55.45    6.19  16 0.57627-0.26325 0.53458-0.95454-0.42163 0.05856
   8  -4 -15    1.27    6.61  16 0.57627-0.27190 0.53458-0.95846-0.42163-0.17090
   8  -4  -8   32.13    5.82  16 0.57627-0.16955 0.53458-0.95629-0.42163 0.17765
   8  -3  -2   33.55    5.37  16 0.57627-0.08017 0.53458-0.84873-0.42163 0.47475
   8  -2   1  196.67    6.41  16 0.57627-0.03557 0.53458-0.74473-0.42163 0.62520
   9  -4  -7   33.61    5.82  16 0.57627-0.08897 0.53458-0.95420-0.42163 0.24574
   9  -3  -2  200.03    6.02  16 0.57627-0.01557 0.53458-0.85172-0.42163 0.49449
   9  -2   1  467.37    7.52  16 0.57627 0.02954 0.53458-0.74492-0.42163 0.64424
  10  -4  -7   66.69    6.02  16 0.57627-0.02372 0.53458-0.95776-0.42163 0.26531
  10  -3  -2   61.69    6.02  16 0.57627 0.05018 0.53458-0.84984-0.42163 0.51441
  11  -4  -7   99.44    6.96  16 0.57627 0.04241 0.53458-0.95712-0.42163 0.28422
  13  -4  -8   51.95    7.94  16 0.57627 0.15876 0.53458-0.95750-0.42163 0.27350
  13  -3  -3   13.47    6.68  16 0.57627 0.23246 0.53458-0.84806-0.42163 0.52089
   6   5   8   12.05   14.76  15 0.56374-0.05174 0.54905-0.01933-0.42410 0.93906
  -1   0 -14  147.06   13.18  16 0.56995-0.83916 0.54191-0.54396-0.42298-0.29201
   0   0 -17    0.88   12.93  16 0.56995-0.81876 0.54191-0.54419-0.42298-0.42223
  -4   4  -9  118.48    8.86  17 0.58227-0.97568 0.52739-0.10732-0.42067-0.10284
  -4   4  -5  526.27    9.43  17 0.58227-0.91817 0.52739-0.10539-0.42067 0.09575
  -4   5 -10    5.43    9.12  17 0.58227-0.98939 0.52739-0.00132-0.42067-0.15180
  -4   5  -4   19.82    7.33  17 0.58227-0.90281 0.52739-0.00119-0.42067 0.14583
  -4   6  -9   10.74    9.13  17 0.58227-0.97541 0.52739 0.10446-0.42067-0.10214
  -4   6  -5   -0.24    7.95  17 0.58227-0.91764 0.52739 0.10441-0.42067 0.09653
  -3   3  -1   15.94    6.31  17 0.58227-0.79305 0.52739-0.21135-0.42067 0.31348
  -3   4   0  152.27    8.01  17 0.58227-0.77780 0.52739-0.10646-0.42067 0.36374
  -3   6   0   11.85    6.97  17 0.58227-0.77687 0.52739 0.10539-0.42067 0.36502
  -3   7  -1   26.55    8.20  17 0.58227-0.79168 0.52739 0.21094-0.42067 0.31514
  -3   8  -3   32.80    9.55  17 0.58227-0.81946 0.52739 0.31522-0.42067 0.21603
  -1   5   4  173.15    8.31  17 0.58227-0.58722 0.52739 0.00027-0.42067 0.60120
  -1   8   2   -1.25    9.28  17 0.58227-0.61905 0.52739 0.31815-0.42067 0.50435
   0   4   5   -3.75    7.82  17 0.58227-0.50809 0.52739-0.10414-0.42067 0.66797
   0   6   5   15.90    7.29  17 0.58227-0.50681 0.52739 0.10596-0.42067 0.66891
   1   5   6  473.60   10.13  17 0.58227-0.42785 0.52739 0.00096-0.42067 0.73827
   2   7   6   12.02    9.16  17 0.58227-0.36213 0.52739 0.21259-0.42067 0.76128
   3   6   7   15.65    8.14  17 0.58227-0.28206 0.52739 0.10717-0.42067 0.82856
   4   0   4  616.87   10.96  17 0.58227-0.26089 0.52739-0.52588-0.42067 0.69673
   4   7   7   44.79    9.54  17 0.58227-0.21562 0.52739 0.21263-0.42067 0.84788
   5  -3 -17   40.73    9.59  17 0.58227-0.50284 0.52739-0.84510-0.42067-0.32812
   6  -1   3   60.62    7.96  17 0.58227-0.14473 0.52739-0.63179-0.42067 0.68463
   7  -4 -13  282.78    9.44  17 0.58227-0.31356 0.52739-0.95035-0.42067-0.09155
   7  -4  -9  251.23    8.24  17 0.58227-0.25507 0.52739-0.94825-0.42067 0.10728
   7  -2   1  253.55    8.65  17 0.58227-0.10815 0.52739-0.73772-0.42067 0.60427
   7   1   6   64.36    7.81  17 0.58227-0.03375 0.52739-0.42047-0.42067 0.85610
   8  -4 -16   90.58   11.15  17 0.58227-0.29027 0.52739-0.94755-0.42067-0.21950
   8   1   6  158.86    8.30  17 0.58227 0.03194 0.52739-0.41892-0.42067 0.87607
   9   1   6    2.73    8.10  17 0.58227 0.09626 0.52739-0.41875-0.42067 0.89062
  10  -2   1   25.77    8.36  17 0.58227 0.08829 0.52739-0.73778-0.42067 0.66420
  10  -1   3   20.53    8.34  17 0.58227 0.11817 0.52739-0.63342-0.42067 0.76442
  11  -3  -2    0.92    8.06  17 0.58227 0.11012 0.52739-0.84334-0.42067 0.53330
  12  -4  -7    4.99    9.48  17 0.58227 0.10267 0.52739-0.95176-0.42067 0.30418
  12   0   4   -1.26    9.29  17 0.58227 0.26365 0.52739-0.52462-0.42067 0.84994
  13  -2   0   19.43    9.64  17 0.58227 0.27094 0.52739-0.73586-0.42067 0.67079
  13  -1   2    5.29   10.04  17 0.58227 0.30031 0.52739-0.63075-0.42067 0.77049
  -4   4  -8  469.02    7.46  17 0.58823-0.96624 0.52016-0.09933-0.41971-0.05557
  -4   4  -7   52.72    5.53  17 0.58823-0.95274 0.52016-0.09941-0.41971-0.00462
  -4   4  -6  648.63    8.21  17 0.58823-0.93734 0.52016-0.09864-0.41971 0.04478
  -4   5  -9   -0.68    5.72  17 0.58823-0.98102 0.52016 0.00637-0.41971-0.10284
  -4   5  -5    5.25    5.08  17 0.58823-0.92324 0.52016 0.00611-0.41971 0.09618
  -4   6  -8    4.44    6.40  17 0.58823-0.96410 0.52016 0.11165-0.41971-0.05364
  -4   6  -7   21.78    5.69  17 0.58823-0.95089 0.52016 0.11184-0.41971-0.00401
  -4   6  -6   -0.34    5.65  17 0.58823-0.93551 0.52016 0.11167-0.41971 0.04518
  -3   5   0   -1.48    5.14  17 0.58823-0.78354 0.52016 0.00636-0.41971 0.36390
  -3   8  -4   62.52    7.78  17 0.58823-0.84207 0.52016 0.32252-0.41971 0.16500
  -2   4   2   45.60    4.77  17 0.58823-0.69098 0.52016-0.09886-0.41971 0.48177
  -2   6   2    3.77    5.04  17 0.58823-0.68918 0.52016 0.11210-0.41971 0.48189
  -2   8   0   87.88    7.04  17 0.58823-0.71547 0.52016 0.32224-0.41971 0.38208
  -1   7   3   76.40    6.07  17 0.58823-0.60805 0.52016 0.21769-0.41971 0.55121
   0   5   5  370.81    7.66  17 0.58823-0.51414 0.52016 0.00803-0.41971 0.66894
   7  -4 -14  110.72    7.22  17 0.58823-0.33326 0.52016-0.94264-0.41971-0.14114
   7  -4  -8   23.43    5.33  17 0.58823-0.24611 0.52016-0.93975-0.41971 0.15559
   7  -3  -2    9.31    5.32  17 0.58823-0.15902 0.52016-0.83646-0.41971 0.45413
   8  -4  -7   24.62    5.11  17 0.58823-0.16653 0.52016-0.94311-0.41971 0.22620
   9  -4  -6  244.23    6.91  17 0.58823-0.08587 0.52016-0.93926-0.41971 0.29173
  10  -4  -6   15.72    5.88  17 0.58823-0.02063 0.52016-0.94192-0.41971 0.31322
  11  -4  -6   34.66    6.70  17 0.58823 0.04572 0.52016-0.94072-0.41971 0.33311
  11  -2   1   37.49    6.01  17 0.58823 0.14844 0.52016-0.72988-0.41971 0.68006
  11  -1   3   42.06    6.03  17 0.58823 0.17828 0.52016-0.62258-0.41971 0.77955
  12  -3  -2   -0.95    6.50  17 0.58823 0.17033 0.52016-0.83367-0.41971 0.55042
  13  -4  -7   22.59    7.86  17 0.58823 0.16269 0.52016-0.94314-0.41971 0.32228
   1  -2  -9  202.27   10.86  17 0.58831-0.65471 0.52009-0.73221-0.41934-0.00837
   1  -2  -8 1385.86   16.88  17 0.58831-0.63905 0.52009-0.73172-0.41934 0.04217
   2  -2 -15  118.76   11.14  17 0.58831-0.67573 0.52009-0.73309-0.41934-0.28704
   3   4   7  405.46   12.52  17 0.58831-0.28899 0.52009-0.09534-0.41934 0.82558
  -4   5  -8  251.85    9.08  18 0.59426-0.97053 0.51279 0.01257-0.41818-0.05493
  -4   5  -7   -8.37    8.33  18 0.59426-0.95763 0.51279 0.01277-0.41818-0.00614
  -4   5  -6   30.66    8.54  18 0.59426-0.94195 0.51279 0.01337-0.41818 0.04413
  -3   2 -11    0.35    7.07  18 0.59426-0.94858 0.51279-0.30326-0.41818-0.18548
  -3   2  -4  209.71    7.67  18 0.59426-0.85090 0.51279-0.30321-0.41818 0.16119
  -3   3 -13   -2.10    8.04  18 0.59426-0.98064 0.51279-0.19805-0.41818-0.28525
  -3   4 -14    1.42    9.34  18 0.59426-0.99493 0.51279-0.09279-0.41818-0.33424
  -3   7  -2  215.85    9.06  18 0.59426-0.81914 0.51279 0.22529-0.41818 0.26337
  -3   8  -5    5.44   10.60  18 0.59426-0.86188 0.51279 0.33027-0.41818 0.11370
  -2   1 -13    0.82    8.01  18 0.59426-0.91361 0.51279-0.40869-0.41818-0.26522
  -2   2   0  156.16    8.15  18 0.59426-0.72478 0.51279-0.30203-0.41818 0.37955
  -2   5   2   47.74    7.37  18 0.59426-0.69667 0.51279 0.01417-0.41818 0.48115
  -2   7   1   34.94    8.09  18 0.59426-0.70889 0.51279 0.22555-0.41818 0.43055
  -1   2   2 2174.53   17.78  18 0.59426-0.63010 0.51279-0.30004-0.41818 0.49983
  -1   3   3    0.25    6.93  18 0.59426-0.61527 0.51279-0.19685-0.41818 0.54917
   0   7   4   30.65    8.23  18 0.59426-0.53561 0.51279 0.22676-0.41818 0.62040
   0   8   3    4.66    9.31  18 0.59426-0.54972 0.51279 0.33251-0.41818 0.57116
   1  -2 -10  138.05    8.88  18 0.59426-0.67442 0.51279-0.72538-0.41818-0.05973
   1   7   5   -0.30    8.06  18 0.59426-0.45522 0.51279 0.22737-0.41818 0.68938
   2   8   5    0.65   10.74  18 0.59426-0.38879 0.51279 0.33199-0.41818 0.70760
   3  -3 -10   18.58    7.40  18 0.59426-0.54313 0.51279-0.82822-0.41818-0.02163
   3  -3  -9   12.34    7.39  18 0.59426-0.52800 0.51279-0.82836-0.41818 0.02781
   4  -3 -15    4.59    8.01  18 0.59426-0.55143 0.51279-0.83044-0.41818-0.25077
   4  -3  -5   55.27    6.73  18 0.59426-0.40584 0.51279-0.83035-0.41818 0.24662
   6  -2   1    2.24    7.50  18 0.59426-0.18645 0.51279-0.72162-0.41818 0.58198
   6   1   6  280.74    9.63  18 0.59426-0.11096 0.51279-0.40431-0.41818 0.83480
   7  -4 -15    6.84    9.36  18 0.59426-0.35281 0.51279-0.93202-0.41818-0.19249
   7   0   5    1.40    7.50  18 0.59426-0.06211 0.51279-0.51059-0.41818 0.80089
   7   2   7    4.44    7.13  18 0.59426-0.03168 0.51279-0.30015-0.41818 0.90164
   8   0   5   -0.70    7.19  18 0.59426 0.00326 0.51279-0.51162-0.41818 0.82154
   8   2   7  246.40   10.42  18 0.59426 0.03406 0.51279-0.29805-0.41818 0.92145
   9   0   5    2.85    8.13  18 0.59426 0.06916 0.51279-0.51050-0.41818 0.83878
  12  -4  -6   56.25    9.71  18 0.59426 0.10594 0.51279-0.93551-0.41818 0.35124
  -3   6  -1    3.54    5.01  18 0.60026-0.80995 0.50537 0.12680-0.41666 0.30956
  -3   8  -6    8.44    7.51  18 0.60026-0.87970 0.50537 0.33609-0.41666 0.06219
  -2   8  -1   87.18    6.95  18 0.60026-0.74454 0.50537 0.33765-0.41666 0.33169
   1   8   4    2.44    6.62  18 0.60026-0.47520 0.50537 0.33954-0.41666 0.63667
   5  -3  -3  351.83    6.54  18 0.60026-0.31629 0.50537-0.82075-0.41666 0.36178
   6  -4 -11  238.51    7.17  18 0.60026-0.36672 0.50537-0.92590-0.41666-0.01509
   7  -4  -7    5.60    5.08  18 0.60026-0.24354 0.50537-0.92678-0.41666 0.20201
   8  -4  -6  176.49    5.83  18 0.60026-0.16376 0.50537-0.92786-0.41666 0.27168
   9  -3  -1  172.88    6.01  18 0.60026-0.02393 0.50537-0.82019-0.41666 0.53817
  10  -4  -5   14.43    5.90  18 0.60026-0.01669 0.50537-0.92385-0.41666 0.35928
  10  -3  -1    4.50    5.79  18 0.60026 0.04071 0.50537-0.81863-0.41666 0.55820
  10   1   6    2.56    5.70  18 0.60026 0.14483 0.50537-0.39802-0.41666 0.90773
  11  -4  -5    8.65    5.87  18 0.60026 0.04812 0.50537-0.92296-0.41666 0.37749
  12  -2   1  294.36    8.13  18 0.60026 0.20289 0.50537-0.71568-0.41666 0.69686
  13  -4  -6    6.31    7.71  18 0.60026 0.16540 0.50537-0.92688-0.41666 0.36827
  13  -3  -2   51.81    7.02  18 0.60026 0.22342 0.50537-0.82061-0.41666 0.56642
   2   3   6   22.41    9.54  18 0.60040-0.38039 0.50521-0.18790-0.41674 0.75394
   3   5   7   10.39   10.31  18 0.60040-0.30018 0.50521 0.02351-0.41674 0.82355
  -3   2 -10  228.05    8.53  19 0.60642-0.94726 0.49768-0.28774-0.41525-0.13929
  -3   3  -2   10.61    6.18  19 0.60642-0.83120 0.49768-0.18179-0.41525 0.25885
  -3   4  -1  312.77    8.57  19 0.60642-0.81572 0.49768-0.07749-0.41525 0.30889
  -3   5  -1   65.28    7.56  19 0.60642-0.81782 0.49768 0.02886-0.41525 0.30957
  -3   7  -3   13.35    8.22  19 0.60642-0.84434 0.49768 0.23980-0.41525 0.20990
  -2   2 -15    3.26    9.16  19 0.60642-0.95388 0.49768-0.28819-0.41525-0.36726
  -2   3 -16    4.52   10.66  19 0.60642-0.97334 0.49768-0.18434-0.41525-0.41906
  -2   3   1  519.03    9.31  19 0.60642-0.72127 0.49768-0.18213-0.41525 0.42747
  -1   6   3  214.88    8.09  19 0.60642-0.62826 0.49768 0.13531-0.41525 0.54817
  -1   8   1    9.70    9.30  19 0.60642-0.65645 0.49768 0.34625-0.41525 0.44803
   1  -2  -7   90.21    7.60  19 0.60642-0.64376 0.49768-0.71017-0.41525 0.08597
   1  -1  -1 2191.98   22.40  19 0.60642-0.55522 0.49768-0.60446-0.41525 0.38360
   2  -2  -3   32.86    7.51  19 0.60642-0.51946 0.49768-0.70886-0.41525 0.30435
   3  -3 -11   25.43    7.34  19 0.60642-0.57182 0.49768-0.81566-0.41525-0.07427
   3  -3  -8   58.51    7.78  19 0.60642-0.52754 0.49768-0.81552-0.41525 0.07532
   5  -1   3  388.70    8.61  19 0.60642-0.23384 0.49768-0.60226-0.41525 0.66056
   5   7   7    0.45   10.80  19 0.60642-0.17425 0.49768 0.24224-0.41525 0.86165
   6  -4 -12  167.36    9.04  19 0.60642-0.38840 0.49768-0.92095-0.41525-0.06654
   6  -4 -10   90.19    7.69  19 0.60642-0.36037 0.49768-0.92211-0.41525 0.03251
   6  -4  -9   18.04    7.39  19 0.60642-0.34398 0.49768-0.91954-0.41525 0.08287
   6  -3  -2    9.04    7.43  19 0.60642-0.24248 0.49768-0.81462-0.41525 0.43209
   6   0   5   -0.04    7.32  19 0.60642-0.13927 0.49768-0.49605-0.41525 0.77790
   8  -3  -1   21.17    7.42  19 0.60642-0.09632 0.49768-0.81392-0.41525 0.51848
   9  -4  -5   18.97    8.40  19 0.60642-0.08942 0.49768-0.91946-0.41525 0.33881
   9   2   7  139.29    9.49  19 0.60642 0.08768 0.49768-0.28283-0.41525 0.93836
  10   0   5   -3.31    8.07  19 0.60642 0.12302 0.49768-0.49572-0.41525 0.85705
  11  -3  -1    3.42    8.08  19 0.60642 0.10016 0.49768-0.81255-0.41525 0.57674
  12  -4  -5  150.32   10.03  19 0.60642 0.10699 0.49768-0.91761-0.41525 0.39533
  12  -1   3   23.48    9.36  19 0.60642 0.22586 0.49768-0.60250-0.41525 0.79673
  13   0   4    8.60   10.75  19 0.60642 0.30615 0.49768-0.49582-0.41525 0.86553
  -3   2  -9  101.42    5.86  19 0.61255-0.94097 0.48994-0.28047-0.41384-0.09191
  -3   2  -5 2358.24   14.57  19 0.61255-0.88167 0.48994-0.27876-0.41384 0.10662
  -3   3 -12   19.04    5.80  19 0.61255-0.98356 0.48994-0.17539-0.41384-0.23926
  -3   4 -13    6.06    6.60  19 0.61255-0.99771 0.48994-0.06983-0.41384-0.28869
  -3   5 -13   81.37    8.02  19 0.61255-0.99926 0.48994 0.03587-0.41384-0.28888
  -3   6  -2  238.46    6.20  19 0.61255-0.83733 0.48994 0.14219-0.41384 0.25902
  -3   7  -4   28.04    5.88  19 0.61255-0.86675 0.48994 0.24782-0.41384 0.15905
  -2   6   1    6.96    4.97  19 0.61255-0.72898 0.48994 0.14178-0.41384 0.42652
  -2   7   0   43.81    5.84  19 0.61255-0.74214 0.48994 0.24771-0.41384 0.37767
  -2   8  -2    8.67    6.62  19 0.61255-0.77222 0.48994 0.35334-0.41384 0.27792
  -1   7   2  192.60    6.59  19 0.61255-0.64868 0.48994 0.24769-0.41384 0.49780
   3  -3  -7 1906.40   13.25  19 0.61255-0.51778 0.48994-0.80646-0.41384 0.12325
   4  -3  -4 1575.29   11.38  19 0.61255-0.40893 0.48994-0.80578-0.41384 0.29016
   4  -2   0    3.08    4.61  19 0.61255-0.35036 0.48994-0.70121-0.41384 0.49078
   6  -4 -13   12.96    5.69  19 0.61255-0.40936 0.48994-0.91333-0.41384-0.11808
   6  -4  -8  579.87    7.95  19 0.61255-0.33573 0.48994-0.91130-0.41384 0.13095
   7  -4 -16    7.50    7.61  19 0.61255-0.38734 0.48994-0.91233-0.41384-0.24768
   7  -4  -6  100.57    5.72  19 0.61255-0.24112 0.48994-0.91105-0.41384 0.24913
   8  -4  -5   21.78    5.11  19 0.61255-0.16075 0.48994-0.91030-0.41384 0.31703
   9  -2   2  143.04    6.13  19 0.61255 0.00811 0.48994-0.69913-0.41384 0.68482
  12  -3  -1   36.89    6.69  19 0.61255 0.16030 0.48994-0.80382-0.41384 0.59292
  13  -4  -5   76.26    8.11  19 0.61255 0.16709 0.48994-0.90859-0.41384 0.41264
  13  -2   1   -0.92    6.73  19 0.61255 0.25537 0.48994-0.69810-0.41384 0.71269
   7   5   8   45.05   20.60  16 0.57613 0.00146 0.53455-0.00416-0.42138 0.95611
   1  -2 -11 1013.54   17.08  19 0.61237-0.70644 0.49009-0.70229-0.41372-0.11257
   6   2   7   23.90    9.04  19 0.61237-0.11585 0.49009-0.27687-0.41372 0.87759
  -3   2  -8  164.01    8.19  20 0.61836-0.93194 0.48239-0.27263-0.41225-0.04260
  -3   2  -7   -1.03    7.37  20 0.61836-0.91769 0.48239-0.27324-0.41225 0.00833
  -3   2  -6 1896.06   14.24  20 0.61836-0.90178 0.48239-0.27321-0.41225 0.05710
  -3   6 -12   13.67   10.87  20 0.61836-0.98734 0.48239 0.14782-0.41225-0.24030
  -3   7  -9    2.13   10.54  20 0.61836-0.94651 0.48239 0.25502-0.41225-0.09076
  -3   7  -5    6.74    9.19  20 0.61836-0.88670 0.48239 0.25523-0.41225 0.10783
  -2   1 -12  267.63    9.30  20 0.61836-0.92463 0.48239-0.37964-0.41225-0.22290
  -2   1  -3 4849.33   25.32  20 0.61836-0.79431 0.48239-0.37680-0.41225 0.22362
  -1   1 -16   30.34    9.52  20 0.61836-0.91606 0.48239-0.37865-0.41225-0.40127
  -1   4   3  254.03    7.65  20 0.61836-0.64002 0.48239-0.05998-0.41225 0.54483
   0   3   4  113.34    7.68  20 0.61836-0.55987 0.48239-0.16489-0.41225 0.61226
   1  -2  -6 2236.91   19.23  20 0.61836-0.63936 0.48239-0.69164-0.41225 0.13562
   2   6   6   54.88    8.41  20 0.61836-0.39723 0.48239 0.15146-0.41225 0.74908
   3  -3 -12   55.04    7.42  20 0.61836-0.59804 0.48239-0.80118-0.41225-0.12663
   3  -2  -1   -2.91    7.25  20 0.61836-0.43696 0.48239-0.69365-0.41225 0.41946
   3   7   6   11.57    9.32  20 0.61836-0.33261 0.48239 0.25688-0.41225 0.77031
   4   6   7   21.99    8.24  20 0.61836-0.25250 0.48239 0.15179-0.41225 0.83983
   5  -3 -18  256.31   12.62  20 0.61836-0.55273 0.48239-0.80156-0.41225-0.38571
   5  -2   1  176.26    7.24  20 0.61836-0.27525 0.48239-0.69229-0.41225 0.55658
   6  -4 -14   19.85    8.76  20 0.61836-0.42847 0.48239-0.90353-0.41225-0.16855
   7  -3  -1  221.28    8.30  20 0.61836-0.17375 0.48239-0.80041-0.41225 0.49680
   8  -2   2  332.64    9.25  20 0.61836-0.06341 0.48239-0.69359-0.41225 0.66644
   8  -1   4   60.54    7.88  20 0.61836-0.03464 0.48239-0.58545-0.41225 0.76332
   9  -1   4   23.75    7.14  20 0.61836 0.03037 0.48239-0.58485-0.41225 0.78284
  10  -4  -4  216.72    9.09  20 0.61836-0.02143 0.48239-0.90259-0.41225 0.40337
  10  -2   2   82.00    8.55  20 0.61836 0.06808 0.48239-0.69292-0.41225 0.70490
  10   2   7    4.91    9.57  20 0.61836 0.14067 0.48239-0.26913-0.41225 0.95162
  11  -4  -4    1.33    8.12  20 0.61836 0.04512 0.48239-0.90121-0.41225 0.42357
  11   0   5   -0.66    9.27  20 0.61836 0.17718 0.48239-0.47989-0.41225 0.87241
  11   1   6    2.54    9.26  20 0.61836 0.19180 0.48239-0.37508-0.41225 0.92250
  13  -1   3   -3.34   10.79  20 0.61836 0.27814 0.48239-0.58394-0.41225 0.80921
  -3   3  -3  160.04    5.53  20 0.62413-0.86395 0.47479-0.15824-0.41065 0.20431
  -3   4  -2  331.35    6.86  20 0.62413-0.84834 0.47479-0.05274-0.41065 0.25523
  -3   5 -12   62.12    7.02  20 0.62413-0.99724 0.47479 0.05108-0.41065-0.24280
  -3   5  -2   -0.81    5.36  20 0.62413-0.84880 0.47479 0.05066-0.41065 0.25439
  -3   6 -11    8.72    7.54  20 0.62413-0.98232 0.47479 0.15621-0.41065-0.19229
  -3   6  -3  186.24    6.70  20 0.62413-0.86274 0.47479 0.15744-0.41065 0.20629
  -3   7  -8    6.85    6.50  20 0.62413-0.93403 0.47479 0.26171-0.41065-0.04306
  -3   7  -7   97.15    6.89  20 0.62413-0.92012 0.47479 0.26188-0.41065 0.00742
  -3   7  -6    8.72    6.52  20 0.62413-0.90431 0.47479 0.26124-0.41065 0.05669
  -2   4   1 1062.09    9.25  20 0.62413-0.74009 0.47479-0.05291-0.41065 0.42419
  -2   5   1   14.39    5.18  20 0.62413-0.74122 0.47479 0.05259-0.41065 0.42261
  -2   8  -3    8.38    6.61  20 0.62413-0.79688 0.47479 0.36746-0.41065 0.22429
  -1   5   3   89.34    5.82  20 0.62413-0.64355 0.47479 0.05317-0.41065 0.54147
  -1   8   0   -1.48    6.52  20 0.62413-0.68954 0.47479 0.36943-0.41065 0.39330
   0   6   4  783.06    8.92  20 0.62413-0.56299 0.47479 0.15799-0.41065 0.61070
   0   8   2   11.50    6.67  20 0.62413-0.59186 0.47479 0.36848-0.41065 0.51197
   1   6   5   78.47    6.35  20 0.62413-0.48440 0.47479 0.15851-0.41065 0.68076
   3   8   5   10.07    7.67  20 0.62413-0.35197 0.47479 0.36972-0.41065 0.71935
   6  -4  -7  202.09    6.29  20 0.62413-0.33366 0.47479-0.89778-0.41065 0.17788
   7  -2   2  751.98    8.80  20 0.62413-0.13430 0.47479-0.68507-0.41065 0.64428
   9  -4  -4  213.85    6.72  20 0.62413-0.09321 0.47479-0.89755-0.41065 0.38355
  10  -1   4   15.14    5.83  20 0.62413 0.09081 0.47479-0.57736-0.41065 0.80124
  11  -2   2    7.00    5.73  20 0.62413 0.12662 0.47479-0.68457-0.41065 0.72196
  12  -4  -4    4.54    6.66  20 0.62413 0.10459 0.47479-0.89581-0.41065 0.44154
  13  -3  -1   43.46    7.78  20 0.62413 0.21437 0.47479-0.78981-0.41065 0.61018
   1   0 -19    0.62   15.04  20 0.61811-0.82936 0.48245-0.48480-0.41220-0.51273
   3   1   5 1114.05   21.67  20 0.61811-0.34784 0.48245-0.37523-0.41220 0.71903
  -1   0 -13    1.11    8.68  20 0.62398-0.87984 0.47473-0.47722-0.41070-0.25421
   4  -3 -16    3.31   11.21  20 0.62398-0.59574 0.47473-0.79248-0.41070-0.30837
   5   1   6    4.75    8.97  20 0.62398-0.20741 0.47473-0.36818-0.41070 0.80524
  -3   3 -11   55.88    8.42  21 0.62963-0.98378 0.46707-0.15141-0.40912-0.19368
  -3   4 -12   34.14    8.31  21 0.62963-0.99768 0.46707-0.04695-0.40912-0.24353
  -3   6  -4   38.09    8.24  21 0.62963-0.88569 0.46707 0.16543-0.40912 0.15465
  -2   2 -14   84.82    8.48  21 0.62963-0.96563 0.46707-0.25829-0.40912-0.32517
  -2   7  -1  102.33    8.55  21 0.62963-0.77240 0.46707 0.26918-0.40912 0.32325
  -2   8  -4   11.92    9.36  21 0.62963-0.81872 0.46707 0.37614-0.40912 0.17392
   0   7   3   11.92    8.19  21 0.62963-0.58401 0.46707 0.27130-0.40912 0.56026
   1   3   5  118.22    7.64  21 0.62963-0.49030 0.46707-0.14982-0.40912 0.67703
   1   8   3   54.37    9.54  21 0.62963-0.51936 0.46707 0.37775-0.40912 0.58069
   2   8   4   10.33    9.47  21 0.62963-0.43993 0.46707 0.37853-0.40912 0.64981
   3  -3 -13   16.09    8.37  21 0.62963-0.62234 0.46707-0.78404-0.40912-0.17900
   3  -3  -6  617.25    9.66  21 0.62963-0.52164 0.46707-0.78490-0.40912 0.16792
   5  -3  -2   25.74    6.41  21 0.62963-0.33100 0.46707-0.78344-0.40912 0.40552
   6  -4 -15   25.34    9.32  21 0.62963-0.45347 0.46707-0.88764-0.40912-0.22077
   7  -4  -5    8.26    7.36  21 0.62963-0.24451 0.46707-0.89020-0.40912 0.29547
   7  -1   4  685.45   10.75  21 0.62963-0.10969 0.46707-0.57195-0.40912 0.74424
   8  -4  -4   20.08    7.49  21 0.62963-0.16357 0.46707-0.88752-0.40912 0.36306
   9  -3   0   21.60    7.15  21 0.62963-0.03895 0.46707-0.78209-0.40912 0.58199
  10  -3   0    1.57    8.05  21 0.62963 0.02598 0.46707-0.78271-0.40912 0.60076
  11  -5 -11   -0.17   10.67  21 0.62963-0.06819 0.46707-0.99286-0.40912 0.07328
  12  -2   2  128.29   10.03  21 0.62963 0.18645 0.46707-0.67423-0.40912 0.73637
  13  -4  -4   96.51   11.25  21 0.62963 0.16487 0.46707-0.88695-0.40912 0.45865
  -3   3 -10  158.99    6.14  21 0.63509-0.97892 0.45930-0.14429-0.40759-0.14746
  -3   3  -4    1.09    4.30  21 0.63509-0.89042 0.45930-0.14276-0.40759 0.15230
  -3   4  -3  217.08    6.34  21 0.63509-0.87628 0.45930-0.03774-0.40759 0.20223
  -3   5 -11   12.32    6.70  21 0.63509-0.99271 0.45930 0.06617-0.40759-0.19596
  -3   5  -3   35.30    5.66  21 0.63509-0.87460 0.45930 0.06763-0.40759 0.20234
  -3   6 -10    1.11    6.52  21 0.63509-0.97389 0.45930 0.17176-0.40759-0.14547
  -3   6  -9   15.89    6.45  21 0.63509-0.96531 0.45930 0.17247-0.40759-0.09697
  -3   6  -5    6.58    5.72  21 0.63509-0.90612 0.45930 0.17307-0.40759 0.10279
  -2   2  -1  590.53    8.75  21 0.63509-0.78093 0.45930-0.24708-0.40759 0.31961
  -2   3 -15   -2.67    6.60  21 0.63509-0.98564 0.45930-0.14452-0.40759-0.37563
  -2   6   0   87.32    5.52  21 0.63509-0.76369 0.45930 0.17261-0.40759 0.37061
  -2   8  -5    0.41    7.44  21 0.63509-0.83908 0.45930 0.38359-0.40759 0.12179
  -1   7   1   50.87    5.96  21 0.63509-0.68654 0.45930 0.27858-0.40759 0.44062
   1   7   4    0.17    5.76  21 0.63509-0.51089 0.45930 0.27981-0.40759 0.62735
   2   5   6    0.92    5.31  21 0.63509-0.41448 0.45930 0.06821-0.40759 0.74606
   2   7   5   44.36    6.07  21 0.63509-0.42888 0.45930 0.27930-0.40759 0.69569
   3  -1   2   57.77    5.61  21 0.63509-0.40374 0.45930-0.57042-0.40759 0.56510
   6  -4  -6   48.65    5.43  21 0.63509-0.32969 0.45930-0.88232-0.40759 0.22458
   6  -3  -1   65.85    5.58  21 0.63509-0.25715 0.45930-0.77692-0.40759 0.47342
   8  -3   0    1.24    5.15  21 0.63509-0.11084 0.45930-0.77512-0.40759 0.56122
  10  -5 -13    3.05    7.63  21 0.63509-0.16904 0.45930-0.98591-0.40759-0.04721
  10  -5 -12    2.72    7.53  21 0.63509-0.15431 0.45930-0.98692-0.40759 0.00324
  10  -5 -11    3.71    6.63  21 0.63509-0.13995 0.45930-0.98546-0.40759 0.05201
  10  -4  -3  276.38    7.12  21 0.63509-0.02292 0.45930-0.87933-0.40759 0.44677
  11  -5 -10    3.73    7.53  21 0.63509-0.05985 0.45930-0.98750-0.40759 0.12108
  11  -3   0   67.43    6.11  21 0.63509 0.08660 0.45930-0.77696-0.40759 0.62018
  11  -1   4   26.30    5.96  21 0.63509 0.14606 0.45930-0.56346-0.40759 0.81918
  12   0   5    2.52    6.52  21 0.63509 0.22615 0.45930-0.45807-0.40759 0.88728
   3  -2 -18   24.62   13.29  21 0.62948-0.69584 0.46700-0.68064-0.40901-0.42821
  -3   4 -11   -3.05    8.15  22 0.64045-0.99461 0.45146-0.03075-0.40575-0.19697
  -3   6  -8    5.30    7.96  22 0.64045-0.95336 0.45146 0.17993-0.40575-0.04869
  -3   6  -7   14.60    8.04  22 0.64045-0.93989 0.45146 0.17979-0.40575 0.00128
  -3   6  -6    0.69    7.97  22 0.64045-0.92380 0.45146 0.18050-0.40575 0.05138
  -2   1 -11 1431.49   15.25  22 0.64045-0.93278 0.45146-0.34793-0.40575-0.18024
  -2   3   0  992.07   10.83  22 0.64045-0.77109 0.45146-0.13406-0.40575 0.36870
  -2   7  -2   32.26    8.43  22 0.64045-0.79992 0.45146 0.28650-0.40575 0.26927
  -2   8  -6   -5.66   10.65  22 0.64045-0.85662 0.45146 0.39040-0.40575 0.07052
  -1   2 -17   48.28    9.78  22 0.64045-0.95268 0.45146-0.24204-0.40575-0.45732
  -1   6   2    8.80    7.31  22 0.64045-0.67412 0.45146 0.18090-0.40575 0.48685
  -1   8  -1    9.03    9.41  22 0.64045-0.71884 0.45146 0.39135-0.40575 0.33837
   0   4   4    6.04    7.70  22 0.64045-0.58123 0.45146-0.02996-0.40575 0.60676
   0   5   4 2190.89   15.09  22 0.64045-0.58086 0.45146 0.07428-0.40575 0.60449
   1   5   5  267.23    9.39  22 0.64045-0.50210 0.45146 0.07683-0.40575 0.67617
   2   4   6  406.83   10.50  22 0.64045-0.42107 0.45146-0.02772-0.40575 0.74307
   3  -3  -5  556.86    9.22  22 0.64045-0.51699 0.45146-0.76530-0.40575 0.21477
   4  -3  -3 1662.48   12.69  22 0.64045-0.42311 0.45146-0.76935-0.40575 0.33285
   5  -4 -12   74.48    8.43  22 0.64045-0.48738 0.45146-0.87228-0.40575-0.09513
   5  -4 -11  170.96    9.01  22 0.64045-0.47377 0.45146-0.87565-0.40575-0.04577
   5  -4 -10   86.27    7.78  22 0.64045-0.45988 0.45146-0.87632-0.40575 0.00399
   5  -4  -9  727.47   10.36  22 0.64045-0.44462 0.45146-0.87500-0.40575 0.05355
   5  -4  -8  328.39    8.80  22 0.64045-0.42914 0.45146-0.87075-0.40575 0.10390
   5   0   5    0.25    7.37  22 0.64045-0.24015 0.45146-0.45116-0.40575 0.75056
   6  -2   2   -2.30    7.65  22 0.64045-0.21851 0.45146-0.66210-0.40575 0.62024
   6  -1   4    0.50    7.69  22 0.64045-0.18779 0.45146-0.55518-0.40575 0.71864
   9  -4  -3   40.46    8.44  22 0.64045-0.09394 0.45146-0.87288-0.40575 0.42884
  10  -5 -10   16.38    9.30  22 0.64045-0.13026 0.45146-0.98071-0.40575 0.10042
  11  -5  -9   -1.62   10.72  22 0.64045-0.05031 0.45146-0.97978-0.40575 0.16896
  11  -4  -3    3.42    8.69  22 0.64045 0.03811 0.45146-0.87552-0.40575 0.47003
  11   2   7   30.57   11.06  22 0.64045 0.18442 0.45146-0.23862-0.40575 0.96510
  12  -4  -3   26.07    9.37  22 0.64045 0.10317 0.45146-0.87152-0.40575 0.48680
  12  -3   0   11.27    9.49  22 0.64045 0.14741 0.45146-0.76818-0.40575 0.63730
  12   1   6    0.84   10.83  22 0.64045 0.23540 0.45146-0.34488-0.40575 0.93701
  -3   3  -9  333.88    7.10  22 0.64577-0.97311 0.44358-0.12786-0.40391-0.10241
  -3   3  -5    0.34    5.14  22 0.64577-0.91450 0.44358-0.12682-0.40391 0.09870
  -3   4 -10  295.73    7.33  22 0.64577-0.98904 0.44358-0.02217-0.40391-0.15078
  -3   4  -4   30.43    5.35  22 0.64577-0.90125 0.44358-0.02199-0.40391 0.14903
  -3   5 -10   73.87    6.16  22 0.64577-0.98584 0.44358 0.08219-0.40391-0.14994
  -3   5  -4   12.67    5.41  22 0.64577-0.89829 0.44358 0.08354-0.40391 0.14866
  -2   1  -4 6712.19   28.44  22 0.64577-0.83707 0.44358-0.33805-0.40391 0.16518
  -2   4 -15    2.56    7.54  22 0.64577-0.99554 0.44358-0.02350-0.40391-0.37986
  -2   5   0   49.46    5.44  22 0.64577-0.77745 0.44358 0.08348-0.40391 0.36772
   0   2   3   76.54    6.23  22 0.64577-0.60173 0.44358-0.23199-0.40391 0.55356
   0   8   1   41.98    6.79  22 0.64577-0.62833 0.44358 0.39894-0.40391 0.45447
   2  -2  -2 7420.44   27.46  22 0.64577-0.54378 0.44358-0.65487-0.40391 0.34121
   2  -1   1 2725.08   19.94  22 0.64577-0.49921 0.44358-0.55043-0.40391 0.49231
   4  -1   3 1511.69   12.65  22 0.64577-0.33785 0.44358-0.54923-0.40391 0.63053
   6  -4  -5   27.86    5.43  22 0.64577-0.32453 0.44358-0.86450-0.40391 0.27041
   7  -4  -4  313.16    6.50  22 0.64577-0.24671 0.44358-0.86785-0.40391 0.33843
   7  -3   0   40.44    5.40  22 0.64577-0.18568 0.44358-0.76037-0.40391 0.53911
   8  -4  -3 1029.99    9.09  22 0.64577-0.16407 0.44358-0.86418-0.40391 0.40507
   9  -5 -13   20.35    7.75  22 0.64577-0.24459 0.44358-0.96978-0.40391-0.06968
   9  -5 -12   12.80    6.73  22 0.64577-0.23078 0.44358-0.97181-0.40391-0.02069
   9  -5 -11   61.98    6.84  22 0.64577-0.21580 0.44358-0.97159-0.40391 0.02907
   9  -5 -10    4.25    6.56  22 0.64577-0.20012 0.44358-0.96899-0.40391 0.07880
  10  -5  -9   76.15    6.91  22 0.64577-0.12172 0.44358-0.97347-0.40391 0.14798
  11  -5  -8    0.97    6.86  22 0.64577-0.04001 0.44358-0.96968-0.40391 0.21695
  12  -5  -8   72.09    8.00  22 0.64577 0.02507 0.44358-0.97011-0.40391 0.23614
  12  -1   4    1.76    6.54  22 0.64577 0.20089 0.44358-0.54782-0.40391 0.83416
  13  -4  -3    8.38    7.66  22 0.64577 0.16314 0.44358-0.86308-0.40391 0.50297
  13  -3   0   33.52    7.92  22 0.64577 0.20732 0.44358-0.75666-0.40391 0.65198
  13  -2   2   37.81    7.85  22 0.64577 0.23739 0.44358-0.65420-0.40391 0.75474
  -3   3  -8  495.12    9.50  23 0.65150-0.96330 0.43544-0.11937-0.40196-0.05307
  -3   3  -7   99.30    7.74  23 0.65150-0.94988 0.43544-0.11957-0.40196-0.00290
  -3   3  -6    5.55    7.37  23 0.65150-0.93438 0.43544-0.11950-0.40196 0.04633
  -3   4  -9  630.80   10.32  23 0.65150-0.98102 0.43544-0.01390-0.40196-0.10336
  -3   4  -5    4.69    7.39  23 0.65150-0.92293 0.43544-0.01490-0.40196 0.09653
  -3   5  -9   19.28    8.13  23 0.65150-0.97677 0.43544 0.09016-0.40196-0.10135
  -3   5  -8   42.24    8.37  23 0.65150-0.96600 0.43544 0.09095-0.40196-0.05262
  -3   5  -7    2.06    8.39  23 0.65150-0.95277 0.43544 0.09074-0.40196-0.00300
  -3   5  -6  329.92    8.57  23 0.65150-0.93704 0.43544 0.09170-0.40196 0.04674
  -3   5  -5  512.93    9.15  23 0.65150-0.91894 0.43544 0.08990-0.40196 0.09705
  -2   2 -13   53.45    8.31  23 0.65150-0.97404 0.43544-0.22717-0.40196-0.28378
  -2   4   0  218.00    7.33  23 0.65150-0.78280 0.43544-0.01344-0.40196 0.36465
  -2   6  -1  683.07    9.65  23 0.65150-0.79509 0.43544 0.19469-0.40196 0.31557
  -2   7  -3  126.17    8.66  23 0.65150-0.82437 0.43544 0.30120-0.40196 0.21603
  -1   3   2 3151.39   17.72  23 0.65150-0.68718 0.43544-0.11869-0.40196 0.48305
  -1   8  -2   17.64    9.24  23 0.65150-0.74571 0.43544 0.40784-0.40196 0.28478
   0   1 -18    1.44   10.57  23 0.65150-0.91429 0.43544-0.33157-0.40196-0.49265
   1  -2  -5 3162.29   22.14  23 0.65150-0.65881 0.43544-0.64806-0.40196 0.17134
   1   4   5   42.52    8.15  23 0.65150-0.51282 0.43544-0.01292-0.40196 0.66981
   2   0   3   -0.60    7.42  23 0.65150-0.47695 0.43544-0.43458-0.40196 0.58954
   3  -3 -14    3.03    8.07  23 0.65150-0.65853 0.43544-0.75181-0.40196-0.23680
   3   6   6   -3.14    8.10  23 0.65150-0.36675 0.43544 0.19837-0.40196 0.76135
   4   5   7    0.69    8.41  23 0.65150-0.28596 0.43544 0.09293-0.40196 0.82775
   4   7   6    1.35    9.34  23 0.65150-0.30033 0.43544 0.30279-0.40196 0.77681
   5  -4 -13    2.48    7.99  23 0.65150-0.51373 0.43544-0.85837-0.40196-0.14941
   5  -4  -7   21.45    7.63  23 0.65150-0.42595 0.43544-0.85791-0.40196 0.14890
   5   6   7   12.83    9.36  23 0.65150-0.22105 0.43544 0.19850-0.40196 0.84808
   6  -4 -16   10.21    9.36  23 0.65150-0.49245 0.43544-0.85952-0.40196-0.27944
   9  -5 -14   34.20   11.02  23 0.65150-0.26541 0.43544-0.96335-0.40196-0.12176
   9  -5  -9   -1.77    9.28  23 0.65150-0.19231 0.43544-0.96216-0.40196 0.12701
   9  -2   3  452.90    9.23  23 0.65150-0.01674 0.43544-0.64570-0.40196 0.72363
  10  -5  -8  109.55    9.80  23 0.65150-0.11214 0.43544-0.96416-0.40196 0.19550
  10  -2   3    3.55    8.17  23 0.65150 0.04838 0.43544-0.64443-0.40196 0.74246
  -3   4  -8    2.17    5.29  23 0.65719-0.97063 0.42727-0.00705-0.40000-0.05545
  -3   4  -7  395.99    7.16  23 0.65719-0.95741 0.42727-0.00530-0.40000-0.00551
  -3   4  -6  193.47    6.33  23 0.65719-0.94173 0.42727-0.00556-0.40000 0.04464
  -2   3 -14    0.07    5.71  23 0.65719-0.99284 0.42727-0.11191-0.40000-0.33431
  -2   5 -14    6.96    7.69  23 0.65719-0.99409 0.42727 0.09809-0.40000-0.33453
  -2   7  -4   43.69    5.81  23 0.65719-0.84680 0.42727 0.31070-0.40000 0.16371
  -1   5   2    6.30    5.20  23 0.65719-0.69223 0.42727 0.10005-0.40000 0.47973
  -1   7   0   30.03    6.00  23 0.65719-0.72021 0.42727 0.31067-0.40000 0.38138
   0   6   3  217.13    6.40  23 0.65719-0.61249 0.42727 0.20549-0.40000 0.54972
   0   7   2    3.06    5.87  23 0.65719-0.62551 0.42727 0.31007-0.40000 0.50073
   1   8   2   15.49    6.65  23 0.65719-0.56068 0.42727 0.41573-0.40000 0.52005
   4  -2   1   59.61    4.94  23 0.65719-0.38023 0.42727-0.63885-0.40000 0.52674
   5  -3  -1  191.43    5.58  23 0.65719-0.34436 0.42727-0.74424-0.40000 0.44496
   8  -2   3 1035.08    9.71  23 0.65719-0.08750 0.42727-0.63882-0.40000 0.70388
   9  -5  -8   49.51    5.99  23 0.65719-0.18335 0.42727-0.95320-0.40000 0.17495
   9  -4  -2   55.12    6.13  23 0.65719-0.09552 0.42727-0.84604-0.40000 0.47198
   9  -3   1   43.80    5.22  23 0.65719-0.05167 0.42727-0.74259-0.40000 0.62188
  10  -5  -7  133.66    7.33  23 0.65719-0.10317 0.42727-0.95234-0.40000 0.24277
  10  -4  -2  119.69    6.49  23 0.65719-0.03066 0.42727-0.85009-0.40000 0.49214
  10  -3   1   16.50    5.77  23 0.65719 0.01371 0.42727-0.74251-0.40000 0.64289
  11  -5  -7   23.11    6.84  23 0.65719-0.03782 0.42727-0.95641-0.40000 0.26418
  11  -4  -2   32.48    6.58  23 0.65719 0.03576 0.42727-0.84930-0.40000 0.51248
  11  -3   1   58.64    6.08  23 0.65719 0.07971 0.42727-0.74140-0.40000 0.65900
  11  -2   3   31.22    5.98  23 0.65719 0.10900 0.42727-0.63741-0.40000 0.75998
  12  -5  -7  120.39    8.24  23 0.65719 0.02740 0.42727-0.95662-0.40000 0.28363
  12  -4  -2   23.00    6.71  23 0.65719 0.10047 0.42727-0.84578-0.40000 0.52882
   1  -2 -12  386.67   14.56  23 0.65155-0.76045 0.43535-0.64816-0.40194-0.17509
  -1   1 -15   25.16   10.06  23 0.65695-0.94200 0.42730-0.32364-0.40004-0.36513
  -2   1 -10  872.66   12.62  24 0.66247-0.93789 0.41910-0.31532-0.39810-0.13657
  -2   4 -14   -3.64    9.33  24 0.66247-0.99901 0.41910 0.00105-0.39810-0.33633
  -2   6  -2  320.73    8.61  24 0.66247-0.82222 0.41910 0.21414-0.39810 0.26232
  -2   7 -10    3.26   10.73  24 0.66247-0.93692 0.41910 0.31704-0.39810-0.13591
  -2   7  -9   43.59   10.23  24 0.66247-0.92729 0.41910 0.31936-0.39810-0.08667
  -2   7  -5   45.90    8.18  24 0.66247-0.86669 0.41910 0.31843-0.39810 0.11212
  -1   0  -3    2.20    8.31  24 0.66247-0.77148 0.41910-0.41942-0.39810 0.23009
  -1   2   1 2186.99   17.40  24 0.66247-0.71403 0.41910-0.20617-0.39810 0.42923
  -1   3 -17  154.35   11.79  24 0.66247-0.97693 0.41910-0.10475-0.39810-0.46587
  -1   4   2  197.65    7.29  24 0.66247-0.69830 0.41910 0.00320-0.39810 0.47874
  -1   6   1  260.34    8.22  24 0.66247-0.71257 0.41910 0.21338-0.39810 0.42944
  -1   8  -3   60.52    9.40  24 0.66247-0.76987 0.41910 0.42267-0.39810 0.23085
   0   8   0   15.75    9.35  24 0.66247-0.66075 0.41910 0.42347-0.39810 0.39843
   2   8   3   -0.15    9.47  24 0.66247-0.48581 0.41910 0.42434-0.39810 0.58805
   3  -3  -4  102.86    7.48  24 0.66247-0.52359 0.41910-0.73531-0.39810 0.25656
   3  -2   0   57.40    7.00  24 0.66247-0.46594 0.41910-0.63004-0.39810 0.45588
   3   0   4  952.13   14.17  24 0.66247-0.40505 0.41910-0.41804-0.39810 0.65738
   3   7   5    8.20    9.36  24 0.66247-0.39291 0.41910 0.32080-0.39810 0.70861
   3   8   4   80.57   11.01  24 0.66247-0.40565 0.41910 0.42381-0.39810 0.65534
   4  -3 -17    2.91    9.30  24 0.66247-0.64927 0.41910-0.73780-0.39810-0.37094
   4  -3  -2  633.44    9.24  24 0.66247-0.43029 0.41910-0.73416-0.39810 0.37449
   5  -4 -14   24.02    8.13  24 0.66247-0.53889 0.41910-0.84167-0.39810-0.20216
   5  -4  -6   24.73    7.52  24 0.66247-0.42175 0.41910-0.84228-0.39810 0.19602
   5  -2   2  800.06    9.78  24 0.66247-0.30601 0.41910-0.62868-0.39810 0.59230
   6  -4  -4   21.47    7.58  24 0.66247-0.32720 0.41910-0.84088-0.39810 0.31470
   6  -3   0    9.77    7.47  24 0.66247-0.26853 0.41910-0.73582-0.39810 0.51402
   7  -4  -3   27.66    7.49  24 0.66247-0.24736 0.41910-0.84253-0.39810 0.38330
   7  -2   3 1702.94   13.38  24 0.66247-0.15999 0.41910-0.62784-0.39810 0.67987
   8  -5 -13  341.44   11.03  24 0.66247-0.32709 0.41910-0.94525-0.39810-0.09324
   8  -5 -12   27.71    9.52  24 0.66247-0.31393 0.41910-0.94835-0.39810-0.04562
   8  -5 -11   -3.92    9.35  24 0.66247-0.29920 0.41910-0.94934-0.39810 0.00434
   8  -5 -10   15.75    8.08  24 0.66247-0.28440 0.41910-0.94782-0.39810 0.05370
   8  -5  -9   12.33    8.14  24 0.66247-0.26856 0.41910-0.94401-0.39810 0.10336
   8  -3   1  259.39    8.35  24 0.66247-0.12355 0.41910-0.73415-0.39810 0.60048
   8   0   6    0.12    7.15  24 0.66247-0.04927 0.41910-0.41831-0.39810 0.85157
   9   0   6   54.12    8.41  24 0.66247 0.01609 0.41910-0.41844-0.39810 0.87185
  10   0   6   36.80    8.34  24 0.66247 0.08167 0.41910-0.41697-0.39810 0.88839
  12  -3   1   39.55    9.57  24 0.66247 0.13935 0.41910-0.73217-0.39810 0.67668
  -2   1  -5 6185.13   27.08  24 0.66771-0.87250 0.41090-0.30553-0.39619 0.10750
  -2   2  -2    5.87    4.69  24 0.66771-0.82708 0.41090-0.19957-0.39619 0.25859
  -2   3  -1    8.68    4.64  24 0.66771-0.81316 0.41090-0.09399-0.39619 0.30957
  -2   5  -1  236.91    6.42  24 0.66771-0.81125 0.41090 0.11662-0.39619 0.30901
  -2   6 -12  177.97    8.51  24 0.66771-0.97395 0.41090 0.22039-0.39619-0.23778
  -2   7  -8   28.21    6.74  24 0.66771-0.91397 0.41090 0.32611-0.39619-0.03828
  -2   7  -7   20.46    6.57  24 0.66771-0.90046 0.41090 0.32562-0.39619 0.01064
  -2   7  -6    8.61    6.45  24 0.66771-0.88410 0.41090 0.32559-0.39619 0.06033
  -1   7  -1  154.40    6.47  24 0.66771-0.74951 0.41090 0.32668-0.39619 0.33015
  -1   8  -4    7.77    6.50  24 0.66771-0.79188 0.41090 0.43222-0.39619 0.17969
   1   6   4   63.70    5.60  24 0.66771-0.54232 0.41090 0.22149-0.39619 0.61536
   1   7   3  138.42    6.54  24 0.66771-0.55710 0.41090 0.32712-0.39619 0.56611
   2   6   5   44.40    6.07  24 0.66771-0.46202 0.41090 0.22212-0.39619 0.68502
   8  -4  -2  186.68    6.11  24 0.66771-0.17270 0.41090-0.83348-0.39619 0.44921
   9  -5  -7   24.89    5.95  24 0.66771-0.18014 0.41090-0.94037-0.39619 0.22113
  10  -5  -6  106.47    7.27  24 0.66771-0.09892 0.41090-0.93713-0.39619 0.28892
  11  -5  -6  118.20    7.20  24 0.66771-0.03465 0.41090-0.94106-0.39619 0.30942
  12  -5  -6    5.18    7.62  24 0.66771 0.03201 0.41090-0.94100-0.39619 0.32933
  12  -2   3    5.04    6.66  24 0.66771 0.16418 0.41090-0.62253-0.39619 0.77820
  13  -4  -2   27.38    7.71  24 0.66771 0.15677 0.41090-0.83480-0.39619 0.54858
  -1   0 -12 1807.00   20.92  24 0.66766-0.90931 0.41108-0.41380-0.39619-0.22077
   0   0 -16   39.39   10.33  24 0.66766-0.90047 0.41108-0.41278-0.39619-0.39861
   4   4   7   58.05    9.70  24 0.66766-0.30247 0.41108 0.01278-0.39619 0.82192
  -2   1  -9  153.60    8.62  25 0.67283-0.93493 0.40293-0.29865-0.39427-0.09188
  -2   1  -6 2030.86   16.87  25 0.67283-0.89388 0.40293-0.29818-0.39427 0.05663
  -2   2 -12   92.96    7.69  25 0.67283-0.97985 0.40293-0.19387-0.39427-0.24080
  -2   3 -13   35.15    8.16  25 0.67283-0.99618 0.40293-0.08788-0.39427-0.29050
  -2   4  -1   32.58    6.42  25 0.67283-0.81920 0.40293 0.01847-0.39427 0.30678
  -2   5 -13  238.19   10.55  25 0.67283-0.99241 0.40293 0.12233-0.39427-0.28869
  -2   6 -11   53.60    9.57  25 0.67283-0.96839 0.40293 0.22885-0.39427-0.19085
  -2   6  -3    1.40    7.45  25 0.67283-0.84750 0.40293 0.22948-0.39427 0.20833
  -1   2 -16   19.62    9.27  25 0.67283-0.97127 0.40293-0.19343-0.39427-0.41951
  -1   8  -5   19.99    9.30  25 0.67283-0.81160 0.40293 0.44049-0.39427 0.12842
   0   8  -1   39.15    9.36  25 0.67283-0.68849 0.40293 0.44183-0.39427 0.34778
   2   7   4   45.77    8.34  25 0.67283-0.48171 0.40293 0.33498-0.39427 0.63283
   5  -4  -5    0.08    7.31  25 0.67283-0.41708 0.40293-0.82480-0.39427 0.24071
   5  -1   4  244.37    7.88  25 0.67283-0.28532 0.40293-0.50823-0.39427 0.69156
   5   7   6   13.10   10.23  25 0.67283-0.25613 0.40293 0.33620-0.39427 0.79151
   6  -4 -17   27.49   10.93  25 0.67283-0.52914 0.40293-0.82790-0.39427-0.33672
   7  -3   1   92.50    7.71  25 0.67283-0.19856 0.40293-0.71797-0.39427 0.57763
   7   0   6  287.37    9.21  25 0.67283-0.12371 0.40293-0.40150-0.39427 0.82997
   8  -5 -14  252.83   11.85  25 0.67283-0.35387 0.40293-0.93445-0.39427-0.14870
   8  -5  -8   19.30    8.11  25 0.67283-0.26554 0.40293-0.93358-0.39427 0.15024
   8  -1   5   55.54    7.44  25 0.67283-0.07393 0.40293-0.50775-0.39427 0.79741
   8   1   7  137.52    9.41  25 0.67283-0.04408 0.40293-0.29532-0.39427 0.89847
   9  -1   5   52.43    8.46  25 0.67283-0.00852 0.40293-0.50864-0.39427 0.81913
   9   1   7   -3.04    8.15  25 0.67283 0.01981 0.40293-0.29664-0.39427 0.91764
  10  -1   5   -1.57    8.14  25 0.67283 0.05722 0.40293-0.50801-0.39427 0.83703
  10   1   7    1.67    9.27  25 0.67283 0.08573 0.40293-0.29581-0.39427 0.93379
  11   0   6  197.12   10.41  25 0.67283 0.13738 0.40293-0.40129-0.39427 0.90495
  13  -3   1   16.24   10.81  25 0.67283 0.19536 0.40293-0.71789-0.39427 0.69430
  -2   1  -8  794.93   10.45  25 0.67791-0.92691 0.39492-0.29040-0.39234-0.04579
  -2   4 -13   19.34    6.59  25 0.67791-0.99968 0.39492 0.02484-0.39234-0.29192
  -2   5  -2  818.57    8.53  25 0.67791-0.83958 0.39492 0.13232-0.39234 0.25674
  -2   6  -4  371.99    7.32  25 0.67791-0.86970 0.39492 0.23743-0.39234 0.15803
  -1   8  -7   17.11    7.64  25 0.67791-0.84608 0.39492 0.44796-0.39234 0.02773
  -1   8  -6    0.30    7.50  25 0.67791-0.82927 0.39492 0.44706-0.39234 0.07711
   0   5   3 1067.60   10.03  25 0.67791-0.63299 0.39492 0.13255-0.39234 0.54298
   0   7   1   83.45    6.19  25 0.67791-0.66201 0.39492 0.34269-0.39234 0.44296
   1   8   1   10.98    6.68  25 0.67791-0.59587 0.39492 0.44773-0.39234 0.46277
   6  -4  -3  207.81    6.30  25 0.67791-0.32815 0.39492-0.81611-0.39234 0.35630
   7  -4  -2   -1.28    5.21  25 0.67791-0.24609 0.39492-0.81512-0.39234 0.42694
   8  -5  -7   15.09    5.81  25 0.67791-0.25526 0.39492-0.92333-0.39234 0.19714
   9  -5  -6  220.21    6.85  25 0.67791-0.17622 0.39492-0.92517-0.39234 0.26734
   9  -4  -1   13.24    5.97  25 0.67791-0.10090 0.39492-0.81446-0.39234 0.51444
  10  -5  -5   42.10    6.93  25 0.67791-0.09425 0.39492-0.91986-0.39234 0.33399
  10  -4  -1   -0.48    5.66  25 0.67791-0.03591 0.39492-0.81844-0.39234 0.53551
  11  -5  -5   27.82    6.87  25 0.67791-0.02911 0.39492-0.92351-0.39234 0.35472
  11  -4  -1   11.59    6.61  25 0.67791 0.02961 0.39492-0.81804-0.39234 0.55565
  11  -1   5    6.97    6.57  25 0.67791 0.11792 0.39492-0.49939-0.39234 0.85375
  12  -5  -5   10.30    7.61  25 0.67791 0.03669 0.39492-0.92307-0.39234 0.37442
  12  -4  -1   25.79    6.81  25 0.67791 0.09550 0.39492-0.81514-0.39234 0.57207
  13  -2   3    0.46    7.67  25 0.67791 0.21978 0.39492-0.60651-0.39234 0.79336
   2  -2 -16   26.44   11.74  25 0.67286-0.77580 0.40296-0.61606-0.39432-0.36261
   6   6   7   18.70   11.57  25 0.67799-0.18138 0.39479 0.23924-0.39241 0.85878
  -2   1  -7  937.03   12.14  26 0.68305-0.91501 0.38668-0.28308-0.39051 0.00530
  -2   5 -12  214.66   10.35  26 0.68305-0.98899 0.38668 0.13881-0.39051-0.24322
  -2   6 -10   17.11    9.15  26 0.68305-0.95884 0.38668 0.24386-0.39051-0.14344
  -1   5   1    7.49    7.34  26 0.68305-0.73209 0.38668 0.14038-0.39051 0.42192
  -1   6   0   55.96    7.57  26 0.68305-0.74679 0.38668 0.24564-0.39051 0.37136
  -1   7  -2  508.00   10.07  26 0.68305-0.77603 0.38668 0.34941-0.39051 0.27404
   0   6   2   68.80    7.68  26 0.68305-0.65350 0.38668 0.24595-0.39051 0.49235
   1  -2  -4 5304.64   27.49  26 0.68305-0.67599 0.38668-0.59988-0.39051 0.20924
   1   2   4 2870.93   25.76  26 0.68305-0.55826 0.38668-0.17246-0.39051 0.61101
   2  -3 -10   -2.20    7.32  26 0.68305-0.69672 0.38668-0.70315-0.39051-0.06905
   2  -3  -9   62.57    7.78  26 0.68305-0.68333 0.38668-0.70468-0.39051-0.01874
   2  -3  -8    4.70    7.47  26 0.68305-0.66921 0.38668-0.70395-0.39051 0.02992
   3  -3  -3 1521.11   12.58  26 0.68305-0.53073 0.38668-0.70086-0.39051 0.29807
   3   5   6  346.05    9.51  26 0.68305-0.39875 0.38668 0.14310-0.39051 0.74871
   4  -4 -11   89.21    7.49  26 0.68305-0.58054 0.38668-0.80871-0.39051-0.07953
   4  -4 -10   93.57    7.73  26 0.68305-0.56750 0.38668-0.81086-0.39051-0.03045
   4  -4  -9  190.35    8.33  26 0.68305-0.55305 0.38668-0.81087-0.39051 0.01956
   4  -4  -8  138.84    8.14  26 0.68305-0.53700 0.38668-0.80914-0.39051 0.06912
   4   8   4    8.79   10.82  26 0.68305-0.36163 0.38668 0.45841-0.39051 0.67048
   5  -4 -15    8.13    9.24  26 0.68305-0.57600 0.38668-0.81248-0.39051-0.26035
   6  -2   3  372.82    9.40  26 0.68305-0.24377 0.38668-0.59889-0.39051 0.65599
   7  -5 -12   30.48    9.49  26 0.68305-0.39922 0.38668-0.91575-0.39051-0.07227
   7  -5 -11   18.77    8.23  26 0.68305-0.38522 0.38668-0.91791-0.39051-0.02260
   7  -5 -10   22.71    8.15  26 0.68305-0.37115 0.38668-0.91741-0.39051 0.02714
   7  -5  -9   18.71    8.18  26 0.68305-0.35535 0.38668-0.91506-0.39051 0.07653
   7  -1   5  465.85    9.73  26 0.68305-0.14888 0.38668-0.49168-0.39051 0.77503
   7   1   7  130.54    8.42  26 0.68305-0.12073 0.38668-0.27808-0.39051 0.87458
  10  -3   2   19.89    8.25  26 0.68305 0.00266 0.38668-0.70116-0.39051 0.68053
  11   1   7   28.09   10.37  26 0.68305 0.14155 0.38668-0.27895-0.39051 0.94872
  12   0   6    1.01   10.84  26 0.68305 0.19251 0.38668-0.38438-0.39051 0.91858
  -2   2 -11  117.49    6.01  26 0.68815-0.98104 0.37841-0.16946-0.38867-0.19793
  -2   2  -3  174.48    6.11  26 0.68815-0.86347 0.37841-0.16651-0.38867 0.20089
  -2   3  -2   57.15    4.90  26 0.68815-0.84897 0.37841-0.06152-0.38867 0.25181
  -2   4  -2   96.77    5.83  26 0.68815-0.84940 0.37841 0.04346-0.38867 0.25288
  -2   6  -9    3.25    5.63  26 0.68815-0.94844 0.37841 0.25217-0.38867-0.09573
  -2   6  -8    2.74    5.63  26 0.68815-0.93679 0.37841 0.25376-0.38867-0.04543
  -2   6  -7    1.50    5.70  26 0.68815-0.92304 0.37841 0.25439-0.38867 0.00431
  -2   6  -6   51.86    6.01  26 0.68815-0.90744 0.37841 0.25312-0.38867 0.05371
  -2   6  -5   43.84    5.94  26 0.68815-0.88932 0.37841 0.25303-0.38867 0.10263
  -1   3 -16    8.24    6.78  26 0.68815-0.98785 0.37841-0.06495-0.38867-0.42596
  -1   4 -16   56.14    8.05  26 0.68815-0.98908 0.37841 0.04147-0.38867-0.42585
   0   3   3  983.93   10.90  26 0.68815-0.64433 0.37841-0.06078-0.38867 0.53895
   0   8  -2   16.92    6.59  26 0.68815-0.71501 0.37841 0.46381-0.38867 0.29026
   2  -3  -7    5.12    5.59  26 0.68815-0.65899 0.37841-0.69598-0.38867 0.07821
   2  -2  -1 8222.38   28.51  26 0.68815-0.57138 0.37841-0.59003-0.38867 0.37615
   2   8   2    2.71    6.75  26 0.68815-0.52592 0.37841 0.46415-0.38867 0.52732
   3   8   3   42.17    6.95  26 0.68815-0.44752 0.37841 0.46586-0.38867 0.59881
   4  -4  -7  208.55    6.46  26 0.68815-0.52754 0.37841-0.80006-0.38867 0.11699
   4  -3  -1  181.40    5.77  26 0.68815-0.43954 0.37841-0.69430-0.38867 0.41411
   5  -4  -4    5.77    5.18  26 0.68815-0.41899 0.37841-0.80038-0.38867 0.28523
   5  -3   0  120.89    5.88  26 0.68815-0.36042 0.37841-0.69648-0.38867 0.48569
   6  -3   1   92.98    5.72  26 0.68815-0.27824 0.37841-0.69354-0.38867 0.55187
   7  -5 -13   15.61    6.80  26 0.68815-0.41929 0.37841-0.90815-0.38867-0.12314
   7  -5  -8   68.18    6.03  26 0.68815-0.34684 0.37841-0.90697-0.38867 0.12518
   8  -5  -6   52.05    5.97  26 0.68815-0.25169 0.37841-0.90829-0.38867 0.24369
   8  -4  -1  369.08    6.79  26 0.68815-0.17834 0.37841-0.80188-0.38867 0.49087
   9  -5  -5   73.14    6.14  26 0.68815-0.17136 0.37841-0.90804-0.38867 0.31309
   9  -3   2    5.05    5.67  26 0.68815-0.06785 0.37841-0.69542-0.38867 0.66223
   9  -2   4   66.18    6.25  26 0.68815-0.03838 0.37841-0.58791-0.38867 0.75964
  10  -2   4   20.24    5.84  26 0.68815 0.02718 0.37841-0.58767-0.38867 0.77949
  11  -5  -4   13.40    6.68  26 0.68815-0.02430 0.37841-0.90339-0.38867 0.39999
  11  -3   2   64.33    6.83  26 0.68815 0.06300 0.37841-0.69584-0.38867 0.70066
  12  -5  -4    2.55    7.71  26 0.68815 0.04130 0.37841-0.90288-0.38867 0.41898
  12  -1   5    8.15    7.63  26 0.68815 0.17327 0.37841-0.48253-0.38867 0.87037
   3  -3 -15    1.83    9.72  26 0.68821-0.71127 0.37848-0.69750-0.38852-0.30011
  -2   3 -12   15.47    8.18  27 0.69328-0.99736 0.37022-0.05579-0.38660-0.24752
  -2   4 -12   21.92    8.06  27 0.69328-0.99754 0.37022 0.04928-0.38660-0.24721
  -2   5 -11   38.03    8.34  27 0.69328-0.98288 0.37022 0.15562-0.38660-0.19674
  -2   5  -3 2938.91   15.18  27 0.69328-0.86545 0.37022 0.15440-0.38660 0.20082
  -1   1 -14    2.19    8.01  27 0.69328-0.96316 0.37022-0.26629-0.38660-0.32819
  -1   3   1 1605.08   13.29  27 0.69328-0.74379 0.37022-0.05215-0.38660 0.41797
  -1   4   1   28.01    6.30  27 0.69328-0.74374 0.37022 0.05240-0.38660 0.41809
  -1   7  -3  148.40    8.66  27 0.69328-0.79946 0.37022 0.36585-0.38660 0.22015
   0   2 -18   12.87   10.84  27 0.69328-0.95825 0.37022-0.16186-0.38660-0.50850
   0   4   3   12.95    6.43  27 0.69328-0.64800 0.37022 0.05172-0.38660 0.53563
   0   7   0   -4.66    8.16  27 0.69328-0.69318 0.37022 0.36813-0.38660 0.38856
   0   8  -3    3.09    9.29  27 0.69328-0.73803 0.37022 0.47471-0.38660 0.24128
   1   5   4  934.18   12.07  27 0.69328-0.56816 0.37022 0.15767-0.38660 0.60495
   1   7   2  522.27   10.26  27 0.69328-0.59643 0.37022 0.36745-0.38660 0.50698
   1   8   0    5.31    9.24  27 0.69328-0.62676 0.37022 0.47336-0.38660 0.40759
   2   5   5   14.10    7.86  27 0.69328-0.48950 0.37022 0.15790-0.38660 0.67583
   4  -4 -12    6.66    8.21  27 0.69328-0.60702 0.37022-0.79403-0.38660-0.13379
   4   0   5    0.10    6.37  27 0.69328-0.35793 0.37022-0.36982-0.38660 0.71344
   4   6   6    2.85    8.10  27 0.69328-0.34136 0.37022 0.26324-0.38660 0.76241
   4   7   5   -0.24    9.37  27 0.69328-0.35721 0.37022 0.37004-0.38660 0.71519
   5   5   7   13.87    8.40  27 0.69328-0.26197 0.37022 0.15904-0.38660 0.83297
   6   0   6   43.03    7.76  27 0.69328-0.21087 0.37022-0.36918-0.38660 0.80223
   6   7   6   25.42   10.97  27 0.69328-0.21084 0.37022 0.36986-0.38660 0.80351
   7  -5 -14   37.64    9.57  27 0.69328-0.43847 0.37022-0.89818-0.38660-0.17518
   7  -5  -7   -2.44    8.24  27 0.69328-0.33646 0.37022-0.89765-0.38660 0.17233
   8  -3   2   97.09    7.64  27 0.69328-0.13890 0.37022-0.68619-0.38660 0.64010
   8  -2   4  604.89    9.89  27 0.69328-0.10948 0.37022-0.57924-0.38660 0.73852
  10  -5  -4   62.83    9.49  27 0.69328-0.09586 0.37022-0.89814-0.38660 0.38007
  11  -2   4    0.35    9.31  27 0.69328 0.08751 0.37022-0.58031-0.38660 0.79812
  12  -3   2    0.73    9.31  27 0.69328 0.12361 0.37022-0.68724-0.38660 0.71872
  -2   5 -10    8.83    5.79  27 0.69836-0.97551 0.36201 0.16430-0.38453-0.14911
  -2   5  -4 1472.28   10.58  27 0.69836-0.88793 0.36201 0.16505-0.38453 0.14872
  -1   5 -15  159.12    8.64  27 0.69836-0.98171 0.36201 0.16260-0.38453-0.37991
  -1   6  -1    8.74    5.38  27 0.69836-0.77540 0.36201 0.26975-0.38453 0.31740
  -1   7 -11   15.89    7.62  27 0.69836-0.92162 0.36201 0.37423-0.38453-0.17902
  -1   7  -4   -1.62    5.72  27 0.69836-0.82100 0.36201 0.37609-0.38453 0.16837
   1   6   3  907.46    9.20  27 0.69836-0.58855 0.36201 0.27149-0.38453 0.55481
   2  -3  -6  179.96    6.15  27 0.69836-0.65510 0.36201-0.67949-0.38453 0.12399
   4  -4  -6   54.39    5.51  27 0.69836-0.52397 0.36201-0.78456-0.38453 0.16325
   4  -2   2    9.57    4.62  27 0.69836-0.40664 0.36201-0.57256-0.38453 0.56000
   6  -4  -2    0.27    5.25  27 0.69836-0.33508 0.36201-0.78353-0.38453 0.40060
   7  -4  -1   89.37    5.69  27 0.69836-0.25370 0.36201-0.78270-0.38453 0.46735
   8  -5  -5    3.47    5.80  27 0.69836-0.24762 0.36201-0.89083-0.38453 0.29020
   9  -5  -4   31.61    6.04  27 0.69836-0.16714 0.36201-0.88849-0.38453 0.35782
   9  -4   0   40.44    5.89  27 0.69836-0.10739 0.36201-0.78081-0.38453 0.55502
  10  -4   0    4.09    5.76  27 0.69836-0.04225 0.36201-0.78389-0.38453 0.57783
  11  -4   0   -1.41    6.55  27 0.69836 0.02364 0.36201-0.78416-0.38453 0.59767
  12  -4   0    5.10    6.57  27 0.69836 0.08853 0.36201-0.78113-0.38453 0.61465
  12  -2   4    1.60    6.73  27 0.69836 0.14785 0.36201-0.57065-0.38453 0.81395
   5   2   7   48.14   12.44  26 0.68824-0.25714 0.37837-0.16505-0.38840 0.83385
   9   3   8   81.18   15.08  27 0.69325 0.01497 0.37016-0.05025-0.38644 0.95864
   0   1 -17    1.35   11.30  27 0.69826-0.94762 0.36184-0.25863-0.38445-0.46050
   2  -3 -11    2.45    8.87  27 0.69826-0.72838 0.36184-0.67950-0.38445-0.12443
   4   1   6    4.39    9.27  27 0.69826-0.34768 0.36184-0.25531-0.38445 0.75940
  -2   2 -10   34.12    7.68  28 0.70325-0.97953 0.35352-0.14377-0.38233-0.15238
  -2   2  -4 1330.14   12.55  28 0.70325-0.89353 0.35352-0.14177-0.38233 0.14430
  -2   3 -11  559.10    9.73  28 0.70325-0.99484 0.35352-0.03865-0.38233-0.20259
  -2   3  -3   67.89    6.60  28 0.70325-0.87924 0.35352-0.03710-0.38233 0.19508
  -2   4 -11    5.14    8.11  28 0.70325-0.99317 0.35352 0.06609-0.38233-0.20148
  -2   4  -3   44.00    7.85  28 0.70325-0.87734 0.35352 0.06829-0.38233 0.19558
  -2   5  -9  134.60    8.61  28 0.70325-0.96623 0.35352 0.17242-0.38233-0.10256
  -2   5  -5   15.72    7.77  28 0.70325-0.90792 0.35352 0.17348-0.38233 0.09705
  -1   1  -1    7.57    8.63  28 0.70325-0.78306 0.35352-0.24918-0.38233 0.31409
  -1   2 -15    6.24    7.94  28 0.70325-0.98526 0.35352-0.14438-0.38233-0.38069
  -1   5   0   11.83    7.46  28 0.70325-0.76746 0.35352 0.17320-0.38233 0.36399
  -1   6 -13  215.47   11.83  28 0.70325-0.96016 0.35352 0.27774-0.38233-0.28292
  -1   7 -10   -2.69   10.69  28 0.70325-0.91206 0.35352 0.38295-0.38233-0.13167
  -1   7  -5   -6.56    8.00  28 0.70325-0.84061 0.35352 0.38422-0.38233 0.11680
   0   8  -4   37.80    9.40  28 0.70325-0.75926 0.35352 0.48955-0.38233 0.18591
   2   7   3  119.76    8.98  28 0.70325-0.52590 0.35352 0.38464-0.38233 0.57059
   2   8   1   87.27    9.80  28 0.70325-0.55760 0.35352 0.49238-0.38233 0.47497
   3  -2   1    2.34    6.61  28 0.70325-0.49223 0.35352-0.56376-0.38233 0.48836
   3  -1   3 1830.99   15.63  28 0.70325-0.46319 0.35352-0.45758-0.38233 0.58843
   3   6   5    4.44    8.26  28 0.70325-0.43289 0.35352 0.28103-0.38233 0.69153
   3   7   4   31.25    8.38  28 0.70325-0.44589 0.35352 0.38593-0.38233 0.64107
   4  -4 -13   10.29    8.05  28 0.70325-0.63096 0.35352-0.77694-0.38233-0.18787
   5  -4 -16   24.41    9.48  28 0.70325-0.61156 0.35352-0.77933-0.38233-0.31814
   5  -4  -3   -2.42    7.35  28 0.70325-0.41940 0.35352-0.77469-0.38233 0.32820
   6  -5 -10  149.37    8.85  28 0.70325-0.45599 0.35352-0.87933-0.38233-0.00010
   6  -1   5   14.20    7.65  28 0.70325-0.23712 0.35352-0.45807-0.38233 0.74810
   7  -5 -15    9.73   10.83  28 0.70325-0.46350 0.35352-0.88185-0.38233-0.22892
   7  -5  -6  237.86    9.07  28 0.70325-0.33318 0.35352-0.88286-0.38233 0.21773
   7  -3   2   11.62    7.49  28 0.70325-0.21522 0.35352-0.66849-0.38233 0.61580
   7  -2   4  370.44    9.67  28 0.70325-0.18592 0.35352-0.56238-0.38233 0.71420
   7   6   7   10.17   10.83  28 0.70325-0.13988 0.35352 0.28082-0.38233 0.86682
  11  -5  -3   28.55    9.37  28 0.70325-0.02590 0.35352-0.87979-0.38233 0.44407
  12  -5  -3    1.40   10.76  28 0.70325 0.03956 0.35352-0.87920-0.38233 0.46328
  -2   4 -10   93.76    6.36  28 0.70808-0.98680 0.34500 0.07611-0.38013-0.15456
  -2   5  -8  104.01    6.28  28 0.70808-0.95447 0.34500 0.18167-0.38013-0.05556
  -2   5  -7  113.41    5.73  28 0.70808-0.94125 0.34500 0.18127-0.38013-0.00528
  -2   5  -6    3.50    5.21  28 0.70808-0.92548 0.34500 0.18169-0.38013 0.04484
  -1   4 -15  103.62    7.26  28 0.70808-0.99234 0.34500 0.07441-0.38013-0.38522
  -1   6  -2  145.68    6.03  28 0.70808-0.80235 0.34500 0.28732-0.38013 0.26370
  -1   7  -9   12.03    6.73  28 0.70808-0.90048 0.34500 0.39062-0.38013-0.08418
  -1   7  -8   53.57    6.92  28 0.70808-0.88839 0.34500 0.39213-0.38013-0.03465
  -1   7  -7   61.96    6.87  28 0.70808-0.87441 0.34500 0.39228-0.38013 0.01455
  -1   7  -6    7.76    5.71  28 0.70808-0.85784 0.34500 0.39187-0.38013 0.06458
   0   5   2   98.62    5.90  28 0.70808-0.67820 0.34500 0.18280-0.38013 0.48068
   0   6   1  637.03    8.01  28 0.70808-0.69053 0.34500 0.28767-0.38013 0.43110
   0   7  -1   87.81    6.14  28 0.70808-0.72143 0.34500 0.39270-0.38013 0.33281
   0   8  -5    3.99    6.63  28 0.70808-0.77960 0.34500 0.49760-0.38013 0.13352
   1   8  -1    9.71    6.58  28 0.70808-0.65469 0.34500 0.49806-0.38013 0.35089
   2   6   4  375.05    7.85  28 0.70808-0.51683 0.34500 0.28865-0.38013 0.61842
   3  -3  -2 3100.69   15.71  28 0.70808-0.54064 0.34500-0.66148-0.38013 0.33708
   4  -4  -5   33.86    5.51  28 0.70808-0.51875 0.34500-0.76703-0.38013 0.20794
   5  -2   3  319.25    6.46  28 0.70808-0.33572 0.34500-0.55684-0.38013 0.62637
   6  -5 -11  234.51    7.00  28 0.70808-0.47613 0.34500-0.87478-0.38013-0.04992
   6  -5  -9   -2.98    5.88  28 0.70808-0.44849 0.34500-0.87426-0.38013 0.04657
   6  -5  -8  302.13    7.26  28 0.70808-0.43181 0.34500-0.87111-0.38013 0.09677
   8  -5  -4   50.51    6.00  28 0.70808-0.24169 0.34500-0.87181-0.38013 0.33484
   8  -4   0   28.48    5.28  28 0.70808-0.18321 0.34500-0.76576-0.38013 0.53388
  10  -5  -3   60.32    6.75  28 0.70808-0.09680 0.34500-0.87440-0.38013 0.42425
   2   2   5   79.32   11.33  28 0.70305-0.49797 0.35355-0.14097-0.38232 0.67084
  10   3   8   53.66   16.19  28 0.70305 0.07128 0.35355-0.03417-0.38232 0.97357
  -1   0 -11   -1.29    9.91  28 0.70791-0.93368 0.34521-0.34685-0.38018-0.18527
   1   0 -18   27.62   11.63  28 0.70791-0.90709 0.34521-0.34824-0.38018-0.49595
   4  -3 -18    1.94   13.21  28 0.70791-0.70970 0.34521-0.66413-0.38018-0.43821
  -2   2  -9   -1.85    7.41  29 0.71262-0.97394 0.33677-0.12751-0.37800-0.10706
  -2   2  -5   71.98    7.24  29 0.71262-0.91727 0.33677-0.12581-0.37800 0.09107
  -2   3 -10  136.98    7.95  29 0.71262-0.98980 0.33677-0.02194-0.37800-0.15687
  -2   4  -4   21.22    7.67  29 0.71262-0.90077 0.33677 0.08452-0.37800 0.14177
  -1   2   0 2923.21   19.13  29 0.71262-0.77813 0.33677-0.12362-0.37800 0.35925
  -1   3 -15  182.16   10.33  29 0.71262-0.99505 0.33677-0.02298-0.37800-0.38578
  -1   5 -14   79.43    9.89  29 0.71262-0.98068 0.33677 0.18823-0.37800-0.33480
  -1   6 -12   -2.89    9.44  29 0.71262-0.95424 0.33677 0.29430-0.37800-0.23689
   0   8  -8    1.48   10.66  29 0.71262-0.82872 0.33677 0.50621-0.37800-0.01705
   0   8  -7   28.55   10.68  29 0.71262-0.81383 0.33677 0.50616-0.37800 0.03241
   0   8  -6   33.90   10.16  29 0.71262-0.79717 0.33677 0.50467-0.37800 0.08153
   1  -2  -3   40.88    7.54  29 0.71262-0.69132 0.33677-0.54701-0.37800 0.24732
   1   4   4 1720.70   14.67  29 0.71262-0.58751 0.33677 0.08512-0.37800 0.59611
   1   7   1  165.35    8.90  29 0.71262-0.63120 0.33677 0.40158-0.37800 0.44865
   2  -3  -5  221.16    8.13  29 0.71262-0.65591 0.33677-0.65398-0.37800 0.16702
   3   4   6  206.57    9.31  29 0.71262-0.42728 0.33677 0.08717-0.37800 0.73429
   3   8   2  230.68   10.52  29 0.71262-0.48460 0.33677 0.50787-0.37800 0.53858
   4  -1   4  646.18   10.35  29 0.71262-0.39019 0.33677-0.44212-0.37800 0.65619
   4   8   3    2.18   10.86  29 0.71262-0.40575 0.33677 0.50853-0.37800 0.60706
   5  -3   1    8.64    7.45  29 0.71262-0.36985 0.33677-0.65191-0.37800 0.52271
   6  -5 -12   78.13    9.30  29 0.71262-0.49629 0.33677-0.86758-0.37800-0.10415
   6  -5  -7  264.89    8.77  29 0.71262-0.42117 0.33677-0.86225-0.37800 0.14450
   6   1   7    7.10    7.52  29 0.71262-0.21584 0.33677-0.22937-0.37800 0.84300
   7  -5  -5    0.07    8.18  29 0.71262-0.32762 0.33677-0.86582-0.37800 0.26393
   9  -5  -3   60.15    8.48  29 0.71262-0.16645 0.33677-0.86534-0.37800 0.40120
  10  -3   3    8.27    8.20  29 0.71262-0.01241 0.33677-0.65241-0.37800 0.71906
  11  -3   3   49.34    9.51  29 0.71262 0.05296 0.33677-0.65086-0.37800 0.73785
  -2   2  -8    6.00    5.32  29 0.71710-0.96487 0.32852-0.11831-0.37587-0.05977
  -2   2  -7  368.16    7.57  29 0.71710-0.95238 0.32852-0.11791-0.37587-0.01163
  -2   2  -6  515.31    8.04  29 0.71710-0.93719 0.32852-0.11731-0.37587 0.03797
  -2   3  -4   91.82    5.02  29 0.71710-0.90545 0.32852-0.01118-0.37587 0.13878
  -2   4  -9  152.27    6.02  29 0.71710-0.97808 0.32852 0.09281-0.37587-0.11027
  -2   4  -8  198.23    6.22  29 0.71710-0.96733 0.32852 0.09318-0.37587-0.05980
  -2   4  -5  142.26    6.01  29 0.71710-0.92102 0.32852 0.09384-0.37587 0.08996
  -1   4   0    6.98    4.40  29 0.71710-0.78298 0.32852 0.09360-0.37587 0.35715
  -1   5  -1  597.49    7.67  29 0.71710-0.79792 0.32852 0.19908-0.37587 0.30883
  -1   6  -3  893.43    8.59  29 0.71710-0.82621 0.32852 0.30423-0.37587 0.20989
   0   7  -2    1.34    5.81  29 0.71710-0.74772 0.32852 0.41016-0.37587 0.27909
   1   8  -2   -1.90    6.51  29 0.71710-0.67994 0.32852 0.51534-0.37587 0.29868
   2  -1   2  846.41   11.78  29 0.71710-0.55508 0.32852-0.43435-0.37587 0.51380
   4  -3   0   61.40    4.87  29 0.71710-0.45439 0.32852-0.64495-0.37587 0.45242
   6  -5 -13   77.53    7.01  29 0.71710-0.51417 0.32852-0.85826-0.37587-0.15434
   6  -4  -1  178.02    6.08  29 0.71710-0.33872 0.32852-0.75107-0.37587 0.44059
   9  -3   3   48.67    5.97  29 0.71710-0.08289 0.32852-0.64620-0.37587 0.69920
   9  -1   6    1.65    5.76  29 0.71710-0.03905 0.32852-0.43260-0.37587 0.84833
  10  -6  -9   20.77    7.67  29 0.71710-0.19356 0.32852-0.96311-0.37587 0.12053
  10  -4   1    3.83    5.67  29 0.71710-0.04585 0.32852-0.74861-0.37587 0.61695
  10  -1   6    3.15    5.72  29 0.71710 0.02748 0.32852-0.43350-0.37587 0.86788
  11  -5  -2    3.90    6.59  29 0.71710-0.02439 0.32852-0.85398-0.37587 0.48762
  11  -4   1   19.43    6.56  29 0.71710 0.01879 0.32852-0.74936-0.37587 0.63636
  12  -5  -2    3.49    7.55  29 0.71710 0.04116 0.32852-0.85361-0.37587 0.50638
  12  -3   3    6.66    7.53  29 0.71710 0.11480 0.32852-0.64306-0.37587 0.75583
   8   3   8   35.91   16.93  28 0.70297-0.05979 0.35362-0.03470-0.38214 0.93561
   2  -3 -12  229.40   10.66  29 0.71730-0.76236 0.32850-0.64652-0.37570-0.18226
  -2   3  -9  142.02    8.10  30 0.72183-0.98250 0.32021-0.00444-0.37348-0.11135
  -2   3  -8    2.47    7.36  30 0.72183-0.97219 0.32021-0.00473-0.37348-0.06253
  -2   3  -5  123.02    6.84  30 0.72183-0.92651 0.32021-0.00391-0.37348 0.08673
  -2   4  -7  323.52    8.95  30 0.72183-0.95415 0.32021 0.10085-0.37348-0.01181
  -2   4  -6  400.89    9.17  30 0.72183-0.93900 0.32021 0.10111-0.37348 0.03754
  -1   1 -13   85.47    7.85  30 0.72183-0.97647 0.32021-0.21672-0.37348-0.29190
  -1   2 -14  139.32    9.01  30 0.72183-0.99254 0.32021-0.11141-0.37348-0.34222
  -1   4 -14    3.05    9.40  30 0.72183-0.99354 0.32021 0.10004-0.37348-0.34144
  -1   5 -13    8.96    9.61  30 0.72183-0.97830 0.32021 0.20603-0.37348-0.29125
  -1   6 -11    1.39    9.33  30 0.72183-0.94585 0.32021 0.31040-0.37348-0.19060
   0   0 -15    0.95    8.04  30 0.72183-0.94198 0.32021-0.32185-0.37348-0.37265
   0   6   0  242.62    8.40  30 0.72183-0.72298 0.32021 0.31327-0.37348 0.37583
   1   1 -19    2.58   10.67  30 0.72183-0.93294 0.32021-0.21691-0.37348-0.55059
   1   3   4  762.53   11.70  30 0.72183-0.59729 0.32021-0.00474-0.37348 0.59055
   2   4   5  148.49    8.73  30 0.72183-0.51669 0.32021 0.10292-0.37348 0.66028
   2   8   0   88.63    9.85  30 0.72183-0.58938 0.32021 0.52392-0.37348 0.41469
   4  -4 -14    4.26    8.00  30 0.72183-0.66643 0.32021-0.74454-0.37348-0.24732
   4  -4  -4  135.49    8.00  30 0.72183-0.51844 0.32021-0.74296-0.37348 0.25127
   5  -4 -17    2.77   10.77  30 0.72183-0.64180 0.32021-0.74288-0.37348-0.37525
   5  -4  -2   50.97    7.64  30 0.72183-0.42364 0.32021-0.74257-0.37348 0.37004
   5   0   6   37.91    7.62  30 0.72183-0.30478 0.32021-0.31902-0.37348 0.76728
   5   6   6   28.57    8.81  30 0.72183-0.30487 0.32021 0.31336-0.37348 0.77028
   5   7   5    2.30    9.41  30 0.72183-0.31894 0.32021 0.41840-0.37348 0.71954
   6  -5 -14   48.73    9.60  30 0.72183-0.53153 0.32021-0.84617-0.37348-0.20627
   6  -5  -6  109.04    7.64  30 0.72183-0.41628 0.32021-0.84809-0.37348 0.18999
   6  -3   2    1.39    7.46  30 0.72183-0.29996 0.32021-0.63753-0.37348 0.58872
   6  -2   4 1629.83   13.34  30 0.72183-0.26919 0.32021-0.53102-0.37348 0.68759
   7  -5  -4    1.18    7.66  30 0.72183-0.32081 0.32021-0.84713-0.37348 0.30920
   7  -4   0  609.31    9.55  30 0.72183-0.26265 0.32021-0.74444-0.37348 0.50801
   8  -5  -3   66.75    8.50  30 0.72183-0.24100 0.32021-0.84837-0.37348 0.37810
   8  -3   3  108.06    7.62  30 0.72183-0.15262 0.32021-0.63635-0.37348 0.67641
   8  -1   6  170.55    8.19  30 0.72183-0.10836 0.32021-0.42414-0.37348 0.82643
   9  -6 -11   16.74   11.12  30 0.72183-0.29209 0.32021-0.95236-0.37348-0.00085
   9  -6 -10   56.70   11.00  30 0.72183-0.27752 0.32021-0.95104-0.37348 0.04832
   9  -4   1    1.98    8.15  30 0.72183-0.11654 0.32021-0.74142-0.37348 0.59572
   9   0   7    1.49    8.01  30 0.72183-0.02811 0.32021-0.31837-0.37348 0.89656
   9   2   8   59.69   10.32  30 0.72183-0.01335 0.32021-0.10565-0.37348 0.94606
  10  -6  -8   13.30   10.80  30 0.72183-0.18291 0.32021-0.95500-0.37348 0.16797
  10  -5  -2   -1.03    9.21  30 0.72183-0.09491 0.32021-0.84891-0.37348 0.46724
  10  -2   5  150.12    9.07  30 0.72183 0.00798 0.32021-0.52905-0.37348 0.81211
  10   0   7   -0.29    9.22  30 0.72183 0.03722 0.32021-0.31831-0.37348 0.91549
  11  -1   6    4.95    9.23  30 0.72183 0.08845 0.32021-0.42535-0.37348 0.88582
  12  -4   1   -0.20   10.71  30 0.72183 0.08084 0.32021-0.74339-0.37348 0.65658
  -2   3  -7  110.38    5.94  30 0.72650-0.96007 0.31187 0.00377-0.37108-0.01527
  -2   3  -6   26.63    5.43  30 0.72650-0.94522 0.31187 0.00348-0.37108 0.03372
  -1   3   0 1103.66   10.50  30 0.72650-0.79094 0.31187 0.00530-0.37108 0.35194
  -1   6 -10   57.25    6.69  30 0.72650-0.93722 0.31187 0.31925-0.37108-0.14342
  -1   6  -4   56.57    5.48  30 0.72650-0.84800 0.31187 0.31938-0.37108 0.15457
   0   2 -17  160.61    8.00  30 0.72650-0.97511 0.31187-0.10441-0.37108-0.47476
   0   4   2    1.37    4.46  30 0.72650-0.69775 0.31187 0.10971-0.37108 0.47124
   0   7  -3   -0.52    5.77  30 0.72650-0.77130 0.31187 0.42719-0.37108 0.22399
   1   6   2  152.71    6.13  30 0.72650-0.63016 0.31187 0.32084-0.37108 0.49061
   1   8  -3   12.14    6.65  30 0.72650-0.70344 0.31187 0.53179-0.37108 0.24384
   2  -3  -4 3198.96   16.93  30 0.72650-0.65370 0.31187-0.62884-0.37108 0.20967
   2   7   2   30.19    6.07  30 0.72650-0.56392 0.31187 0.42651-0.37108 0.51035
   8   0   7    1.03    5.93  30 0.72650-0.09916 0.31187-0.31063-0.37108 0.87365
   9  -6  -9   16.80    6.72  30 0.72650-0.26755 0.31187-0.94583-0.37108 0.09652
   9  -5  -2   53.31    5.97  30 0.72650-0.16509 0.31187-0.83961-0.37108 0.44449
   9  -2   5   30.47    6.09  30 0.72650-0.06240 0.31187-0.52222-0.37108 0.79341
  10  -6  -7  102.07    8.05  30 0.72650-0.17258 0.31187-0.94450-0.37108 0.21500
  11  -2   5    4.22    6.59  30 0.72650 0.06877 0.31187-0.52126-0.37108 0.83203
  11   0   7    1.32    6.60  30 0.72650 0.09924 0.31187-0.31020-0.37108 0.93211
  12  -1   6   -1.22    7.63  30 0.72650 0.14950 0.31187-0.41487-0.37108 0.90080
   3  -3 -16   19.11   11.34  30 0.72636-0.76338 0.31195-0.62987-0.37107-0.36661
   3   3   6    7.53    9.10  30 0.72636-0.44109 0.31195 0.00555-0.37107 0.72774
  10   2   8    3.40   11.64  30 0.72636 0.04810 0.31195-0.09929-0.37107 0.96375
  -1   0 -10 3477.30   25.65  31 0.73091-0.94263 0.30363-0.30610-0.36866-0.14868
  -1   0  -4  522.14   14.52  31 0.73091-0.85477 0.30363-0.30448-0.36866 0.15002
  -1   3 -14   25.43    8.27  31 0.73091-0.99847 0.30363 0.01094-0.36866-0.34550
  -1   5 -12   73.78    9.73  31 0.73091-0.97397 0.30363 0.22192-0.36866-0.24726
  -1   5  -2   22.60    7.92  31 0.73091-0.82605 0.30363 0.22329-0.36866 0.25144
  -1   6  -9   28.14    8.07  31 0.73091-0.92652 0.30363 0.32721-0.36866-0.09628
  -1   6  -8    7.23    8.06  31 0.73091-0.91524 0.30363 0.32835-0.36866-0.04693
  -1   6  -6  237.80    9.03  31 0.73091-0.88523 0.30363 0.32975-0.36866 0.05268
  -1   6  -5   74.85    8.61  31 0.73091-0.86725 0.30363 0.32757-0.36866 0.10288
   0   2   2  228.54    9.25  31 0.73091-0.70119 0.30363-0.09124-0.36866 0.46922
   0   3 -17  219.14   12.17  31 0.73091-0.98039 0.30363 0.01002-0.36866-0.47666
   0   5   1   -1.07    7.41  31 0.73091-0.71731 0.30363 0.22381-0.36866 0.41960
   1   5   3   -1.51    8.36  31 0.73091-0.61960 0.30363 0.22410-0.36866 0.53675
   1   7   0   46.60    8.20  31 0.73091-0.66292 0.30363 0.43296-0.36866 0.38898
   2  -2   0  160.84    8.30  31 0.73091-0.60096 0.30363-0.51497-0.36866 0.40668
   2   3   5  127.66    7.76  31 0.73091-0.52640 0.30363 0.01446-0.36866 0.65747
   3  -4  -9   89.63    8.01  31 0.73091-0.66488 0.30363-0.72471-0.36866-0.02170
   3  -4  -8   41.91    7.78  31 0.73091-0.64964 0.30363-0.72488-0.36866 0.02832
   3  -3  -1 4654.89   19.18  31 0.73091-0.55024 0.30363-0.61726-0.36866 0.37474
   3   7   3   13.76    8.35  31 0.73091-0.48985 0.30363 0.43552-0.36866 0.57815
   3   8   1  164.42   10.24  31 0.73091-0.51883 0.30363 0.54127-0.36866 0.48030
   4   5   6   37.46    8.83  31 0.73091-0.37987 0.30363 0.22456-0.36866 0.74612
   4   7   4    1.82    9.36  31 0.73091-0.40870 0.30363 0.43510-0.36866 0.64706
   5  -1   5   29.31    7.69  31 0.73091-0.33009 0.30363-0.40956-0.36866 0.71490
   6  -5  -5   47.76    7.29  31 0.73091-0.41052 0.30363-0.83202-0.36866 0.23492
   7  -3   3   19.20    7.60  31 0.73091-0.22716 0.30363-0.61789-0.36866 0.65139
   7  -1   6   70.02    7.70  31 0.73091-0.18297 0.30363-0.40722-0.36866 0.80052
   8  -4   1   47.98    7.82  31 0.73091-0.19174 0.30363-0.72675-0.36866 0.57262
   8  -2   5    1.18    7.16  31 0.73091-0.13234 0.30363-0.51271-0.36866 0.77075
   9  -6  -8    0.03    9.39  31 0.73091-0.25729 0.30363-0.93837-0.36866 0.14392
  12  -2   5   -2.54   10.82  31 0.73091 0.13018 0.30363-0.51242-0.36866 0.84837
  -1   4 -13    0.92    5.69  31 0.73528-0.99208 0.29536 0.12445-0.36623-0.29868
  -1   4  -1  125.88    5.20  31 0.73528-0.81591 0.29536 0.12691-0.36623 0.29893
  -1   6  -7  132.08    6.34  31 0.73528-0.89995 0.29536 0.33626-0.36623-0.00006
   0   7 -11   -2.71    7.55  31 0.73528-0.89329 0.29536 0.44010-0.36623-0.17884
   0   7  -4   23.27    5.88  31 0.73528-0.79240 0.29536 0.44171-0.36623 0.16889
   1   8  -4  179.38    7.35  31 0.73528-0.72374 0.29536 0.54665-0.36623 0.18964
   2   8  -1   21.27    6.64  31 0.73528-0.61747 0.29536 0.54797-0.36623 0.35806
   3  -4  -7  228.57    6.65  31 0.73528-0.64074 0.29536-0.71657-0.36623 0.07486
   4  -4  -3   48.02    5.54  31 0.73528-0.51762 0.29536-0.71708-0.36623 0.29296
   5  -5 -10   12.21    5.96  31 0.73528-0.55283 0.29536-0.82270-0.36623-0.03479
   5  -5  -9   -2.91    5.87  31 0.73528-0.53927 0.29536-0.82243-0.36623 0.01484
   5   8   3   -2.37    7.75  31 0.73528-0.36237 0.29536 0.54882-0.36623 0.61408
   6  -4   0    3.23    5.33  31 0.73528-0.34186 0.29536-0.71600-0.36623 0.47997
   7  -5  -3   22.05    5.04  31 0.73528-0.31954 0.29536-0.82370-0.36623 0.35243
   8  -5  -2   10.36    5.88  31 0.73528-0.24025 0.29536-0.82256-0.36623 0.42056
   9  -6  -7   75.79    7.06  31 0.73528-0.24736 0.29536-0.92852-0.36623 0.19068
  10  -6  -6   65.39    7.98  31 0.73528-0.16752 0.29536-0.93043-0.36623 0.26075
  10  -5  -1    4.34    6.47  31 0.73528-0.09359 0.29536-0.82186-0.36623 0.50797
  11  -6  -5   20.50    7.78  31 0.73528-0.08588 0.29536-0.92468-0.36623 0.32754
  11  -5  -1   26.38    6.67  31 0.73528-0.02834 0.29536-0.82492-0.36623 0.52956
  12  -5  -1    4.48    7.55  31 0.73528 0.03822 0.29536-0.82410-0.36623 0.54966
   1  -2 -13  560.60   19.75  30 0.72182-0.84625 0.32038-0.53413-0.37338-0.25352
   8   2   8  113.84   13.07  31 0.73082-0.08775 0.30364-0.09017-0.36886 0.92207
   5   4   7  132.60   11.48  31 0.73528-0.30397 0.29529 0.12909-0.36651 0.81290
   6   5   7   49.46   10.37  31 0.73528-0.23820 0.29529 0.23360-0.36651 0.83131
  -1   1 -12   31.64    8.19  32 0.73960-0.98246 0.28697-0.18363-0.36422-0.25229
  -1   2 -13   79.55    8.59  32 0.73960-0.99702 0.28697-0.07791-0.36422-0.30198
  -1   5 -11   28.87    8.20  32 0.73960-0.96677 0.28697 0.23946-0.36422-0.20143
  -1   5  -3    7.84    8.11  32 0.73960-0.85000 0.28697 0.24079-0.36422 0.19779
   0   1 -16    3.09    8.00  32 0.73960-0.97165 0.28697-0.18332-0.36422-0.43022
   0   3   2   18.22    6.78  32 0.73960-0.70974 0.28697 0.02877-0.36422 0.46405
   0   6  -1  648.79    9.61  32 0.73960-0.75220 0.28697 0.34367-0.36422 0.31628
   0   7 -10  224.95   10.33  32 0.73960-0.88283 0.28697 0.44866-0.36422-0.12940
   0   7  -9  410.51   10.96  32 0.73960-0.87276 0.28697 0.45185-0.36422-0.08182
   0   7  -5   15.04    8.09  32 0.73960-0.81135 0.28697 0.45001-0.36422 0.11772
   1   8  -6    7.79   10.09  32 0.73960-0.76314 0.28697 0.55738-0.36422 0.08768
   1   8  -5   26.88    9.49  32 0.73960-0.74422 0.28697 0.55438-0.36422 0.13698
   2   5   4 1546.62   14.05  32 0.73960-0.54908 0.28697 0.24252-0.36422 0.60325
   2   6   3    5.77    7.49  32 0.73960-0.56248 0.28697 0.34583-0.36422 0.55277
   3  -4 -10  141.81    8.05  32 0.73960-0.69047 0.28697-0.71156-0.36422-0.07563
   3   5   5  527.44   10.24  32 0.73960-0.46986 0.28697 0.24247-0.36422 0.67340
   4  -4 -15   22.34    9.28  32 0.73960-0.69677 0.28697-0.71061-0.36422-0.30564
   4  -2   3  289.63    7.92  32 0.73960-0.43276 0.28697-0.49827-0.36422 0.59014
   4   6   5    1.95    8.14  32 0.73960-0.40277 0.28697 0.34644-0.36422 0.69179
   4   8   2    1.44   11.00  32 0.73960-0.44479 0.28697 0.55524-0.36422 0.54157
   5  -5 -11   13.26    8.17  32 0.73960-0.57318 0.28697-0.81559-0.36422-0.08763
   5  -5  -8   63.19    7.50  32 0.73960-0.53038 0.28697-0.81669-0.36422 0.06203
   5  -5  -7    5.11    7.39  32 0.73960-0.51338 0.28697-0.81332-0.36422 0.11089
   5  -4  -1   16.24    7.44  32 0.73960-0.42628 0.28697-0.70880-0.36422 0.41104
   6  -5 -15    3.36   10.74  32 0.73960-0.56706 0.28697-0.81779-0.36422-0.26791
   6  -5  -4  121.23    7.64  32 0.73960-0.40435 0.28697-0.81376-0.36422 0.27943
   6   7   5   -0.34   10.80  32 0.73960-0.27230 0.28697 0.45329-0.36422 0.73188
   7  -4   1  156.53    7.94  32 0.73960-0.26605 0.28697-0.70744-0.36422 0.54650
   7   0   7   -0.95    7.51  32 0.73960-0.17718 0.28697-0.28600-0.36422 0.84745
   8  -6 -12  284.88   12.16  32 0.73960-0.39023 0.28697-0.92037-0.36422-0.07885
   8  -6 -11  140.62   11.56  32 0.73960-0.37654 0.28697-0.92283-0.36422-0.02990
   8  -6 -10    6.73    9.39  32 0.73960-0.36225 0.28697-0.92287-0.36422 0.01957
   8  -6  -9   14.62    9.38  32 0.73960-0.34684 0.28697-0.92055-0.36422 0.07000
   9  -6  -6   10.12    9.43  32 0.73960-0.23607 0.28697-0.91679-0.36422 0.23743
   9  -5  -1   37.46    8.24  32 0.73960-0.16362 0.28697-0.81202-0.36422 0.48597
  10  -4   2   23.04    8.86  32 0.73960-0.05379 0.28697-0.70759-0.36422 0.65623
  10  -3   4   38.80    8.43  32 0.73960-0.02468 0.28697-0.60183-0.36422 0.75449
  11  -4   2    4.11    9.24  32 0.73960 0.01232 0.28697-0.70857-0.36422 0.67651
  11  -3   4   15.23    9.43  32 0.73960 0.04124 0.28697-0.60130-0.36422 0.77354
  12  -4   2    9.61   10.62  32 0.73960 0.07756 0.28697-0.70666-0.36422 0.69348
  -1   3 -13    6.82    5.73  32 0.74387-0.99926 0.27856 0.03560-0.36220-0.30329
   0   4 -16   37.89    7.86  32 0.74387-0.97788 0.27856 0.14116-0.36220-0.43312
   0   5 -15   17.17    7.74  32 0.74387-0.96290 0.27856 0.24705-0.36220-0.38277
   0   6 -13    2.18    7.62  32 0.74387-0.93500 0.27856 0.35306-0.36220-0.28296
   0   7  -8  100.32    7.18  32 0.74387-0.85865 0.27856 0.45778-0.36220-0.03340
   0   7  -7   73.20    6.98  32 0.74387-0.84429 0.27856 0.45852-0.36220 0.01601
   0   7  -6    0.31    5.64  32 0.74387-0.82819 0.27856 0.45730-0.36220 0.06566
   1   7  -1   48.80    5.96  32 0.74387-0.68959 0.27856 0.45789-0.36220 0.33388
   1   8  -8   13.28    7.60  32 0.74387-0.79356 0.27856 0.56320-0.36220-0.01465
   1   8  -7    8.39    7.50  32 0.74387-0.77849 0.27856 0.56298-0.36220 0.03539
   2  -3  -3 3071.58   16.52  32 0.74387-0.65674 0.27856-0.59517-0.36220 0.24986
   2   7   1  102.25    6.37  32 0.74387-0.59675 0.27856 0.45944-0.36220 0.45390
   3  -4 -11  157.31    6.22  32 0.74387-0.70754 0.27856-0.70247-0.36220-0.12663
   3  -4  -6   58.92    5.76  32 0.74387-0.63605 0.27856-0.70138-0.36220 0.12139
   3  -2   2  259.04    6.56  32 0.74387-0.51698 0.27856-0.49026-0.36220 0.51848
   3   6   4   17.72    5.91  32 0.74387-0.48730 0.27856 0.35447-0.36220 0.62013
   4  -3   1  426.19    6.84  32 0.74387-0.46683 0.27856-0.59626-0.36220 0.48663
   5  -5 -12   60.90    6.14  32 0.74387-0.59092 0.27856-0.80672-0.36220-0.13822
   5  -3   2   13.14    5.38  32 0.74387-0.38739 0.27856-0.59624-0.36220 0.55766
   5  -2   4  122.69    6.19  32 0.74387-0.35536 0.27856-0.48855-0.36220 0.65672
   7  -2   5    4.91    5.29  32 0.74387-0.21127 0.27856-0.48790-0.36220 0.74675
   8  -6  -8   15.08    6.62  32 0.74387-0.33733 0.27856-0.91378-0.36220 0.11741
   9  -4   2    4.82    5.77  32 0.74387-0.12455 0.27856-0.69962-0.36220 0.63475
   9  -3   4   95.56    6.30  32 0.74387-0.09371 0.27856-0.59498-0.36220 0.73444
  10  -6  -5    8.23    6.65  32 0.74387-0.16154 0.27856-0.91430-0.36220 0.30635
  12  -3   4   63.74    7.96  32 0.74387 0.10277 0.27856-0.59369-0.36220 0.79179
   1  -1 -16   -0.91   13.80  31 0.73073-0.89990 0.30365-0.41140-0.36883-0.40784
   2  -3 -13  512.62   13.81  32 0.74372-0.80264 0.27857-0.59746-0.36189-0.24550
  -1   0  -9    0.46    7.64  33 0.74786-0.94603 0.27014-0.27118-0.35972-0.10701
  -1   1  -2 2600.16   21.56  33 0.74786-0.84383 0.27014-0.16405-0.35972 0.24038
  -1   2  -1    2.78    7.32  33 0.74786-0.82684 0.27014-0.05976-0.35972 0.29155
  -1   3  -1 1823.61   13.49  33 0.74786-0.82734 0.27014 0.04668-0.35972 0.29191
  -1   4 -12   18.78    8.14  33 0.74786-0.98784 0.27014 0.14957-0.35972-0.25461
  -1   5 -10   26.58    8.22  33 0.74786-0.95763 0.27014 0.25484-0.35972-0.15512
  -1   5  -4  941.16   11.10  33 0.74786-0.87154 0.27014 0.25705-0.35972 0.14281
   0   6  -2   70.75    7.67  33 0.74786-0.77721 0.27014 0.36286-0.35972 0.26302
   1  -2  -2 2334.24   18.12  33 0.74786-0.71171 0.27014-0.48343-0.35972 0.27786
   1   6   1   10.86    7.49  33 0.74786-0.66564 0.27014 0.36175-0.35972 0.42859
   2   8  -2   30.07    9.38  33 0.74786-0.64262 0.27014 0.57102-0.35972 0.29972
   3  -4  -5   22.72    7.71  33 0.74786-0.62319 0.27014-0.69035-0.35972 0.16819
   3   8   0   21.38    9.59  33 0.74786-0.54914 0.27014 0.57345-0.35972 0.42028
   4  -4  -2  257.72    8.33  33 0.74786-0.51425 0.27014-0.68990-0.35972 0.33530
   5  -5  -6  362.79    8.84  33 0.74786-0.50883 0.27014-0.79908-0.35972 0.15655
   6  -3   3   62.50    7.75  33 0.74786-0.31026 0.27014-0.58598-0.35972 0.62338
   6   6   6   16.09    9.40  33 0.74786-0.26469 0.27014 0.36406-0.35972 0.77641
   7  -5  -2   25.75    7.90  33 0.74786-0.31783 0.27014-0.79804-0.35972 0.39487
   8  -6  -7   45.67    9.31  33 0.74786-0.32570 0.27014-0.90513-0.35972 0.16494
   8  -5  -1  253.08    9.22  33 0.74786-0.23815 0.27014-0.79552-0.35972 0.46128
   8  -3   4   15.27    8.40  33 0.74786-0.16371 0.27014-0.58376-0.35972 0.71090
   9  -6  -5    2.66    9.35  33 0.74786-0.23001 0.27014-0.90100-0.35972 0.28277
   9   1   8   -0.07    8.69  33 0.74786-0.03888 0.27014-0.16218-0.35972 0.93068
  10   1   8   -0.08    9.37  33 0.74786 0.02678 0.27014-0.16257-0.35972 0.95028
  11  -5   0   11.50    9.97  33 0.74786-0.02531 0.27014-0.79493-0.35972 0.57026
  -1   4  -2 1773.46   11.53  33 0.75179-0.84487 0.26171 0.16072-0.35723 0.23935
  -1   5  -9   13.82    5.68  33 0.75179-0.94746 0.26171 0.26446-0.35723-0.10765
  -1   5  -5  269.56    6.87  33 0.75179-0.89035 0.26171 0.26561-0.35723 0.09150
   0   3 -16  168.81    7.82  33 0.75179-0.98634 0.26171 0.05164-0.35723-0.43896
   0   5   0   -0.70    5.18  33 0.75179-0.74995 0.26171 0.26521-0.35723 0.35894
   0   6 -12   14.51    6.74  33 0.75179-0.92793 0.26171 0.36982-0.35723-0.23757
   1   7  -2  202.20    6.68  33 0.75179-0.71484 0.26171 0.47563-0.35723 0.28011
   2   8  -3   10.39    6.54  33 0.75179-0.66530 0.26171 0.58365-0.35723 0.24972
   5  -5 -13    0.79    6.49  33 0.75179-0.61356 0.26171-0.79033-0.35723-0.19414
   5  -5  -5  244.95    6.41  33 0.75179-0.49624 0.26171-0.78756-0.35723 0.20277
   6  -5  -3   44.20    5.21  33 0.75179-0.40310 0.26171-0.78962-0.35723 0.32263
   6  -1   6  290.26    7.18  33 0.75179-0.26809 0.26171-0.36600-0.35723 0.77222
   8  -6  -6   -1.14    6.53  33 0.75179-0.31322 0.26171-0.89419-0.35723 0.21259
   8  -4   2  161.24    6.57  33 0.75179-0.19830 0.26171-0.68525-0.35723 0.61013
  10  -6  -4    8.73    6.70  33 0.75179-0.15396 0.26171-0.89616-0.35723 0.35079
  10  -5   0   12.72    6.62  33 0.75179-0.09501 0.26171-0.78945-0.35723 0.54997
  -1   0  -5    0.52    6.65  34 0.75571-0.89501 0.25308-0.25390-0.35456 0.08715
  -1   2 -12    5.32    7.25  34 0.75571-0.99847 0.25308-0.04448-0.35456-0.26093
  -1   3 -12    2.87    8.12  34 0.75571-0.99737 0.25308 0.06216-0.35456-0.26005
  -1   4 -11   17.01    8.18  34 0.75571-0.98245 0.25308 0.16653-0.35456-0.21091
  -1   5  -8   58.47    7.31  34 0.75571-0.93560 0.25308 0.27205-0.35456-0.06107
  -1   5  -7   88.85    7.64  34 0.75571-0.92250 0.25308 0.27248-0.35456-0.01075
  -1   5  -6  496.28    9.27  34 0.75571-0.90731 0.25308 0.27214-0.35456 0.03895
   0   2 -16   75.63    9.77  34 0.75571-0.98690 0.25308-0.04431-0.35456-0.43921
   0   4   1   42.56    6.49  34 0.75571-0.73935 0.25308 0.16876-0.35456 0.40548
   0   5 -14   15.85    9.59  34 0.75571-0.96000 0.25308 0.27213-0.35456-0.33978
   0   6  -3  223.07    8.27  34 0.75571-0.80043 0.25308 0.38022-0.35456 0.20737
   1   4   3 1201.72   12.55  34 0.75571-0.64514 0.25308 0.16741-0.35456 0.52278
   1   5   2   19.91    7.93  34 0.75571-0.65989 0.25308 0.27410-0.35456 0.47469
   3  -4 -12   34.69    8.28  34 0.75571-0.73556 0.25308-0.67753-0.35456-0.18530
   3  -3   0   22.57    6.89  34 0.75571-0.55879 0.25308-0.56918-0.35456 0.41117
   3   7   2  224.30    9.35  34 0.75571-0.52726 0.25308 0.48388-0.35456 0.51305
   4   7   3  128.03    9.95  34 0.75571-0.44898 0.25308 0.48715-0.35456 0.58455
   4   8   1  231.11   10.66  34 0.75571-0.47676 0.25308 0.58966-0.35456 0.48360
   5  -4   0  127.88    7.97  34 0.75571-0.42753 0.25308-0.67379-0.35456 0.44905
   5   7   4   -1.54    9.34  34 0.75571-0.36684 0.25308 0.48522-0.35456 0.65148
   5   8   2   63.41   11.34  34 0.75571-0.39727 0.25308 0.59198-0.35456 0.55426
   6  -4   1  259.48    8.44  34 0.75571-0.34705 0.25308-0.67523-0.35456 0.51864
   7  -6 -11   40.58    9.66  34 0.75571-0.45661 0.25308-0.88644-0.35456-0.05793
   7  -6 -10   15.23    9.48  34 0.75571-0.44315 0.25308-0.88760-0.35456-0.00877
   7  -6  -9   36.14    9.33  34 0.75571-0.42825 0.25308-0.88676-0.35456 0.04064
   7  -6  -8    2.78    9.17  34 0.75571-0.41233 0.25308-0.88368-0.35456 0.09020
   9  -6  -4   -0.70    9.35  34 0.75571-0.22306 0.25308-0.88322-0.35456 0.32699
   9  -5   0   34.68    8.23  34 0.75571-0.16524 0.25308-0.77992-0.35456 0.52663
  10  -2   6   -0.95    9.50  34 0.75571-0.01070 0.25308-0.46119-0.35456 0.84364
  10  -1   7   -3.40    9.26  34 0.75571 0.00387 0.25308-0.35616-0.35456 0.89328
  11   1   8    3.74   10.75  34 0.75571 0.08483 0.25308-0.14553-0.35456 0.96663
  -1   4  -3 1181.08    9.99  34 0.75959-0.86889 0.24443 0.17813-0.35190 0.18534
   0   4 -15   15.76    6.63  34 0.75959-0.97825 0.24443 0.17470-0.35190-0.39282
   0   6 -11   49.56    6.79  34 0.75959-0.91847 0.24443 0.38627-0.35190-0.19372
   1   6   0   55.43    5.51  34 0.75959-0.69517 0.24443 0.38857-0.35190 0.37350
   1   7  -3   75.99    6.08  34 0.75959-0.73708 0.24443 0.49318-0.35190 0.22462
   2   6   2  316.31    6.90  34 0.75959-0.59961 0.24443 0.38881-0.35190 0.49232
   2   7   0   33.78    5.98  34 0.75959-0.62677 0.24443 0.49324-0.35190 0.39235
   2   8  -4   19.83    6.71  34 0.75959-0.68563 0.24443 0.59862-0.35190 0.19407
   3  -4  -4 1173.02   10.07  34 0.75959-0.62177 0.24443-0.66647-0.35190 0.20943
   3   8  -1   13.00    6.57  34 0.75959-0.57592 0.24443 0.59943-0.35190 0.36223
   6  -2   5  707.35    8.83  34 0.75959-0.29127 0.24443-0.45560-0.35190 0.71706
   7  -6 -12    8.32    7.86  34 0.75959-0.47647 0.24443-0.87917-0.35190-0.11126
   7  -6  -7    2.65    5.71  34 0.75959-0.40180 0.24443-0.87539-0.35190 0.13783
   7  -5  -1  156.25    6.63  34 0.75959-0.31426 0.24443-0.77115-0.35190 0.43510
   7  -4   2    4.21    5.10  34 0.75959-0.27035 0.24443-0.66362-0.35190 0.58553
   7  -3   4   10.15    5.30  34 0.75959-0.24123 0.24443-0.55920-0.35190 0.68566
   8  -6  -5    4.54    6.62  34 0.75959-0.30778 0.24443-0.87857-0.35190 0.25700
   9  -2   6   66.76    6.36  34 0.75959-0.07973 0.24443-0.45316-0.35190 0.82386
   9  -1   7   -0.31    5.66  34 0.75959-0.06488 0.24443-0.34770-0.35190 0.87387
  10  -6  -3    6.25    6.69  34 0.75959-0.14648 0.24443-0.87557-0.35190 0.39489
  10  -4   3    1.31    6.53  34 0.75959-0.05909 0.24443-0.66419-0.35190 0.69312
  11  -4   3    1.26    6.57  34 0.75959 0.00726 0.24443-0.66545-0.35190 0.71374
  11  -2   6   82.78    7.22  34 0.75959 0.05139 0.24443-0.45467-0.35190 0.86367
  11  -1   7   31.85    7.79  34 0.75959 0.06558 0.24443-0.34769-0.35190 0.91221
   1   1 -18    5.65   11.40  34 0.75964-0.95740 0.24450-0.14215-0.35195-0.52320
   5   1   7  187.09   11.11  34 0.75964-0.32784 0.24450-0.13622-0.35195 0.79656
   8   1   8   64.74   10.62  34 0.75964-0.11621 0.24450-0.13658-0.35195 0.90560
  -1   0  -8  164.52    8.38  35 0.76349-0.94619 0.23588-0.23727-0.34930-0.06784
  -1   1 -11   27.65    8.42  35 0.76349-0.98836 0.23588-0.13136-0.34930-0.21615
  -1   3  -2   16.02    6.67  35 0.76349-0.85786 0.23588 0.08027-0.34930 0.23226
  -1   4 -10   52.00    7.35  35 0.76349-0.97441 0.23588 0.18428-0.34930-0.16546
   0   1 -15    1.37    8.01  35 0.76349-0.98501 0.23588-0.13311-0.34930-0.39692
   0   5 -13  223.13   10.19  35 0.76349-0.95628 0.23588 0.29075-0.34930-0.29656
   0   5  -1   -0.59    7.47  35 0.76349-0.77848 0.23588 0.29141-0.34930 0.30205
   0   6 -10    6.71    8.19  35 0.76349-0.90917 0.23588 0.39561-0.34930-0.14621
   0   6  -4  829.52   10.11  35 0.76349-0.82018 0.23588 0.39488-0.34930 0.15391
   1   3 -18   42.54   11.31  35 0.76349-0.96378 0.23588 0.07819-0.34930-0.52711
   1   7 -11   10.37   10.81  35 0.76349-0.86060 0.23588 0.50197-0.34930-0.17669
   2  -3  -2 2475.71   15.71  35 0.76349-0.66186 0.23588-0.55431-0.34930 0.28672
   2  -2   1  600.95   10.09  35 0.76349-0.61755 0.23588-0.44629-0.34930 0.43631
   2   8  -5   37.72    9.46  35 0.76349-0.70488 0.23588 0.60761-0.34930 0.14207
   3  -1   4  223.84    8.63  35 0.76349-0.50696 0.23588-0.34108-0.34930 0.60648
   3   0   5    0.68    6.71  35 0.76349-0.49277 0.23588-0.23411-0.34930 0.65523
   4  -4 -16   42.90    9.55  35 0.76349-0.73521 0.23588-0.66016-0.34930-0.36918
   4  -1   5  662.86   10.22  35 0.76349-0.42795 0.23588-0.33972-0.34930 0.67359
   5  -5 -14   -1.50    9.27  35 0.76349-0.64087 0.23588-0.76584-0.34930-0.25152
   5  -5  -4   -1.37    7.32  35 0.76349-0.49575 0.23588-0.76483-0.34930 0.24629
   6  -5  -2    0.29    7.08  35 0.76349-0.39982 0.23588-0.76386-0.34930 0.36513
   6   0   7    2.97    7.59  35 0.76349-0.26647 0.23588-0.23436-0.34930 0.81437
   7  -6 -13   -1.73   11.03  35 0.76349-0.49439 0.23588-0.86974-0.34930-0.16277
   7   5   7   21.24    9.53  35 0.76349-0.20052 0.23588 0.29342-0.34930 0.83477
   8  -5   0   50.25    8.49  35 0.76349-0.23851 0.23588-0.76282-0.34930 0.50249
   9  -4   3   15.33    8.23  35 0.76349-0.12837 0.23588-0.65626-0.34930 0.67118
  11  -5   1    8.43   10.64  35 0.76349-0.02625 0.23588-0.76074-0.34930 0.61012
  -1   2  -2 1360.77   12.32  35 0.76734-0.86280 0.22730-0.01509-0.34670 0.22866
  -1   3 -11    3.27    5.10  35 0.76734-0.99305 0.22730 0.08732-0.34670-0.21835
  -1   4  -9  295.42    6.78  35 0.76734-0.96542 0.22730 0.19417-0.34670-0.11913
  -1   4  -4 1665.64   11.34  35 0.76734-0.89062 0.22730 0.19492-0.34670 0.13014
   0   1   1 2548.70   26.96  35 0.76734-0.75172 0.22730-0.12001-0.34670 0.39807
   0   6  -9    3.50    5.82  35 0.76734-0.89818 0.22730 0.40332-0.34670-0.09910
   0   6  -8   75.43    6.04  35 0.76734-0.88606 0.22730 0.40618-0.34670-0.04860
   0   6  -6   49.33    5.97  35 0.76734-0.85725 0.22730 0.40509-0.34670 0.05077
   0   6  -5   20.64    5.13  35 0.76734-0.83891 0.22730 0.40451-0.34670 0.10064
   1   7 -10   32.64    6.86  35 0.76734-0.84994 0.22730 0.51061-0.34670-0.12932
   1   7  -4    1.26    5.77  35 0.76734-0.75738 0.22730 0.50882-0.34670 0.16798
   2   8  -8   28.85    7.71  35 0.76734-0.75412 0.22730 0.61727-0.34670-0.00904
   2   8  -7    0.86    7.54  35 0.76734-0.73894 0.22730 0.61693-0.34670 0.04049
   2   8  -6    9.90    6.80  35 0.76734-0.72212 0.22730 0.61511-0.34670 0.08945
   3   8  -2    7.87    6.66  35 0.76734-0.60003 0.22730 0.61797-0.34670 0.30927
   4  -4  -1  375.51    6.94  35 0.76734-0.52140 0.22730-0.65084-0.34670 0.37289
   4  -3   2  167.54    5.47  35 0.76734-0.47383 0.22730-0.54332-0.34670 0.52177
   4   8   0   34.70    7.02  35 0.76734-0.50455 0.22730 0.61785-0.34670 0.42851
   5  -3   3    7.64    5.28  35 0.76734-0.39511 0.22730-0.54235-0.34670 0.59114
   5   6   5    3.85    5.65  35 0.76734-0.36457 0.22730 0.40596-0.34670 0.69418
   7  -6  -6    4.67    5.76  35 0.76734-0.39704 0.22730-0.86205-0.34670 0.18325
   8  -6  -4    6.21    5.77  35 0.76734-0.30144 0.22730-0.86102-0.34670 0.30127
   8  -2   6    3.15    5.94  35 0.76734-0.15380 0.22730-0.43668-0.34670 0.80072
   8  -1   7  138.28    6.71  35 0.76734-0.13790 0.22730-0.33197-0.34670 0.85034
   9  -6  -3    6.89    6.79  35 0.76734-0.22088 0.22730-0.86086-0.34670 0.37135
  10  -5   1   -3.08    6.57  35 0.76734-0.09663 0.22730-0.75520-0.34670 0.58935
  10  -3   5  104.19    7.31  35 0.76734-0.03682 0.22730-0.54357-0.34670 0.78916
  11  -3   5   62.51    6.99  35 0.76734 0.02859 0.22730-0.54399-0.34670 0.80843
   0  -1 -12 1269.24   27.24  34 0.75965-0.93573 0.24438-0.35254-0.35193-0.24511
   7   2   8   15.29   12.00  35 0.76348-0.18575 0.23578-0.02274-0.34935 0.88392
   0   0 -14  111.49   10.90  35 0.76727-0.97159 0.22711-0.22883-0.34671-0.34904
   1   0 -17   -1.75   11.23  35 0.76727-0.95123 0.22711-0.22933-0.34671-0.47943
  -1   0  -7    0.21    6.81  36 0.77103-0.93880 0.21842-0.21963-0.34411-0.02278
  -1   0  -6 3544.47   28.39  36 0.77103-0.92397 0.21842-0.21937-0.34411 0.02724
  -1   2 -11 1161.60   12.58  36 0.77103-0.99699 0.21842-0.00961-0.34411-0.22029
  -1   4  -8   -3.27    7.96  36 0.77103-0.95411 0.21842 0.20292-0.34411-0.07143
  -1   4  -5   39.36    8.07  36 0.77103-0.90961 0.21842 0.20321-0.34411 0.07800
   0   2 -15    1.66    8.20  36 0.77103-0.99339 0.21842-0.00997-0.34411-0.40226
   0   3 -15   10.17    8.83  36 0.77103-0.98877 0.21842 0.09565-0.34411-0.39999
   0   3   1   -1.48    6.72  36 0.77103-0.75666 0.21842 0.09871-0.34411 0.39462
   0   4 -14   48.61    9.43  36 0.77103-0.97695 0.21842 0.20162-0.34411-0.35113
   0   6  -7    4.07    8.08  36 0.77103-0.87130 0.21842 0.41215-0.34411-0.00293
   1  -1   1    6.02    8.60  36 0.77103-0.69084 0.21842-0.32419-0.34411 0.41351
   1   2 -18    5.05   10.78  36 0.77103-0.96668 0.21842-0.00962-0.34411-0.52948
   1   4 -17   80.85   11.24  36 0.77103-0.95644 0.21842 0.20167-0.34411-0.48207
   1   6 -14   59.91   10.88  36 0.77103-0.90840 0.21842 0.41168-0.34411-0.33010
   1   7  -9   38.55    9.72  36 0.77103-0.83707 0.21842 0.51867-0.34411-0.08220
   1   7  -6    7.03    8.03  36 0.77103-0.79386 0.21842 0.51994-0.34411 0.06697
   1   7  -5   53.81    8.23  36 0.77103-0.77558 0.21842 0.51742-0.34411 0.11679
   2   4   4   24.47    7.89  36 0.77103-0.57994 0.21842 0.20454-0.34411 0.58286
   2   5   3 2935.80   17.19  36 0.77103-0.59455 0.21842 0.31084-0.34411 0.53376
   2   7  -1   33.65    8.13  36 0.77103-0.65271 0.21842 0.51935-0.34411 0.33516
   3  -4 -13   24.47    8.07  36 0.77103-0.76656 0.21842-0.64286-0.34411-0.24560
   3  -4  -3  105.53    8.03  36 0.77103-0.61854 0.21842-0.64109-0.34411 0.25132
   3   6   3  210.04    9.33  36 0.77103-0.52870 0.21842 0.41437-0.34411 0.55264
   3   7   1   23.19    8.43  36 0.77103-0.55805 0.21842 0.51953-0.34411 0.45448
   4  -5 -10   55.95    8.34  36 0.77103-0.65490 0.21842-0.74638-0.34411-0.07683
   4  -5  -9   62.42    8.54  36 0.77103-0.64172 0.21842-0.74823-0.34411-0.02671
   4  -5  -8   89.72    7.65  36 0.77103-0.62773 0.21842-0.74785-0.34411 0.02221
   4  -5  -7  699.35   10.21  36 0.77103-0.61125 0.21842-0.74609-0.34411 0.07242
   4   4   6  708.48   12.47  36 0.77103-0.41927 0.21842 0.20714-0.34411 0.72141
   4   6   4   92.14    8.74  36 0.77103-0.44945 0.21842 0.41654-0.34411 0.62334
   5  -5  -3   16.60    7.29  36 0.77103-0.48636 0.21842-0.74578-0.34411 0.29084
   5   5   6  423.47   11.19  36 0.77103-0.35400 0.21842 0.31030-0.34411 0.73929
   6   7   4   -0.04    9.35  36 0.77103-0.31817 0.21842 0.52241-0.34411 0.66315
   7  -6  -5   -3.64    8.13  36 0.77103-0.38488 0.21842-0.85008-0.34411 0.22912
   7   6   6   10.38    9.49  36 0.77103-0.22206 0.21842 0.41495-0.34411 0.77852
   8  -4   3    7.91    8.32  36 0.77103-0.20167 0.21842-0.64026-0.34411 0.64750
   9  -5   1    9.80    8.13  36 0.77103-0.16537 0.21842-0.74533-0.34411 0.56686
   9  -3   5   49.84    8.83  36 0.77103-0.10643 0.21842-0.53494-0.34411 0.76834
  10  -6  -2   60.37   10.41  36 0.77103-0.14409 0.21842-0.85202-0.34411 0.43671
  10   0   8    0.78    9.31  36 0.77103 0.00385 0.21842-0.21663-0.34411 0.93348
  -1   1 -10  778.20   10.47  36 0.77467-0.98726 0.20952-0.10529-0.34151-0.17643
  -1   1  -3 2914.72   20.79  36 0.77467-0.88551 0.20952-0.10287-0.34151 0.17182
  -1   3 -10   94.30    5.73  36 0.77467-0.98691 0.20952 0.10545-0.34151-0.17514
  -1   3  -3  474.24    7.37  36 0.77467-0.88399 0.20952 0.10797-0.34151 0.17397
  -1   4  -7 1390.24   10.66  36 0.77467-0.94066 0.20952 0.21275-0.34151-0.02515
  -1   4  -6  734.92    8.61  36 0.77467-0.92609 0.20952 0.21267-0.34151 0.02446
   0   4   0    7.49    4.40  36 0.77467-0.77306 0.20952 0.21212-0.34151 0.34344
   0   5 -12   74.59    6.08  36 0.77467-0.94811 0.20952 0.31577-0.34151-0.25405
   0   5  -2  100.96    5.76  36 0.77467-0.80351 0.20952 0.31746-0.34151 0.24439
   1   3   3  488.84    8.51  36 0.77467-0.66437 0.20952 0.10875-0.34151 0.51079
   1   5   1  593.41    7.94  36 0.77467-0.69414 0.20952 0.31861-0.34151 0.41243
   1   6  -1  240.21    6.35  36 0.77467-0.72067 0.20952 0.42244-0.34151 0.31308
   1   7  -8  255.77    7.68  36 0.77467-0.82164 0.20952 0.52650-0.34151-0.03461
   1   7  -7   21.44    5.91  36 0.77467-0.80799 0.20952 0.52597-0.34151 0.01485
   3   8  -3    5.63    6.57  36 0.77467-0.62232 0.20952 0.63583-0.34151 0.25318
   4  -5  -6  975.02    9.36  36 0.77467-0.60051 0.20952-0.73699-0.34151 0.11926
   4  -2   4  353.93    6.80  36 0.77467-0.45217 0.20952-0.42064-0.34151 0.61753
   5  -4   1   49.30    5.54  36 0.77467-0.43184 0.20952-0.63192-0.34151 0.48666
   5   8   1  119.29    8.35  36 0.77467-0.42943 0.20952 0.63305-0.34151 0.48975
   6  -6 -10   17.45    6.69  36 0.77467-0.52641 0.20952-0.84204-0.34151-0.04048
   6  -6  -9    9.73    5.87  36 0.77467-0.51287 0.20952-0.84208-0.34151 0.00923
   6  -5  -1   71.21    5.46  36 0.77467-0.39602 0.20952-0.73656-0.34151 0.40608
   6  -4   2  178.89    6.16  36 0.77467-0.35174 0.20952-0.63179-0.34151 0.55524
   6  -3   4  461.36    7.45  36 0.77467-0.32129 0.20952-0.52692-0.34151 0.65617
   7  -5   0  185.46    6.80  36 0.77467-0.31655 0.20952-0.73799-0.34151 0.47489
   8  -6  -3  153.64    6.67  36 0.77467-0.29370 0.20952-0.84170-0.34151 0.34504
   8  -3   5    7.51    5.99  36 0.77467-0.17599 0.20952-0.52415-0.34151 0.74324
   9  -6  -2  115.11    7.28  36 0.77467-0.21272 0.20952-0.84030-0.34151 0.41227
  -1   2 -10  335.87    9.32  37 0.77854-0.99285 0.20090 0.00859-0.33876-0.17858
   1  -3  -7 2894.00   19.69  37 0.77854-0.81445 0.20090-0.51756-0.33876 0.01118
   1  -2  -1 2240.02   17.62  37 0.77854-0.72831 0.20090-0.41342-0.33876 0.30736
   1   6 -13   43.60   10.16  37 0.77854-0.90219 0.20090 0.42979-0.33876-0.28659
   2  -1   3 5030.20   25.98  37 0.77854-0.60337 0.20090-0.30602-0.33876 0.52562
   2   6   1  704.61   10.09  37 0.77854-0.63166 0.20090 0.43284-0.33876 0.42931
   2   7  -2    3.36    8.00  37 0.77854-0.67719 0.20090 0.53866-0.33876 0.28025
   3  -3   1   18.22    6.45  37 0.77854-0.56706 0.20090-0.51690-0.33876 0.44509
   3  -2   3  433.82    8.74  37 0.77854-0.53752 0.20090-0.41139-0.33876 0.54449
   3   4   5    4.69    7.50  37 0.77854-0.50747 0.20090 0.22253-0.33876 0.64653
   3   5   4   14.37    7.74  37 0.77854-0.52341 0.20090 0.32744-0.33876 0.59826
   4  -5 -11    1.87    8.04  37 0.77854-0.67916 0.20090-0.73110-0.33876-0.13249
   4  -5  -5  475.70    9.22  37 0.77854-0.58924 0.20090-0.72552-0.33876 0.16571
   4   0   6  281.93    8.89  37 0.77854-0.42675 0.20090-0.19870-0.33876 0.71712
   4   5   5    3.89    7.44  37 0.77854-0.44317 0.20090 0.32877-0.33876 0.66715
   4   7   2   25.62    8.62  37 0.77854-0.48533 0.20090 0.53750-0.33876 0.51707
   4   8  -1   29.07    9.58  37 0.77854-0.53073 0.20090 0.64468-0.33876 0.37051
   5  -5 -15    8.85   10.69  37 0.77854-0.67212 0.20090-0.73163-0.33876-0.31262
   5  -2   5   41.33    7.81  37 0.77854-0.37618 0.20090-0.41051-0.33876 0.68225
   5  -1   6    3.53    7.48  37 0.77854-0.36192 0.20090-0.30577-0.33876 0.73441
   5   7   3    8.78    9.47  37 0.77854-0.40534 0.20090 0.53885-0.33876 0.58741
   6  -6 -11    6.18    9.30  37 0.77854-0.54571 0.20090-0.83540-0.33876-0.09356
   6  -6  -8    3.66    8.03  37 0.77854-0.50370 0.20090-0.83696-0.33876 0.05607
   6  -6  -7    1.80    8.03  37 0.77854-0.48737 0.20090-0.83340-0.33876 0.10504
   7  -6  -4  118.95    8.63  37 0.77854-0.37775 0.20090-0.83339-0.33876 0.27306
   7  -2   6   58.69    7.43  37 0.77854-0.23123 0.20090-0.41130-0.33876 0.77362
   7  -1   7  134.18    8.16  37 0.77854-0.21514 0.20090-0.30467-0.33876 0.82269
   7   1   8   29.37    8.75  37 0.77854-0.20124 0.20090-0.09296-0.33876 0.87243
   8  -5   1   57.12    8.45  37 0.77854-0.23914 0.20090-0.72815-0.33876 0.54195
   9   0   8    9.38    8.04  37 0.77854-0.06984 0.20090-0.19897-0.33876 0.91315
  10  -4   4   23.72    9.40  37 0.77854-0.06281 0.20090-0.61957-0.33876 0.72778
  11  -5   2   -1.27   10.70  37 0.77854-0.02650 0.20090-0.72500-0.33876 0.64818
  11  -4   4    1.96   10.79  37 0.77854 0.00217 0.20090-0.62091-0.33876 0.74826
  11   0   8   -0.17   10.76  37 0.77854 0.06168 0.20090-0.19917-0.33876 0.95233
  -1   2  -3 1036.71   10.78  37 0.78235-0.89270 0.19227 0.01993-0.33600 0.16795
  -1   3  -9  445.40    7.61  37 0.78235-0.97870 0.19227 0.12349-0.33600-0.13120
  -1   3  -4  755.20    8.51  37 0.78235-0.90682 0.19227 0.12489-0.33600 0.11837
   0   2   1 2596.00   19.07  37 0.78235-0.76741 0.19227 0.02013-0.33600 0.38700
   0   4 -13    2.21    5.65  37 0.78235-0.97335 0.19227 0.22705-0.33600-0.31014
   0   5 -11   28.72    5.86  37 0.78235-0.94010 0.19227 0.33282-0.33600-0.20840
   0   5  -3 1072.27    9.33  37 0.78235-0.82642 0.19227 0.33554-0.33600 0.18966
   1   4   2 1785.21   12.30  37 0.78235-0.68758 0.19227 0.23067-0.33600 0.45639
   1   5 -15    3.63    7.59  37 0.78235-0.93514 0.19227 0.33261-0.33600-0.38852
   1   6  -2   13.07    5.11  37 0.78235-0.74630 0.19227 0.44061-0.33600 0.25811
   2  -3  -1  549.16    8.08  37 0.78235-0.66651 0.19227-0.50954-0.33600 0.32343
   3  -4  -2   34.23    5.53  37 0.78235-0.61403 0.19227-0.61405-0.33600 0.29252
   3   8  -4  117.93    7.21  37 0.78235-0.64319 0.19227 0.64995-0.33600 0.19874
   4  -4   0    3.71    5.35  37 0.78235-0.51957 0.19227-0.61513-0.33600 0.41294
   5  -5  -2   11.21    5.05  37 0.78235-0.48466 0.19227-0.71981-0.33600 0.33126
   6  -6 -12  259.59    8.10  37 0.78235-0.56394 0.19227-0.82594-0.33600-0.14495
   6  -6  -6    9.81    5.72  37 0.78235-0.47643 0.19227-0.82435-0.33600 0.15108
   7  -4   3    1.14    5.14  37 0.78235-0.28050 0.19227-0.61498-0.33600 0.62056
  10  -6  -1    6.08    7.66  37 0.78235-0.14055 0.19227-0.82616-0.33600 0.47824
  10  -5   2   -0.21    6.59  37 0.78235-0.09619 0.19227-0.71942-0.33600 0.62744
   2  -3 -14  115.01   12.54  37 0.77850-0.85228 0.20091-0.51927-0.33859-0.31916
   1  -3  -8  318.12   11.41  37 0.78212-0.83383 0.19208-0.50959-0.33588-0.04241
  -1   1  -9 1006.13   13.00  38 0.78576-0.98362 0.18333-0.07938-0.33306-0.13465
  -1   3  -8  145.63    8.17  38 0.78576-0.96847 0.18333 0.13298-0.33306-0.08361
  -1   3  -5  114.18    7.02  38 0.78576-0.92589 0.18333 0.13267-0.33306 0.06577
   0   3 -14   12.40    8.16  38 0.78576-0.98857 0.18333 0.13045-0.33306-0.36168
   0   5 -10  231.79    9.08  38 0.78576-0.93201 0.18333 0.34290-0.33306-0.16281
   1  -3  -6 1272.36   13.61  38 0.78576-0.80923 0.18333-0.50196-0.33306 0.05314
   1   3 -17  225.61   10.80  38 0.78576-0.96744 0.18333 0.13041-0.33306-0.49129
   1   4 -16   48.51    9.63  38 0.78576-0.95637 0.18333 0.23715-0.33306-0.44304
   1   6 -12    0.73    9.31  38 0.78576-0.89390 0.18333 0.44724-0.33306-0.24247
   2   0 -19    0.65   10.64  38 0.78576-0.93189 0.18333-0.18586-0.33306-0.57274
   2   0   4 1120.60   17.38  38 0.78576-0.59399 0.18333-0.18270-0.33306 0.57360
   2   7  -3   -0.68    8.05  38 0.78576-0.69949 0.18333 0.55555-0.33306 0.22474
   3  -4 -14    0.65    7.97  38 0.78576-0.79238 0.18333-0.60604-0.33306-0.30534
   3   7   0    8.33    8.34  38 0.78576-0.58712 0.18333 0.55372-0.33306 0.39270
   3   8  -5    7.33    9.39  38 0.78576-0.66217 0.18333 0.66038-0.33306 0.14461
   4  -5 -12   14.46    8.13  38 0.78576-0.70039 0.18333-0.71390-0.33306-0.18821
   4  -5  -4   70.70    7.54  38 0.78576-0.58105 0.18333-0.70933-0.33306 0.20920
   5   8   0   42.47   11.14  38 0.78576-0.45784 0.18333 0.66243-0.33306 0.43338
   6  -6 -13   -5.60   10.89  38 0.78576-0.57982 0.18333-0.81468-0.33306-0.19819
   7  -6  -3   21.71    8.31  38 0.78576-0.36934 0.18333-0.81440-0.33306 0.31740
   7  -3   5    6.70    7.19  38 0.78576-0.25272 0.18333-0.49905-0.33306 0.71665
   8  -6  -2  251.24    9.84  38 0.78576-0.28996 0.18333-0.81830-0.33306 0.38718
   8   0   8    1.47    8.20  38 0.78576-0.14345 0.18333-0.18269-0.33306 0.88692
   8   6   6   -2.22   10.95  38 0.78576-0.17171 0.18333 0.45038-0.33306 0.78797
   9  -6  -1   -1.90    9.46  38 0.78576-0.20937 0.18333-0.81416-0.33306 0.45408
   9  -5   2    1.65    9.11  38 0.78576-0.16520 0.18333-0.70950-0.33306 0.60439
   9  -4   4   64.42    8.46  38 0.78576-0.13606 0.18333-0.60641-0.33306 0.70720
  -1   2  -9   73.26    5.85  38 0.78912-0.98639 0.17439 0.03544-0.33011-0.13701
  -1   3  -7  690.99    8.78  38 0.78912-0.95632 0.17439 0.14212-0.33011-0.03735
  -1   3  -6  347.40    6.64  38 0.78912-0.94233 0.17439 0.14261-0.33011 0.01206
   0   4  -1   46.47    4.67  38 0.78912-0.80343 0.17439 0.24733-0.33011 0.28147
   0   5  -9   -1.14    5.90  38 0.78912-0.92157 0.17439 0.35223-0.33011-0.11526
   0   5  -4 2098.07   12.17  38 0.78912-0.84618 0.17439 0.35287-0.33011 0.13305
   1  -3  -5 1506.61   13.07  38 0.78912-0.79650 0.17439-0.49215-0.33011 0.10029
   1   6 -11   29.96    6.72  38 0.78912-0.88599 0.17439 0.45846-0.33011-0.19543
   1   6  -3  206.83    6.12  38 0.78912-0.76774 0.17439 0.45836-0.33011 0.20268
   2  -4  -8  637.07    9.08  38 0.78912-0.77430 0.17439-0.59739-0.33011-0.02921
   2  -4  -7  433.96    8.02  38 0.78912-0.76000 0.17439-0.59725-0.33011 0.02026
   3   8  -8    3.55    7.63  38 0.78912-0.71102 0.17439 0.67093-0.33011-0.00739
   3   8  -7   -2.88    7.59  38 0.78912-0.69544 0.17439 0.67069-0.33011 0.04276
   3   8  -6   55.92    7.65  38 0.78912-0.67871 0.17439 0.66818-0.33011 0.09253
   4   8  -2    1.96    6.57  38 0.78912-0.55468 0.17439 0.66947-0.33011 0.31026
   6  -6  -5  168.82    6.50  38 0.78912-0.46990 0.17439-0.80953-0.33011 0.19630
   6  -5   0   33.53    5.28  38 0.78912-0.39581 0.17439-0.70331-0.33011 0.44614
   7  -5   1  132.46    6.54  38 0.78912-0.31629 0.17439-0.70345-0.33011 0.51346
   7   7   4    1.30    7.66  38 0.78912-0.27036 0.17439 0.56452-0.33011 0.66704
   8  -4   4    1.26    5.94  38 0.78912-0.20387 0.17439-0.59404-0.33011 0.68217
   9  -7  -6    5.80    7.60  38 0.78912-0.28485 0.17439-0.90960-0.33011 0.20318
  10  -2   7    3.87    6.79  38 0.78912-0.02922 0.17439-0.38488-0.33011 0.87201
  11  -3   6   -2.49    7.75  38 0.78912 0.02114 0.17439-0.48868-0.33011 0.83851
  11  -2   7   27.42    7.87  38 0.78912 0.03643 0.17439-0.38388-0.33011 0.89149
   3  -3 -17    5.21   13.13  38 0.78568-0.83761 0.18325-0.50227-0.33305-0.45492
   1  -3  -9  294.74   11.28  38 0.78924-0.85555 0.17446-0.49224-0.33022-0.09773
   8   5   7    5.14   11.64  38 0.78924-0.16084 0.17446 0.35439-0.33022 0.83390
  -1   1  -8   24.12    6.64  39 0.79260-0.97642 0.16554-0.06086-0.32733-0.08939
  -1   1  -4 2186.23   18.24  39 0.79260-0.91576 0.16554-0.06108-0.32733 0.10989
  -1   2  -8   50.51    7.69  39 0.79260-0.97737 0.16554 0.04477-0.32733-0.09011
  -1   2  -4 2663.11   16.70  39 0.79260-0.91707 0.16554 0.04625-0.32733 0.10862
   0   1 -14    0.25    8.15  39 0.79260-0.99506 0.16554-0.06228-0.32733-0.36739
   0   2 -14   80.18    8.61  39 0.79260-0.99595 0.16554 0.04309-0.32733-0.36809
   0   4 -12   11.49    8.16  39 0.79260-0.96679 0.16554 0.25438-0.32733-0.26837
   0   5  -8  415.99    8.82  39 0.79260-0.90913 0.16554 0.36084-0.32733-0.06893
   0   5  -7  410.60    9.01  39 0.79260-0.89656 0.16554 0.36209-0.32733-0.02002
   0   5  -6  420.61    9.23  39 0.79260-0.88161 0.16554 0.36235-0.32733 0.02974
   0   5  -5  392.28    9.26  39 0.79260-0.86450 0.16554 0.36033-0.32733 0.08075
   1   1 -17    3.52    9.27  39 0.79260-0.97343 0.16554-0.06226-0.32733-0.49743
   1   2 -17   15.23    9.38  39 0.79260-0.97442 0.16554 0.04292-0.32733-0.49739
   1   2   3 1056.78   15.45  39 0.79260-0.68275 0.16554 0.04622-0.32733 0.49603
   1   5 -14    3.15    9.26  39 0.79260-0.92986 0.16554 0.35890-0.32733-0.34739
   1   5   0   18.75    7.45  39 0.79260-0.72491 0.16554 0.36068-0.32733 0.34810
   2  -4  -9 1303.00   13.74  39 0.79260-0.79261 0.16554-0.58889-0.32733-0.08171
   2  -4  -6   10.28    7.87  39 0.79260-0.75055 0.16554-0.58855-0.32733 0.06583
   2   5   2  876.29   11.27  39 0.79260-0.63263 0.16554 0.36308-0.32733 0.46824
   2   6   0   88.77    7.68  39 0.79260-0.66055 0.16554 0.46729-0.32733 0.36798
   2   7 -11    1.87   10.81  39 0.79260-0.81864 0.16554 0.57014-0.32733-0.17814
   2   7  -4   30.23    8.02  39 0.79260-0.71820 0.16554 0.57148-0.32733 0.16872
   3   6   2  259.58    8.50  39 0.79260-0.56500 0.16554 0.46632-0.32733 0.48511
   4  -5 -13    7.31    9.20  39 0.79260-0.72013 0.16554-0.69366-0.32733-0.24301
   4  -3   3  248.78    8.40  39 0.79260-0.48566 0.16554-0.48240-0.32733 0.55282
   4   7   1  448.77   10.30  39 0.79260-0.51513 0.16554 0.57437-0.32733 0.45748
   5  -5 -16    1.86   10.70  39 0.79260-0.69871 0.16554-0.69450-0.32733-0.37325
   5  -5  -1   18.22    7.20  39 0.79260-0.47868 0.16554-0.69329-0.32733 0.37272
   5  -4   2  297.50    8.58  39 0.79260-0.43467 0.16554-0.58858-0.32733 0.52236
   5  -3   4   58.32    7.69  39 0.79260-0.40572 0.16554-0.48112-0.32733 0.62230
   5   0   7    0.09    7.31  39 0.79260-0.36058 0.16554-0.16345-0.32733 0.77115
   6  -6  -4    0.76    8.30  39 0.79260-0.45577 0.16554-0.79711-0.32733 0.24310
   6  -4   3    2.52    7.43  39 0.79260-0.35396 0.16554-0.58592-0.32733 0.59130
   6  -2   6   -0.02    7.41  39 0.79260-0.31053 0.16554-0.37593-0.32733 0.74219
   6   6   5   -0.75    9.21  39 0.79260-0.32403 0.16554 0.46743-0.32733 0.69172
   8  -5   2   12.01    8.25  39 0.79260-0.23754 0.16554-0.69185-0.32733 0.58023
   9  -3   6   38.76    8.80  39 0.79260-0.11331 0.16554-0.48019-0.32733 0.79683
   9  -2   7  152.09    9.21  39 0.79260-0.09794 0.16554-0.37616-0.32733 0.85085
  10  -6   0    4.55   10.72  39 0.79260-0.13598 0.16554-0.79808-0.32733 0.51919
  10  -3   6   58.18   10.02  39 0.79260-0.04798 0.16554-0.48227-0.32733 0.82070
   0   3 -13   30.20    5.93  39 0.79603-0.98674 0.15667 0.15787-0.32454-0.32180
   0   3   0   -0.05    4.70  39 0.79603-0.79569 0.15667 0.16034-0.32454 0.32444
   1   6 -10  124.59    6.40  39 0.79603-0.87304 0.15667 0.47447-0.32454-0.15152
   1   6  -9   11.24    5.79  39 0.79603-0.86408 0.15667 0.47700-0.32454-0.10179
   1   6  -4   41.49    5.27  39 0.79603-0.78591 0.15667 0.47509-0.32454 0.14735
   2  -4  -5  139.67    6.14  39 0.79603-0.73814 0.15667-0.57943-0.32454 0.11306
   2  -2   2    2.70    4.62  39 0.79603-0.63554 0.15667-0.36648-0.32454 0.46209
   2   7 -10  189.37    7.71  39 0.79603-0.80762 0.15667 0.57871-0.32454-0.13174
   2   7  -9  132.32    7.34  39 0.79603-0.79757 0.15667 0.58138-0.32454-0.08216
   2   7  -6    7.16    5.67  39 0.79603-0.75379 0.15667 0.58333-0.32454 0.06745
   2   7  -5   14.92    5.78  39 0.79603-0.73641 0.15667 0.58031-0.32454 0.11601
   3  -4  -1  224.21    6.46  39 0.79603-0.61440 0.15667-0.57900-0.32454 0.33091
   3   7  -1   83.26    6.16  39 0.79603-0.61164 0.15667 0.58088-0.32454 0.33418
   4  -5  -3   44.97    5.36  39 0.79603-0.57844 0.15667-0.68578-0.32454 0.25137
   4  -4   1   89.58    5.73  39 0.79603-0.51844 0.15667-0.57768-0.32454 0.44929
   4   8  -3    1.84    6.56  39 0.79603-0.57645 0.15667 0.68692-0.32454 0.25418
   6  -1   7    6.88    5.32  39 0.79603-0.29869 0.15667-0.26115-0.32454 0.78900
   7  -6  -2   89.85    6.30  39 0.79603-0.36650 0.15667-0.79117-0.32454 0.35897
   8  -7  -8   -2.40    7.59  39 0.79603-0.38880 0.15667-0.89850-0.32454 0.08000
   8  -7  -7    4.91    7.49  39 0.79603-0.37286 0.15667-0.89358-0.32454 0.12850
   8  -6  -1   12.19    6.79  39 0.79603-0.28687 0.15667-0.79254-0.32454 0.42859
   9  -7  -5   -0.86    7.67  39 0.79603-0.27791 0.15667-0.89569-0.32454 0.24872
   9  -6   0   -5.24    6.68  39 0.79603-0.20407 0.15667-0.78642-0.32454 0.49572
  10  -5   3   14.93    6.67  39 0.79603-0.09549 0.15667-0.68191-0.32454 0.66359
  10  -1   8    1.61    6.53  39 0.79603-0.02195 0.15667-0.26107-0.32454 0.91536
  11  -1   8   -0.82    7.63  39 0.79603 0.04402 0.15667-0.25999-0.32454 0.93431
   2  -1 -18   10.22   13.24  39 0.79263-0.92401 0.16564-0.27352-0.32740-0.52873
   0   0 -13   -0.67    9.24  39 0.79594-0.98697 0.15674-0.15844-0.32452-0.32201
   4  -4 -17   23.77   13.22  39 0.79594-0.78319 0.15674-0.58104-0.32452-0.44508
   6   4   7  103.50   11.22  39 0.79594-0.29830 0.15674 0.26687-0.32452 0.78860
  -1   1  -7 1046.48   12.74  40 0.79926-0.96763 0.14789-0.04331-0.32172-0.04676
  -1   1  -6 1249.71   14.01  40 0.79926-0.95444 0.14789-0.04252-0.32172 0.00178
  -1   1  -5    1.83    7.15  40 0.79926-0.93773 0.14789-0.04272-0.32172 0.05386
  -1   2  -7 1101.22   11.60  40 0.79926-0.96603 0.14789 0.06174-0.32172-0.04426
  -1   2  -6 2365.72   15.58  40 0.79926-0.95294 0.14789 0.06299-0.32172 0.00318
  -1   2  -5 1783.81   14.02  40 0.79926-0.93641 0.14789 0.06099-0.32172 0.05495
   0   4 -11   53.39    8.38  40 0.79926-0.95981 0.14789 0.27309-0.32172-0.22438
   0   4  -2   -0.61    6.27  40 0.79926-0.82818 0.14789 0.27451-0.32172 0.22361
   1  -3  -4 2458.47   16.95  40 0.79926-0.79360 0.14789-0.46610-0.32172 0.14059
   1   3 -16  144.97   10.29  40 0.79926-0.96952 0.14789 0.16658-0.32172-0.45547
   1   4 -15   13.73    9.34  40 0.79926-0.95311 0.14789 0.27234-0.32172-0.40367
   1   5 -13   -1.23    9.18  40 0.79926-0.92458 0.14789 0.37832-0.32172-0.30469
   1   6  -8  131.11    8.59  40 0.79926-0.85036 0.14789 0.48469-0.32172-0.05543
   1   6  -7   71.46    8.33  40 0.79926-0.83687 0.14789 0.48558-0.32172-0.00526
   1   6  -6   13.14    8.15  40 0.79926-0.82147 0.14789 0.48525-0.32172 0.04430
   1   6  -5    1.85    7.03  40 0.79926-0.80436 0.14789 0.48303-0.32172 0.09394
   2  -4 -10  451.20   10.09  40 0.79926-0.81369 0.14789-0.57199-0.32172-0.13660
   2  -3   0 1046.34   11.03  40 0.79926-0.66898 0.14789-0.46366-0.32172 0.35824
   2   1 -19   35.22   10.90  40 0.79926-0.94622 0.14789-0.04449-0.32172-0.58470
   2   3   4   97.55    7.23  40 0.79926-0.61009 0.14789 0.17020-0.32172 0.56047
   2   6 -14    6.18   10.67  40 0.79926-0.87124 0.14789 0.48282-0.32172-0.33443
   2   7  -8   -3.28    9.44  40 0.79926-0.78200 0.14789 0.58877-0.32172-0.03572
   2   7  -7   13.32    8.68  40 0.79926-0.76787 0.14789 0.58887-0.32172 0.01456
   3  -3   2    4.80    6.40  40 0.79926-0.57271 0.14789-0.46331-0.32172 0.47752
   4   6   3   59.26    8.66  40 0.79926-0.49106 0.14789 0.48460-0.32172 0.54815
   5  -6 -10   19.49    9.33  40 0.79926-0.61656 0.14789-0.78065-0.32172-0.08022
   5  -6  -9  131.19    8.81  40 0.79926-0.60374 0.14789-0.78252-0.32172-0.03030
   5  -6  -8  245.44    9.17  40 0.79926-0.58932 0.14789-0.78276-0.32172 0.01881
   5  -6  -7  109.94    8.72  40 0.79926-0.57326 0.14789-0.78091-0.32172 0.06898
   5   6   4   61.08    8.54  40 0.79926-0.41118 0.14789 0.48515-0.32172 0.61743
   5   7   2   29.48    9.78  40 0.79926-0.44036 0.14789 0.58995-0.32172 0.51818
   5   8  -1   -4.93   10.94  40 0.79926-0.48235 0.14789 0.69379-0.32172 0.37006
   6  -6  -3  117.63    8.72  40 0.79926-0.44867 0.14789-0.77891-0.32172 0.28621
   6  -5   1  366.73    8.70  40 0.79926-0.39085 0.14789-0.67348-0.32172 0.48391
   6  -3   5  329.81    8.92  40 0.79926-0.33146 0.14789-0.46475-0.32172 0.68661
   6   5   6   10.17    8.14  40 0.79926-0.31652 0.14789 0.38098-0.32172 0.73788
   6   7   3   11.03    9.48  40 0.79926-0.35929 0.14789 0.58950-0.32172 0.58673
   7  -4   4    7.46    8.39  40 0.79926-0.28108 0.14789-0.56876-0.32172 0.65528
   7   0   8 1563.60   16.40  40 0.79926-0.22104 0.14789-0.14517-0.32172 0.85655
   8  -7  -6   -4.58   10.62  40 0.79926-0.36124 0.14789-0.88439-0.32172 0.17571
   8  -3   6  537.62   10.66  40 0.79926-0.18579 0.14789-0.46330-0.32172 0.77278
   8  -2   7  267.05    9.64  40 0.79926-0.17040 0.14789-0.35895-0.32172 0.82638
   9  -1   8   -2.21    8.71  40 0.79926-0.09078 0.14789-0.25201-0.32172 0.89371
  10  -4   5   82.62    9.78  40 0.79926-0.06941 0.14789-0.56833-0.32172 0.76215
  11  -4   5   45.12   10.99  40 0.79926-0.00323 0.14789-0.56975-0.32172 0.78341
   1   5  -1   10.13    5.21  40 0.80243-0.75073 0.13910 0.38831-0.31889 0.29025
   2  -4  -4  134.91    6.18  40 0.80243-0.73037 0.13910-0.56129-0.31889 0.15774
   2   5 -16   12.64    7.61  40 0.80243-0.90417 0.13910 0.38626-0.31889-0.43707
   2   6  -1    7.58    5.01  40 0.80243-0.68628 0.13910 0.49394-0.31889 0.30874
   3   7  -2   32.90    5.76  40 0.80243-0.63420 0.13910 0.59997-0.31889 0.27987
   4  -5  -2   19.11    5.33  40 0.80243-0.56829 0.13910-0.66506-0.31889 0.29592
   4   8  -4    7.87    6.62  40 0.80243-0.59460 0.13910 0.70258-0.31889 0.19888
   5  -6  -6  126.75    6.39  40 0.80243-0.56245 0.13910-0.77272-0.31889 0.11637
   5  -5   0   73.71    5.53  40 0.80243-0.47345 0.13910-0.66482-0.31889 0.41269
   6   8   0   17.93    7.82  40 0.80243-0.40636 0.13910 0.70472-0.31889 0.43712
   7  -5   2  497.88    8.00  40 0.80243-0.31388 0.13910-0.66759-0.31889 0.55232
   9  -7  -4    0.31    7.66  40 0.80243-0.27143 0.13910-0.87974-0.31889 0.29260
   9  -5   3   30.82    6.71  40 0.80243-0.16815 0.13910-0.66784-0.31889 0.64268
   9  -4   5  145.26    7.44  40 0.80243-0.13721 0.13910-0.56055-0.31889 0.73946
  10  -6   1   -0.64    7.62  40 0.80243-0.13081 0.13910-0.76865-0.31889 0.55894
   5   3   7   42.86   13.14  39 0.79244-0.36087 0.16571 0.15270-0.32738 0.77321
   1  -3 -10   88.98    9.82  40 0.80225-0.88340 0.13923-0.45747-0.31882-0.15932
   9   5   7   13.28   13.52  40 0.80225-0.10749 0.13923 0.39012-0.31882 0.84311
   0  -2  -6 1920.55   21.94  41 0.80528-0.89302 0.13050-0.34248-0.31595 0.01702
   0   2 -13   20.27    7.23  41 0.80528-0.99599 0.13050 0.07918-0.31595-0.33025
   0   3 -12   74.24    7.33  41 0.80528-0.98244 0.13050 0.18523-0.31595-0.28107
   0   4 -10   16.34    7.24  41 0.80528-0.95095 0.13050 0.29044-0.31595-0.18037
   1  -2   0 3104.48   19.56  41 0.80528-0.74097 0.13050-0.34247-0.31595 0.33411
   1   0 -16  153.77    9.45  41 0.80528-0.97428 0.13050-0.13353-0.31595-0.46105
   1   4   1  135.31    6.98  41 0.80528-0.72330 0.13050 0.29094-0.31595 0.38598
   1   5 -12   30.12    8.18  41 0.80528-0.91742 0.13050 0.39673-0.31595-0.26142
   2   4   3   44.26    7.96  41 0.80528-0.62937 0.13050 0.29117-0.31595 0.50378
   2   6 -13    1.44    9.29  41 0.80528-0.86366 0.13050 0.50149-0.31595-0.29073
   3  -5  -9  174.44    8.03  41 0.80528-0.73868 0.13050-0.65754-0.31595-0.07291
   3  -5  -8    0.21    7.21  41 0.80528-0.72627 0.13050-0.65894-0.31595-0.02482
   3  -5  -7   12.92    7.47  41 0.80528-0.71143 0.13050-0.65883-0.31595 0.02558
   3  -5  -6  288.69    8.75  41 0.80528-0.69569 0.13050-0.65655-0.31595 0.07464
   3   5   3   41.09    8.02  41 0.80528-0.56471 0.13050 0.39803-0.31595 0.52526
   3   6   1    5.24    7.13  41 0.80528-0.59386 0.13050 0.50355-0.31595 0.42545
   4  -5 -14   12.11    9.28  41 0.80528-0.74802 0.13050-0.65883-0.31595-0.30437
   4  -2   5   82.61    8.04  41 0.80528-0.46881 0.13050-0.34027-0.31595 0.64085
   4   7   0   67.16    8.68  41 0.80528-0.54143 0.13050 0.60858-0.31595 0.39561
   4   8  -5   -6.46   10.71  41 0.80528-0.61324 0.13050 0.71203-0.31595 0.14629
   5  -6 -11   51.81    9.67  41 0.80528-0.64010 0.13050-0.76702-0.31595-0.13604
   5  -6  -5  268.88    9.25  41 0.80528-0.55030 0.13050-0.76284-0.31595 0.16272
   5   8  -2   23.73   10.80  41 0.80528-0.50512 0.13050 0.71405-0.31595 0.31517
   7  -7 -10   88.56   11.25  41 0.80528-0.49052 0.13050-0.86587-0.31595-0.04695
   7  -7  -9   -4.15   10.81  41 0.80528-0.47588 0.13050-0.86711-0.31595 0.00240
   7  -6  -1  269.23    9.54  41 0.80528-0.36149 0.13050-0.76631-0.31595 0.40059
   7  -2   7    5.80    7.13  41 0.80528-0.24216 0.13050-0.33910-0.31595 0.79715
   7   6   5    2.98    9.24  41 0.80528-0.27162 0.13050 0.50519-0.31595 0.70374
   8  -7  -5    7.71   10.56  41 0.80528-0.35419 0.13050-0.87089-0.31595 0.22102
   8  -6   0  112.38    9.88  41 0.80528-0.28052 0.13050-0.76519-0.31595 0.47045
   8  -1   8   69.21    8.67  41 0.80528-0.16248 0.13050-0.23438-0.31595 0.86794
   0   4  -9  887.06    8.78  41 0.80808-0.94163 0.12188 0.30069-0.31301-0.13385
   0   4  -3    8.90    4.52  41 0.80808-0.84990 0.12188 0.29988-0.31301 0.16392
   1  -3  -3    1.37    4.98  41 0.80808-0.78646 0.12188-0.43959-0.31301 0.18334
   2  -4  -3    7.53    4.41  41 0.80808-0.72014 0.12188-0.54267-0.31301 0.20130
   2   3 -18   53.54    8.07  41 0.80808-0.94049 0.12188 0.19236-0.31301-0.54345
   2   4 -17    7.28    7.64  41 0.80808-0.92549 0.12188 0.29864-0.31301-0.49320
   3  -4   0  165.52    6.13  41 0.80808-0.61124 0.12188-0.54380-0.31301 0.36939
   3   7 -12   12.25    7.72  41 0.80808-0.78659 0.12188 0.61657-0.31301-0.22445
   3   7  -3   14.05    5.73  41 0.80808-0.65538 0.12188 0.61692-0.31301 0.22370
   4   8  -7    5.20    7.53  41 0.80808-0.64705 0.12188 0.72168-0.31301 0.04389
   4   8  -6   10.76    7.58  41 0.80808-0.63020 0.12188 0.71932-0.31301 0.09349
   5  -6 -12   10.85    6.73  41 0.80808-0.65568 0.12188-0.75574-0.31301-0.18792
   5  -4   3    4.81    5.24  41 0.80808-0.43621 0.12188-0.54276-0.31301 0.55700
   6  -6  -2  326.48    7.34  41 0.80808-0.44487 0.12188-0.75588-0.31301 0.32762
   7  -7  -8    1.23    7.52  41 0.80808-0.46704 0.12188-0.86260-0.31301 0.04907
   7  -7  -7    2.64    6.51  41 0.80808-0.45052 0.12188-0.85946-0.31301 0.09854
   7  -3   6  101.05    6.40  41 0.80808-0.25910 0.12188-0.43775-0.31301 0.74598
   8  -7  -4   14.60    6.71  41 0.80808-0.34051 0.12188-0.85780-0.31301 0.26708
   8  -5   3   23.14    5.92  41 0.80808-0.23986 0.12188-0.65021-0.31301 0.61750
   8  -4   5  134.97    6.63  41 0.80808-0.20879 0.12188-0.54329-0.31301 0.71494
   9  -7  -3    4.37    7.78  41 0.80808-0.26118 0.12188-0.86201-0.31301 0.33739
   9  -6   1   14.24    6.62  41 0.80808-0.20238 0.12188-0.75438-0.31301 0.53621
   0  -2  -7   95.22    9.56  41 0.80797-0.91090 0.12156-0.33332-0.31290-0.03524
   2  -4 -11    7.72    8.69  41 0.80797-0.83772 0.12156-0.54440-0.31290-0.19676
   0  -2  -5 5864.33   34.47  42 0.81066-0.88407 0.11278-0.32481-0.30990 0.06057
   0   1 -13 1017.14   12.96  42 0.81066-0.99906 0.11278-0.00995-0.30990-0.33511
   0   3  -1    3.09    6.65  42 0.81066-0.82490 0.11278 0.20398-0.30990 0.26063
   0   4  -4    5.76    7.62  42 0.81066-0.86950 0.11278 0.30953-0.30990 0.11137
   1   1 -16   -0.38    8.02  42 0.81066-0.98246 0.11278-0.00888-0.30990-0.46770
   1   2 -16  146.58    9.06  42 0.81066-0.97778 0.11278 0.09601-0.30990-0.46572
   1   3   2   20.95    6.77  42 0.81066-0.71489 0.11278 0.20364-0.30990 0.42860
   1   4 -14    4.67    8.12  42 0.81066-0.94710 0.11278 0.30702-0.30990-0.36500
   1   5 -11   23.38    8.19  42 0.81066-0.90832 0.11278 0.41414-0.30990-0.21731
   1   5  -2    1.88    7.28  42 0.81066-0.77339 0.11278 0.41468-0.30990 0.23033
   2   5 -15    9.35   10.03  42 0.81066-0.89943 0.11278 0.41348-0.30990-0.39722
   2   5   1  248.22    8.64  42 0.81066-0.66334 0.11278 0.41474-0.30990 0.40000
   2   6 -12   -1.28    9.25  42 0.81066-0.85420 0.11278 0.51908-0.30990-0.24650
   2   6  -2    9.32    7.04  42 0.81066-0.70695 0.11278 0.51913-0.30990 0.25084
   3  -5 -10   57.96    8.52  42 0.81066-0.76120 0.11278-0.64164-0.30990-0.13093
   3  -5  -5  179.94    8.24  42 0.81066-0.68890 0.11278-0.64198-0.30990 0.11843
   3  -4 -15    2.74    9.18  42 0.81066-0.83356 0.11278-0.53571-0.30990-0.37880
   3  -2   4  224.99    7.88  42 0.81066-0.55499 0.11278-0.32408-0.30990 0.56801
   3  -1   5 1176.24   13.17  42 0.81066-0.53831 0.11278-0.21830-0.30990 0.61877
   4  -5  -1    4.00    7.28  42 0.81066-0.56177 0.11278-0.63878-0.30990 0.33607
   4  -4   2  254.40    8.40  42 0.81066-0.51850 0.11278-0.53348-0.30990 0.48499
   4  -1   6    1.47    7.57  42 0.81066-0.46033 0.11278-0.21704-0.30990 0.68649
   4   5   4   23.57    7.50  42 0.81066-0.48929 0.11278 0.41582-0.30990 0.58883
   5  -6  -4   45.67    8.53  42 0.81066-0.54217 0.11278-0.74738-0.30990 0.20660
   5  -2   6   28.57    7.55  42 0.81066-0.39408 0.11278-0.32329-0.30990 0.70539
   5   5   5  473.33   11.13  42 0.81066-0.40817 0.11278 0.41697-0.30990 0.65629
   5   7   1  390.44   11.38  42 0.81066-0.46667 0.11278 0.62686-0.30990 0.45937
   5   8  -3   34.17   10.72  42 0.81066-0.52581 0.11278 0.73188-0.30990 0.25974
   6  -4   4  874.03   10.49  42 0.81066-0.35691 0.11278-0.53611-0.30990 0.62491
   6   8  -1  130.57   11.47  42 0.81066-0.43016 0.11278 0.73192-0.30990 0.37900
   7  -7  -6   -1.58    9.32  42 0.81066-0.43882 0.11278-0.85117-0.30990 0.14532
   7   7   3   18.47   10.90  42 0.81066-0.30536 0.11278 0.62615-0.30990 0.59647
  10  -5   4   14.19   10.76  42 0.81066-0.09496 0.11278-0.63828-0.30990 0.70076
   0   2   0 5081.35   24.75  42 0.81319-0.81227 0.10367 0.10914-0.30679 0.30757
   0   3 -11    2.18    5.04  42 0.81319-0.97592 0.10367 0.21152-0.30679-0.24015
   0   4  -8 1963.67   12.23  42 0.81319-0.92829 0.10367 0.31801-0.30679-0.09063
   0   4  -7 1100.62    9.80  42 0.81319-0.91646 0.10367 0.31891-0.30679-0.04015
   0   4  -6  592.42    7.99  42 0.81319-0.90246 0.10367 0.31917-0.30679 0.00969
   0   4  -5   -2.96    5.52  42 0.81319-0.88637 0.10367 0.31825-0.30679 0.05944
   1   3 -15   24.41    5.91  42 0.81319-0.96707 0.10367 0.21179-0.30679-0.41889
   3  -5  -4   14.16    5.25  42 0.81319-0.67514 0.10367-0.63128-0.30679 0.16471
   3   7 -11  186.70    8.57  42 0.81319-0.77347 0.10367 0.63125-0.30679-0.17977
   3   7 -10   42.93    6.94  42 0.81319-0.76505 0.10367 0.63575-0.30679-0.13043
   3   7  -4    4.15    5.66  42 0.81319-0.67310 0.10367 0.63289-0.30679 0.16717
   4  -3   4    0.55    5.20  42 0.81319-0.49143 0.10367-0.41885-0.30679 0.58364
   4   6   2    5.37    5.83  42 0.81319-0.52012 0.10367 0.53053-0.30679 0.48665
   4   7  -1    7.62    5.93  42 0.81319-0.56426 0.10367 0.63587-0.30679 0.33723
   5  -5   1  243.21    6.30  42 0.81319-0.46936 0.10367-0.63079-0.30679 0.45068
   5  -3   5   43.63    5.55  42 0.81319-0.41029 0.10367-0.41897-0.30679 0.65191
   6  -6  -1  322.15    7.24  42 0.81319-0.43276 0.10367-0.73570-0.30679 0.36881
   6  -5   2   41.99    5.47  42 0.81319-0.39127 0.10367-0.63260-0.30679 0.52187
   6   7   2    9.46    6.68  42 0.81319-0.38890 0.10367 0.63493-0.30679 0.52396
   7  -7  -5   37.91    6.67  42 0.81319-0.42643 0.10367-0.84093-0.30679 0.19133
   7  -6   0  246.54    7.00  42 0.81319-0.35569 0.10367-0.73893-0.30679 0.44038
   7  -5   3    9.09    5.92  42 0.81319-0.30845 0.10367-0.62925-0.30679 0.58927
   8  -7  -3   15.56    6.91  42 0.81319-0.33144 0.10367-0.84063-0.30679 0.31002
   8  -6   1   29.26    6.71  42 0.81319-0.27277 0.10367-0.73613-0.30679 0.50986
   9  -7  -2   56.88    8.08  42 0.81319-0.25139 0.10367-0.84203-0.30679 0.38023
   9  -5   4   28.99    6.72  42 0.81319-0.16266 0.10367-0.62865-0.30679 0.67723
  10  -6   2   -0.66    7.60  42 0.81319-0.12646 0.10367-0.73428-0.30679 0.59835
  10  -3   7  209.88    8.15  42 0.81319-0.05317 0.10367-0.42017-0.30679 0.84885
   1  -1 -15   35.75   10.32  42 0.81344-0.96753 0.10387-0.21130-0.30688-0.41962
   6   1   8  555.73   14.19  42 0.81344-0.30074 0.10387 0.00464-0.30688 0.82260
  10   1   9    0.06   13.22  42 0.81344-0.02400 0.10387 0.00344-0.30688 0.94817
   0   2 -12   37.61    7.63  43 0.81603-0.99329 0.09486 0.11488-0.30381-0.29326
   1   4 -13   18.56    8.03  43 0.81603-0.94356 0.09486 0.32694-0.30381-0.32380
   1   5 -10   75.32    8.52  43 0.81603-0.89666 0.09486 0.43168-0.30381-0.17291
   1   5  -3  100.40    7.86  43 0.81603-0.79375 0.09486 0.43200-0.30381 0.17514
   2  -4  -2   47.76    6.66  43 0.81603-0.71347 0.09486-0.51635-0.30381 0.24145
   2  -3   1    7.84    6.62  43 0.81603-0.67041 0.09486-0.41112-0.30381 0.39175
   2   2 -18   41.01   10.37  43 0.81603-0.95130 0.09486 0.11450-0.30381-0.55371
   2   6 -11    6.34    9.42  43 0.81603-0.84278 0.09486 0.53548-0.30381-0.20211
   2   6  -3    1.41    7.01  43 0.81603-0.72736 0.09486 0.53696-0.30381 0.19408
   3  -5 -11    5.65    8.10  43 0.81603-0.78082 0.09486-0.62358-0.30381-0.18657
   3   3   5   -0.56    7.49  43 0.81603-0.54587 0.09486 0.22255-0.30381 0.61103
   3   4   4   30.53    7.69  43 0.81603-0.56002 0.09486 0.32823-0.30381 0.56202
   3   6   0   14.80    7.03  43 0.81603-0.61928 0.09486 0.53893-0.30381 0.36349
   3   7  -9  423.44   11.07  43 0.81603-0.75120 0.09486 0.64378-0.30381-0.08358
   3   7  -6    6.07    7.95  43 0.81603-0.70816 0.09486 0.64482-0.30381 0.06595
   3   7  -5   -0.98    8.00  43 0.81603-0.69029 0.09486 0.64212-0.30381 0.11521
   5  -6 -13   13.44   10.64  43 0.81603-0.68082 0.09486-0.73141-0.30381-0.24846
   5  -6  -3   72.18    8.58  43 0.81603-0.53314 0.09486-0.72987-0.30381 0.25054
   5  -1   7  194.18    8.62  43 0.81603-0.38349 0.09486-0.19835-0.30381 0.74825
   5   4   6   60.70    8.03  43 0.81603-0.39883 0.09486 0.32926-0.30381 0.70062
   5   6   3   -2.38    8.25  43 0.81603-0.44362 0.09486 0.54042-0.30381 0.55307
   5   8  -4    4.35   10.75  43 0.81603-0.54422 0.09486 0.74794-0.30381 0.20326
   6   6   4    5.74    8.08  43 0.81603-0.36192 0.09486 0.53916-0.30381 0.62074
   7  -4   5   20.30    8.42  43 0.81603-0.28257 0.09486-0.51627-0.30381 0.68807
   7  -1   8   26.47    8.69  43 0.81603-0.23808 0.09486-0.19904-0.30381 0.83762
   9  -3   7  432.32   11.69  43 0.81603-0.12089 0.09486-0.41070-0.30381 0.82693
  10  -4   6   -2.41   11.03  43 0.81603-0.07087 0.09486-0.51500-0.30381 0.79420
  10  -2   8   -2.96    9.57  43 0.81603-0.04121 0.09486-0.30464-0.30381 0.89637
   1  -3  -2 3237.83   17.15  43 0.81882-0.78353 0.08604-0.40351-0.30082 0.22010
   1  -1   2 2648.77   20.79  43 0.81882-0.72309 0.08604-0.19253-0.30082 0.42043
   1   4   0    7.46    4.43  43 0.81882-0.75218 0.08604 0.33608-0.30082 0.32023
   1   5  -9  241.02    6.26  43 0.81882-0.88595 0.08604 0.44133-0.30082-0.12600
   1   5  -4  172.64    6.17  43 0.81882-0.81283 0.08604 0.44201-0.30082 0.12313
   2   4 -16    3.82    6.54  43 0.81882-0.92202 0.08604 0.33454-0.30082-0.45623
   2   5 -14    2.36    6.48  43 0.81882-0.89233 0.08604 0.43986-0.30082-0.35628
   2   6 -10  196.41    6.73  43 0.81882-0.83234 0.08604 0.54594-0.30082-0.15614
   2   6  -4  177.32    5.86  43 0.81882-0.74620 0.08604 0.54704-0.30082 0.14292
   3  -5  -3   48.44    5.40  43 0.81882-0.66612 0.08604-0.61343-0.30082 0.20838
   3  -4   1  319.85    6.84  43 0.81882-0.60552 0.08604-0.50757-0.30082 0.40646
   3  -3   3  167.06    5.54  43 0.81882-0.57808 0.08604-0.40301-0.30082 0.50691
   3   7  -8  102.76    7.09  43 0.81882-0.73598 0.08604 0.65013-0.30082-0.03695
   3   7  -7   31.73    6.67  43 0.81882-0.72230 0.08604 0.65023-0.30082 0.01210
   5   8  -5    4.44    7.60  43 0.81882-0.56264 0.08604 0.75748-0.30082 0.15123
   6  -3   6    5.96    5.14  43 0.81882-0.33695 0.08604-0.40135-0.30082 0.71375
   6  -2   7   25.03    5.29  43 0.81882-0.32104 0.08604-0.29504-0.30082 0.76473
   6   8  -2   11.60    7.66  43 0.81882-0.45181 0.08604 0.75682-0.30082 0.31919
   7  -7  -4   24.52    6.76  43 0.81882-0.41813 0.08604-0.82615-0.30082 0.23651
   8  -7  -2   56.43    7.07  43 0.81882-0.32164 0.08604-0.82173-0.30082 0.35337
   8  -5   4    0.34    5.73  43 0.81882-0.23330 0.08604-0.61075-0.30082 0.65311
   9  -7  -1    1.62    7.87  43 0.81882-0.24092 0.08604-0.82109-0.30082 0.42197
   9  -6   2   11.00    6.55  43 0.81882-0.19877 0.08604-0.72082-0.30082 0.57453
   9  -4   6  191.03    7.81  43 0.81882-0.13803 0.08604-0.50666-0.30082 0.77149
   9  -2   8   65.69    7.15  43 0.81882-0.10942 0.08604-0.29587-0.30082 0.87390
   1  -3 -11   59.00    9.47  43 0.81866-0.91415 0.08600-0.40364-0.30067-0.22705
   4   3   6   36.03    9.46  43 0.81866-0.46721 0.08600 0.23234-0.30067 0.67743
   6   0   8   42.22    9.71  43 0.81866-0.30620 0.08600-0.08439-0.30067 0.81537
   9   1   9    5.23   11.37  43 0.81866-0.09407 0.08600 0.02138-0.30067 0.92321
  10   0   9   -0.15   13.06  43 0.81866-0.02896 0.08600-0.08415-0.30067 0.94289
   0  -2  -4 1339.07   16.74  44 0.82131-0.88125 0.07715-0.29012-0.29761 0.09649
   0  -1  -1 2534.95   27.61  44 0.82131-0.83648 0.07715-0.18296-0.29761 0.24657
   0   0 -12  520.22   11.91  44 0.82131-0.99690 0.07715-0.07955-0.29761-0.29836
   0   1 -12 1386.13   14.51  44 0.82131-0.99959 0.07715 0.02668-0.29761-0.30190
   0   3 -10   61.45    7.66  44 0.82131-0.96681 0.07715 0.23833-0.29761-0.19921
   0   3  -2   19.67    6.54  44 0.82131-0.84926 0.07715 0.23948-0.29761 0.19898
   1   5  -8  347.55    8.68  44 0.82131-0.87319 0.07715 0.45010-0.29761-0.08015
   1   5  -5  453.65    9.27  44 0.82131-0.82935 0.07715 0.45135-0.29761 0.06972
   2  -4 -12    5.82    8.04  44 0.82131-0.86660 0.07715-0.49979-0.29761-0.26232
   2  -2   3  182.24    7.77  44 0.82131-0.64511 0.07715-0.28812-0.29761 0.48545
   2  -1   4 6735.30   28.98  44 0.82131-0.63164 0.07715-0.18154-0.29761 0.53350
   2   0 -18  235.46   11.15  44 0.82131-0.95381 0.07715-0.08052-0.29761-0.55844
   2   1 -18   10.12    9.27  44 0.82131-0.95635 0.07715 0.02675-0.29761-0.56016
   2   3 -17  118.63    9.95  44 0.82131-0.94034 0.07715 0.23747-0.29761-0.50906
   2   5   0   51.71    7.56  44 0.82131-0.68972 0.07715 0.45098-0.29761 0.33805
   2   6  -9   70.74    8.38  44 0.82131-0.82044 0.07715 0.55426-0.29761-0.11003
   2   6  -8   24.36    8.17  44 0.82131-0.80925 0.07715 0.55663-0.29761-0.06053
   2   6  -5    2.45    7.09  44 0.82131-0.76329 0.07715 0.55547-0.29761 0.08985
   3   6 -14   28.19   10.70  44 0.82131-0.82661 0.07715 0.55303-0.29761-0.33848
   4  -6  -9  133.77    8.84  44 0.82131-0.69060 0.07715-0.71068-0.29761-0.07374
   4  -6  -8    0.12    8.16  44 0.82131-0.67730 0.07715-0.71262-0.29761-0.02421
   4  -6  -7   13.11    8.19  44 0.82131-0.66314 0.07715-0.71203-0.29761 0.02524
   4  -6  -6   13.49    8.33  44 0.82131-0.64649 0.07715-0.71006-0.29761 0.07592
   4  -5 -15   90.32    9.83  44 0.82131-0.78106 0.07715-0.60769-0.29761-0.37197
   4  -5   0    2.28    7.27  44 0.82131-0.56021 0.07715-0.60519-0.29761 0.37445
   4   4   5  565.02   11.06  44 0.82131-0.48452 0.07715 0.34803-0.29761 0.62429
   4   7  -2   34.18    8.18  44 0.82131-0.58594 0.07715 0.66014-0.29761 0.27664
   5  -6 -14    0.03   10.70  44 0.82131-0.69746 0.07715-0.71028-0.29761-0.30270
   5  -6  -2   43.54    8.39  44 0.82131-0.52362 0.07715-0.71067-0.29761 0.29374
   5   7   0   91.30    9.61  44 0.82131-0.49193 0.07715 0.66162-0.29761 0.39627
   5   8  -6   -9.27   10.76  44 0.82131-0.57915 0.07715 0.76523-0.29761 0.09768
   6  -7 -10   44.23   11.05  44 0.82131-0.57307 0.07715-0.81504-0.29761-0.08424
   6  -7  -9    4.61    9.96  44 0.82131-0.56044 0.07715-0.81722-0.29761-0.03556
   6  -7  -8    1.67    9.27  44 0.82131-0.54624 0.07715-0.81743-0.29761 0.01408
   6  -7  -7   -1.17    9.21  44 0.82131-0.53030 0.07715-0.81580-0.29761 0.06408
   6  -6   0  214.41    9.28  44 0.82131-0.42641 0.07715-0.70783-0.29761 0.41134
   7  -6   1   33.58    8.41  44 0.82131-0.34665 0.07715-0.70996-0.29761 0.48240
   7   5   6   15.85    9.44  44 0.82131-0.27252 0.07715 0.45096-0.29761 0.73236
   8  -3   7  456.38   10.57  44 0.82131-0.19168 0.07715-0.39360-0.29761 0.80177
   8   6   5   11.28   10.73  44 0.82131-0.22050 0.07715 0.55566-0.29761 0.70177
   9   0   9    0.55    9.19  44 0.82131-0.09694 0.07715-0.07588-0.29761 0.91943
   1   2 -15   49.48    6.15  44 0.82375-0.97830 0.06825 0.14116-0.29439-0.43263
   1   3 -14   38.08    5.90  44 0.82375-0.96340 0.06825 0.24648-0.29439-0.38231
   1   4 -12   35.41    5.79  44 0.82375-0.93514 0.06825 0.35312-0.29439-0.28297
   1   5  -7  334.81    6.84  44 0.82375-0.85795 0.06825 0.45864-0.29439-0.03336
   1   5  -6  821.29    8.55  44 0.82375-0.84371 0.06825 0.45874-0.29439 0.01639
   2   4   2   89.65    6.04  44 0.82375-0.66304 0.06825 0.35480-0.29439 0.43411
   2   6  -7    2.22    5.65  44 0.82375-0.79279 0.06825 0.56323-0.29439-0.01278
   2   6  -6   11.30    5.79  44 0.82375-0.77810 0.06825 0.56281-0.29439 0.03590
   3  -5  -2   11.29    5.22  44 0.82375-0.65479 0.06825-0.59478-0.29439 0.25203
   3   5   2    2.06    5.35  44 0.82375-0.59600 0.06825 0.45893-0.29439 0.45379
   3   6  -1   80.37    5.30  44 0.82375-0.64221 0.06825 0.56582-0.29439 0.30455
   4  -6 -10   11.32    5.78  44 0.82375-0.70777 0.06825-0.70172-0.29439-0.12603
   4  -6  -5  223.56    6.95  44 0.82375-0.63513 0.06825-0.70129-0.29439 0.12197
   4  -4   3   34.20    5.35  44 0.82375-0.51558 0.06825-0.48913-0.29439 0.51938
   5  -5   2  585.94    7.63  44 0.82375-0.46490 0.06825-0.59532-0.29439 0.48821
   5  -4   4   -1.37    5.30  44 0.82375-0.43674 0.06825-0.48992-0.29439 0.59128
   6  -7 -11  298.66    9.33  44 0.82375-0.59039 0.06825-0.80668-0.29439-0.13545
   6  -7  -6   -0.82    6.45  44 0.82375-0.51952 0.06825-0.80856-0.29439 0.11074
   6  -5   3   25.92    6.11  44 0.82375-0.38486 0.06825-0.59532-0.29439 0.55950
   6   8  -3   20.94    7.67  44 0.82375-0.47177 0.06825 0.77468-0.29439 0.26330
   7  -7  -3   50.63    6.89  44 0.82375-0.40992 0.06825-0.80942-0.29439 0.28012
   8  -6   2   12.25    6.59  44 0.82375-0.26962 0.06825-0.70211-0.29439 0.54911
   8  -4   6   47.08    6.34  44 0.82375-0.20917 0.06825-0.48804-0.29439 0.74709
   8  -2   8  107.11    6.64  44 0.82375-0.17974 0.06825-0.27774-0.29439 0.84807
  10  -5   5    4.47    7.68  44 0.82375-0.09224 0.06825-0.59326-0.29439 0.73584
   0  -1 -11 1579.59   26.80  43 0.81862-0.98013 0.08605-0.19414-0.30065-0.24616
   0  -2  -8  110.59   10.64  44 0.82112-0.93914 0.07707-0.28983-0.29755-0.10046
   0   2 -11   90.38    8.06  45 0.82597-0.98764 0.05926 0.15079-0.29127-0.25531
   0   3  -9  115.45    7.98  45 0.82597-0.95705 0.05926 0.25648-0.29127-0.15558
   0   3  -3 1029.46   10.89  45 0.82597-0.87020 0.05926 0.25878-0.29127 0.14303
   1  -2   1    6.30    7.25  45 0.82597-0.74650 0.05926-0.27017-0.29127 0.36000
   2  -4  -1 1124.32   10.69  45 0.82597-0.71046 0.05926-0.48270-0.29127 0.27898
   2   5 -13    1.45    9.13  45 0.82597-0.88229 0.05926 0.46614-0.29127-0.31425
   3  -5 -12   51.95    8.27  45 0.82597-0.80825 0.05926-0.58981-0.29127-0.24846
   3   5 -16    0.92   10.69  45 0.82597-0.86159 0.05926 0.46574-0.29127-0.44426
   3   6 -13   -2.56    9.17  45 0.82597-0.81756 0.05926 0.57198-0.29127-0.29488
   4  -6  -4  164.40    8.96  45 0.82597-0.62126 0.05926-0.69122-0.29127 0.16895
   4   6   1   -0.32    8.23  45 0.82597-0.54706 0.05926 0.57447-0.29127 0.42035
   4   7  -3   11.05    8.07  45 0.82597-0.60460 0.05926 0.67749-0.29127 0.22149
   5  -6  -1  171.60    9.01  45 0.82597-0.51208 0.05926-0.69046-0.29127 0.33613
   6  -7  -5    3.46    9.12  45 0.82597-0.50695 0.05926-0.79943-0.29127 0.15798
   6  -4   5  570.57    9.59  45 0.82597-0.35830 0.05926-0.48264-0.29127 0.65680
   6   7   1  112.34   10.13  45 0.82597-0.41525 0.05926 0.67767-0.29127 0.45774
   6   8  -4    1.30   10.74  45 0.82597-0.49066 0.05926 0.78737-0.29127 0.21172
   7  -5   4    6.69    8.18  45 0.82597-0.30708 0.05926-0.58572-0.29127 0.62488
   7   7   2  103.36    9.93  45 0.82597-0.33495 0.05926 0.67819-0.29127 0.52672
   8  -7  -1   83.23   11.38  45 0.82597-0.31527 0.05926-0.79824-0.29127 0.39609
   9  -5   5    3.61    9.51  45 0.82597-0.16016 0.05926-0.58319-0.29127 0.71241
  10  -1   9    4.69   10.59  45 0.82597-0.03566 0.05926-0.16279-0.29127 0.93106
   0   1   0    3.25    6.19  45 0.82813-0.82767 0.05026 0.05611-0.28814 0.28843
   0   3  -8    4.57    5.39  45 0.82813-0.94679 0.05026 0.26602-0.28814-0.10846
   1  -3  -1 1638.63   12.35  45 0.82813-0.77773 0.05026-0.36707-0.28814 0.25718
   1   4  -1   27.43    4.60  45 0.82813-0.77468 0.05026 0.37174-0.28814 0.25939
   2   4 -15   28.46    6.64  45 0.82813-0.91580 0.05026 0.36973-0.28814-0.41719
   4  -6 -11   53.50    6.90  45 0.82813-0.72841 0.05026-0.68512-0.28814-0.18125
   4  -5   1   89.18    5.65  45 0.82813-0.54993 0.05026-0.57657-0.28814 0.41387
   4   7 -11  192.83    8.59  45 0.82813-0.72518 0.05026 0.68659-0.28814-0.17837
   4   7  -4   10.16    5.70  45 0.82813-0.62297 0.05026 0.68902-0.28814 0.16932
   5   7  -1  590.07    8.60  45 0.82813-0.51436 0.05026 0.68806-0.28814 0.33727
   6  -7  -4    1.44    6.47  45 0.82813-0.49241 0.05026-0.78910-0.28814 0.20471
   7  -7  -2  262.60    7.95  45 0.82813-0.40008 0.05026-0.79046-0.28814 0.32379
   7  -6   2   28.09    5.88  45 0.82813-0.33774 0.05026-0.67994-0.28814 0.52071
   7  -3   7  163.92    6.77  45 0.82813-0.26485 0.05026-0.36637-0.28814 0.77297
   9  -6   3    8.45    7.58  45 0.82813-0.19298 0.05026-0.68474-0.28814 0.61293
   7   4   7  297.58   12.95  45 0.82818-0.26422 0.05019 0.37461-0.28793 0.77139
   0  -2  -3   82.48    7.86  46 0.83032-0.87510 0.04117-0.25222-0.28470 0.13502
   0   2  -1 2642.02   18.33  46 0.83032-0.84392 0.04117 0.16918-0.28470 0.23628
   0   3  -7  207.54    8.69  46 0.83032-0.93448 0.04117 0.27592-0.28470-0.06246
   0   3  -4  111.02    7.33  46 0.83032-0.88869 0.04117 0.27577-0.28470 0.08654
   1   0 -15    1.09    8.02  46 0.83032-0.98680 0.04117-0.04290-0.28470-0.44195
   1   1 -15   38.66    8.36  46 0.83032-0.98569 0.04117 0.06245-0.28470-0.44113
   1   3   1 1874.97   14.57  46 0.83032-0.74916 0.04117 0.27411-0.28470 0.35427
   1   4 -11   94.68    7.39  46 0.83032-0.92438 0.04117 0.37909-0.28470-0.24108
   2  -3   2   61.87    6.77  46 0.83032-0.66961 0.04117-0.35753-0.28470 0.42278
   2   5 -12   -2.25    7.99  46 0.83032-0.87410 0.04117 0.48470-0.28470-0.27047
   2   5  -1   22.96    7.28  46 0.83032-0.71167 0.04117 0.48518-0.28470 0.27489
   3  -5  -1   77.04    7.64  46 0.83032-0.64782 0.04117-0.56877-0.28470 0.29134
   3  -4   2  364.63    8.87  46 0.83032-0.60380 0.04117-0.46237-0.28470 0.44051
   3   6 -12   -1.46    9.25  46 0.83032-0.80704 0.04117 0.58953-0.28470-0.25092
   3   6  -2    4.39    6.94  46 0.83032-0.66113 0.04117 0.59202-0.28470 0.24492
   4  -6  -3   88.83    8.12  46 0.83032-0.61232 0.04117-0.67464-0.28470 0.21154
   4  -3   5  216.43    8.43  46 0.83032-0.49337 0.04117-0.35744-0.28470 0.61049
   4  -2   6   28.90    7.69  46 0.83032-0.47898 0.04117-0.25110-0.28470 0.66094
   4   5   3  175.94    8.32  46 0.83032-0.52283 0.04117 0.48770-0.28470 0.51365
   4   7 -10   18.58    9.61  46 0.83032-0.71295 0.04117 0.69584-0.28470-0.13237
   4   7  -5   -1.88    8.01  46 0.83032-0.64066 0.04117 0.69791-0.28470 0.11627
   5  -3   6   24.76    7.53  46 0.83032-0.41200 0.04117-0.35532-0.28470 0.67856
   5   6   2  238.02    9.54  46 0.83032-0.47165 0.04117 0.59341-0.28470 0.48421
   6  -6   1   -7.53    8.51  46 0.83032-0.42262 0.04117-0.67580-0.28470 0.45032
   6  -1   8  571.82   10.74  46 0.83032-0.31604 0.04117-0.14474-0.28470 0.80155
   6   5   5    0.89    8.27  46 0.83032-0.36203 0.04117 0.48769-0.28470 0.65243
   6   8  -5   24.48   10.86  46 0.83032-0.50725 0.04117 0.80054-0.28470 0.15521
   7  -4   6   37.39    8.51  46 0.83032-0.28177 0.04117-0.46219-0.28470 0.71856
   7  -2   8   14.31    8.44  46 0.83032-0.25202 0.04117-0.24996-0.28470 0.81765
   7   6   4    7.20    9.31  46 0.83032-0.30970 0.04117 0.59152-0.28470 0.62043
   8  -5   5   79.45    9.64  46 0.83032-0.23083 0.04117-0.56720-0.28470 0.68542
   8   0   9   -0.24    8.08  46 0.83032-0.17097 0.04117-0.03992-0.28470 0.88949
   8   1   9    2.46    8.07  46 0.83032-0.17134 0.04117 0.06614-0.28470 0.88821
   9  -1   9    1.50    9.32  46 0.83032-0.10518 0.04117-0.14507-0.28470 0.90811
  10  -4   7    4.28   10.95  46 0.83032-0.06918 0.04117-0.45964-0.28470 0.82404
  10  -3   8   68.86   11.22  46 0.83032-0.05467 0.04117-0.35556-0.28470 0.87409
   0   2 -10  269.94    6.89  46 0.83246-0.98087 0.03207 0.17808-0.28125-0.21665
   0   3  -6  384.65    6.99  46 0.83246-0.92008 0.03207 0.28540-0.28125-0.01644
   0   3  -5 2358.97   13.54  46 0.83246-0.90519 0.03207 0.28485-0.28125 0.03301
   1   3 -13   22.35    5.81  46 0.83246-0.95711 0.03207 0.28208-0.28125-0.34404
   2  -4   0  222.88    5.86  46 0.83246-0.70001 0.03207-0.45417-0.28125 0.31773
   2   2 -17  154.19    7.55  46 0.83246-0.95070 0.03207 0.17543-0.28125-0.52541
   2   3 -16   81.14    7.15  46 0.83246-0.93666 0.03207 0.28170-0.28125-0.47517
   3  -2   5 2550.44   14.69  46 0.83246-0.56053 0.03207-0.24326-0.28125 0.58912
   3   4 -17   -0.90    7.56  46 0.83246-0.88571 0.03207 0.38811-0.28125-0.50426
   3   5 -15    0.24    6.54  46 0.83246-0.85493 0.03207 0.49328-0.28125-0.40417
   3   6 -11    3.36    6.56  46 0.83246-0.79836 0.03207 0.60098-0.28125-0.20644
   4   7  -9   18.53    6.68  46 0.83246-0.69945 0.03207 0.70318-0.28125-0.08570
   4   7  -8   19.31    6.57  46 0.83246-0.68660 0.03207 0.70551-0.28125-0.03558
   4   7  -7    0.24    6.45  46 0.83246-0.67267 0.03207 0.70577-0.28125 0.01345
   4   7  -6    1.90    6.44  46 0.83246-0.65585 0.03207 0.70502-0.28125 0.06409
   5  -6   0   87.93    6.25  46 0.83246-0.50342 0.03207-0.66497-0.28125 0.37608
   6  -7  -3   19.45    6.64  46 0.83246-0.48376 0.03207-0.77263-0.28125 0.24754
   6   6   3   -0.04    5.75  46 0.83246-0.39226 0.03207 0.60203-0.28125 0.54923
   6   7   0  415.98    8.71  46 0.83246-0.43942 0.03207 0.70703-0.28125 0.40038
   7  -7  -1  510.40    8.97  46 0.83246-0.38877 0.03207-0.77120-0.28125 0.36432
   8  -7   0  415.07    9.27  46 0.83246-0.30964 0.03207-0.77321-0.28125 0.43481
   8  -6   3    3.20    6.53  46 0.83246-0.26219 0.03207-0.66642-0.28125 0.58710
  10   2   9    3.49   17.16  45 0.82825-0.03761 0.05019 0.16294-0.28791 0.93100
   0   1 -11 1667.82   15.28  47 0.83475-0.99631 0.02318 0.08043-0.27804-0.26784
   1   2 -14    9.54    8.29  47 0.83475-0.97571 0.02318 0.18584-0.27804-0.39864
   1   2   2 1408.56   16.20  47 0.83475-0.73933 0.02318 0.18959-0.27804 0.39839
   1   4 -10    4.63    7.22  47 0.83475-0.91454 0.02318 0.39705-0.27804-0.19847
   1   4  -2  201.75    7.19  47 0.83475-0.79671 0.02318 0.39761-0.27804 0.19931
   2  -5  -7  164.14    8.21  47 0.83475-0.80593 0.02318-0.55086-0.27804-0.03212
   2  -5  -6   26.80    7.65  47 0.83475-0.79089 0.02318-0.55159-0.27804 0.01814
   2   3   3   64.50    6.95  47 0.83475-0.65866 0.02318 0.29414-0.27804 0.46691
   2   4 -14   12.47    8.06  47 0.83475-0.91033 0.02318 0.39704-0.27804-0.37887
   2   5 -11   20.52    8.18  47 0.83475-0.86383 0.02318 0.50257-0.27804-0.22801
   2   5  -2   47.11    7.37  47 0.83475-0.73248 0.02318 0.50460-0.27804 0.22034
   3  -5 -13    9.33    9.09  47 0.83475-0.83031 0.02318-0.55369-0.27804-0.31128
   3  -3   4   -0.16    6.20  47 0.83475-0.57946 0.02318-0.33897-0.27804 0.53544
   3   0   6  587.50   11.84  47 0.83475-0.54746 0.02318-0.02151-0.27804 0.63671
   3   2 -19   17.11   10.87  47 0.83475-0.91733 0.02318 0.18550-0.27804-0.60756
   3   5   1   67.16    7.79  47 0.83475-0.62256 0.02318 0.50466-0.27804 0.38782
   3   6  -3   10.78    7.05  47 0.83475-0.68042 0.02318 0.60883-0.27804 0.18901
   4  -6 -12    5.78    9.23  47 0.83475-0.75105 0.02318-0.66033-0.27804-0.24311
   4  -6  -2  141.55    7.58  47 0.83475-0.60149 0.02318-0.65710-0.27804 0.25443
   4  -5 -16    0.69   10.68  47 0.83475-0.80711 0.02318-0.55238-0.27804-0.44067
   4   0   7    2.09    7.33  47 0.83475-0.46861 0.02318-0.02196-0.27804 0.70456
   4   6   0    4.70    7.61  47 0.83475-0.57062 0.02318 0.60963-0.27804 0.35768
   5  -7  -9  115.76    9.91  47 0.83475-0.63754 0.02318-0.76083-0.27804-0.07324
   5  -7  -8   -3.77    9.27  47 0.83475-0.62409 0.02318-0.76296-0.27804-0.02456
   5  -7  -7   23.24    9.27  47 0.83475-0.60901 0.02318-0.76294-0.27804 0.02572
   5  -7  -6   10.22    9.11  47 0.83475-0.59280 0.02318-0.76087-0.27804 0.07529
   5  -5   3   -0.83    7.32  47 0.83475-0.46251 0.02318-0.55104-0.27804 0.52510
   5  -4   5    9.59    7.50  47 0.83475-0.43115 0.02318-0.44389-0.27804 0.62148
   5  -2   7   53.18    7.64  47 0.83475-0.40338 0.02318-0.23398-0.27804 0.72480
   5   5   4  462.80    9.91  47 0.83475-0.44638 0.02318 0.50521-0.27804 0.57429
   5   7  -2   62.75    8.52  47 0.83475-0.53338 0.02318 0.71324-0.27804 0.27770
   6  -5   4    6.66    8.39  47 0.83475-0.38209 0.02318-0.55140-0.27804 0.59379
   7   7   1   32.64    9.65  47 0.83475-0.35889 0.02318 0.71641-0.27804 0.46670
   8  -1   9    7.25    8.06  47 0.83475-0.17538 0.02318-0.12634-0.27804 0.88023
   8   5   6   15.44    9.43  47 0.83475-0.21936 0.02318 0.50507-0.27804 0.73348
   8   7   2    3.82   10.93  47 0.83475-0.27744 0.02318 0.71362-0.27804 0.53384
   9  -4   7  196.19   10.51  47 0.83475-0.13936 0.02318-0.44592-0.27804 0.80204
   9  -3   8   96.05   10.35  47 0.83475-0.12481 0.02318-0.33914-0.27804 0.85271
   1  -4  -6 2468.14   15.18  47 0.83698-0.85992 0.01430-0.43767-0.27483-0.00407
   1  -4  -5  128.38    6.30  47 0.83698-0.84506 0.01430-0.43660-0.27483 0.04415
   1   4  -9    1.34    5.49  47 0.83698-0.90520 0.01430 0.40725-0.27483-0.15204
   2  -5  -8  453.93    7.79  47 0.83698-0.82319 0.01430-0.54260-0.27483-0.08421
   2  -5  -5  144.18    6.09  47 0.83698-0.78028 0.01430-0.54293-0.27483 0.06490
   2   4   1   35.73    4.71  47 0.83698-0.69143 0.01430 0.40818-0.27483 0.36557
   2   5 -10   98.98    6.17  47 0.83698-0.85478 0.01430 0.51347-0.27483-0.18191
   3  -5   0    1.00    5.16  47 0.83698-0.63933 0.01430-0.54094-0.27483 0.33176
   3   3 -18   13.12    7.78  47 0.83698-0.90313 0.01430 0.29967-0.27483-0.55992
   3   6 -10  237.65    6.88  47 0.83698-0.78392 0.01430 0.61640-0.27483-0.16217
   3   6  -4   26.44    5.12  47 0.83698-0.69950 0.01430 0.61876-0.27483 0.13554
   4  -5   2   54.50    5.32  47 0.83698-0.54486 0.01430-0.54134-0.27483 0.44932
   4  -4   4  174.43    6.14  47 0.83698-0.51520 0.01430-0.43722-0.27483 0.55075
   4   6 -14    1.17    7.50  47 0.83698-0.77810 0.01430 0.61675-0.27483-0.34096
   5  -7 -10   47.33    7.99  47 0.83698-0.65449 0.01430-0.75286-0.27483-0.12634
   5  -7  -5    3.78    6.40  47 0.83698-0.58163 0.01430-0.75267-0.27483 0.12135
   5   7  -3    5.87    5.65  47 0.83698-0.55302 0.01430 0.72720-0.27483 0.22613
   6  -7  -2    4.99    6.68  47 0.83698-0.47380 0.01430-0.75538-0.27483 0.29068
   6  -6   2  165.51    6.66  47 0.83698-0.41349 0.01430-0.64730-0.27483 0.48790
   6  -3   7    4.84    4.91  47 0.83698-0.33960 0.01430-0.33092-0.27483 0.73975
   7  -7   0   24.00    7.08  47 0.83698-0.37476 0.01430-0.75009-0.27483 0.40799
   7  -6   3    1.77    6.45  47 0.83698-0.33134 0.01430-0.64529-0.27483 0.55802
   7  -5   5   15.11    5.76  47 0.83698-0.30269 0.01430-0.54100-0.27483 0.65872
   8  -7   1   16.88    7.79  47 0.83698-0.29493 0.01430-0.74962-0.27483 0.47705
   9  -6   4    2.18    7.57  47 0.83698-0.18659 0.01430-0.64832-0.27483 0.64837
  10  -2   9    1.61    7.71  47 0.83698-0.04630 0.01430-0.22359-0.27483 0.91574
   2  -3 -15   18.67   14.11  46 0.83052-0.92026 0.04120-0.35951-0.28459-0.42301
   2  -4 -13   -0.56    9.75  47 0.83689-0.89658 0.01419-0.43778-0.27467-0.33403
   2   2   4 1412.39   19.88  47 0.83689-0.64628 0.01419 0.19800-0.27467 0.51283
   0   0 -11    0.16    8.03  48 0.83902-0.99974 0.00525-0.00722-0.27137-0.27519
   0   2  -9  224.86    8.51  48 0.83902-0.97162 0.00525 0.20575-0.27137-0.17656
   0   2  -2  234.80    8.68  48 0.83902-0.86895 0.00525 0.20702-0.27137 0.17247
   1  -4  -8   14.11    8.32  48 0.83902-0.88937 0.00525-0.42724-0.27137-0.10748
   1  -4  -7 1512.09   14.35  48 0.83902-0.87816 0.00525-0.42935-0.27137-0.05848
   1  -4  -4  227.25    8.68  48 0.83902-0.83189 0.00525-0.42738-0.27137 0.09145
   1  -3   0 1155.50   11.67  48 0.83902-0.77451 0.00525-0.32225-0.27137 0.29019
   1   3 -12   55.43    7.30  48 0.83902-0.95029 0.00525 0.30977-0.27137-0.30486
   1   4  -3  254.23    7.46  48 0.83902-0.81550 0.00525 0.41623-0.27137 0.14328
   2  -5  -9   45.36    7.63  48 0.83902-0.83835 0.00525-0.53299-0.27137-0.13792
   2  -5  -4   36.96    7.53  48 0.83902-0.76808 0.00525-0.53392-0.27137 0.10972
   2   1 -17    2.92    9.11  48 0.83902-0.95948 0.00525 0.09815-0.27137-0.53583
   2   5  -3    0.41    7.29  48 0.83902-0.75171 0.00525 0.52231-0.27137 0.16283
   3   4   3  236.12    8.85  48 0.83902-0.59728 0.00525 0.41678-0.27137 0.47856
   3   5 -14    6.35    9.15  48 0.83902-0.84530 0.00525 0.52003-0.27137-0.36407
   3   6  -9   56.66    8.42  48 0.83902-0.77149 0.00525 0.62501-0.27137-0.11539
   3   6  -8   47.31    8.29  48 0.83902-0.76019 0.00525 0.62799-0.27137-0.06602
   3   6  -5  432.53    9.21  48 0.83902-0.71460 0.00525 0.62823-0.27137 0.08309
   4  -6 -13    1.99    9.28  48 0.83902-0.76609 0.00525-0.63899-0.27137-0.29829
   4  -6  -1   57.63    7.30  48 0.83902-0.58997 0.00525-0.63770-0.27137 0.29735
   4  -1   7  100.74    8.09  48 0.83902-0.47155 0.00525-0.10948-0.27137 0.69602
   5  -7  -4    5.10    8.66  48 0.83902-0.56861 0.00525-0.74317-0.27137 0.16747
   5  -6   1  171.11    9.02  48 0.83902-0.49508 0.00525-0.63757-0.27137 0.41605
   6  -4   6   12.90    8.47  48 0.83902-0.35690 0.00525-0.42783-0.27137 0.68666
   6   7  -1   64.39   10.09  48 0.83902-0.45927 0.00525 0.73534-0.27137 0.34147
   8  -4   7    1.34    9.79  48 0.83902-0.20995 0.00525-0.42729-0.27137 0.77690
   8  -3   8   40.71    9.47  48 0.83902-0.19567 0.00525-0.32183-0.27137 0.82621
   8   6   4    5.67    9.33  48 0.83902-0.25386 0.00525 0.62910-0.27137 0.62804
   9  -5   6   68.48   11.07  48 0.83902-0.15914 0.00525-0.53382-0.27137 0.74495
   9  -2   9   67.44    9.83  48 0.83902-0.11423 0.00525-0.21409-0.27137 0.89234
   0  -2  -2  228.48    7.63  48 0.84099-0.87072-0.00381-0.20800-0.26791 0.16777
   1   4  -8   12.70    5.96  48 0.84099-0.89080-0.00381 0.42462-0.26791-0.10972
   1   4  -7 1533.78   10.71  48 0.84099-0.87941-0.00381 0.42689-0.26791-0.05920
   1   4  -4  217.12    6.42  48 0.84099-0.83339-0.00381 0.42598-0.26791 0.09002
   2  -5  -3    3.41    5.15  48 0.84099-0.75348-0.00381-0.52410-0.26791 0.15565
   2  -4   1   41.18    4.73  48 0.84099-0.69376-0.00381-0.41788-0.26791 0.35435
   2  -2   4 1365.24   11.63  48 0.84099-0.64968-0.00381-0.20778-0.26791 0.50588
   2   4 -13    1.86    5.61  48 0.84099-0.90126-0.00381 0.42592-0.26791-0.33830
   2   5  -9   45.69    5.40  48 0.84099-0.84022-0.00381 0.52974-0.26791-0.13948
   2   5  -4   32.15    5.36  48 0.84099-0.76947-0.00381 0.53194-0.26791 0.11038
   3  -6  -7   24.75    5.99  48 0.84099-0.74757-0.00381-0.63109-0.26791-0.02341
   3  -6  -6  374.52    7.56  48 0.84099-0.73288-0.00381-0.63024-0.26791 0.02768
   3  -6  -5  413.38    7.81  48 0.84099-0.71647-0.00381-0.62891-0.26791 0.07590
   3  -4   3  233.02    6.51  48 0.84099-0.59906-0.00381-0.41823-0.26791 0.47419
   3  -1   6  632.58    9.41  48 0.84099-0.55380-0.00381-0.10043-0.26791 0.62546
   3   4 -16   15.28    6.72  48 0.84099-0.87837-0.00381 0.42439-0.26791-0.46788
   3   6  -7   33.49    5.80  48 0.84099-0.74392-0.00381 0.63473-0.26791-0.02054
   3   6  -6  375.16    7.44  48 0.84099-0.72857-0.00381 0.63484-0.26791 0.03031
   4   6 -13    0.73    6.52  48 0.84099-0.76787-0.00381 0.63554-0.26791-0.29825
   4   6  -1   55.44    5.28  48 0.84099-0.59162-0.00381 0.63684-0.26791 0.29811
   5  -7 -11  378.45    9.80  48 0.84099-0.67579-0.00381-0.73723-0.26791-0.18015
   5   6   1  166.47    6.89  48 0.84099-0.49731-0.00381 0.63751-0.26791 0.41602
   5   7 -11  412.05    9.45  48 0.84099-0.67192-0.00381 0.73990-0.26791-0.17909
   5   7  -4    5.27    5.70  48 0.84099-0.57039-0.00381 0.74188-0.26791 0.16883
   6  -7  -1   65.19    7.19  48 0.84099-0.46222-0.00381-0.73608-0.26791 0.33432
   6  -2   8   87.51    5.64  48 0.84099-0.32822-0.00381-0.20636-0.26791 0.78292
   8  -6   4    0.89    6.67  48 0.84099-0.25658-0.00381-0.62960-0.26791 0.62323
   3  -4 -16   13.73   13.16  48 0.83891-0.87716 0.00531-0.42983-0.27131-0.46632
   2  -1 -17    0.81   11.18  48 0.84095-0.95839-0.00361-0.10466-0.26798-0.53775
   7   0   9   -2.77   10.47  48 0.84095-0.24794-0.00361 0.00447-0.26798 0.85200
   0   1 -10  834.90   12.05  49 0.84285-0.99120-0.01257 0.11720-0.26455-0.23489
   0   2  -8  105.35    6.96  49 0.84285-0.96190-0.01257 0.22336-0.26455-0.13395
   1  -4  -3  271.99    7.82  49 0.84285-0.82167-0.01257-0.41045-0.26455 0.13389
   1  -2   2 1400.27   13.50  49 0.84285-0.74708-0.01257-0.20066-0.26455 0.38386
   1   0   3    2.44    8.52  49 0.84285-0.73301-0.01257 0.01265-0.26455 0.43278
   1   1 -14  113.54    9.11  49 0.84285-0.98500-0.01257 0.11611-0.26455-0.41273
   1   3   0 1159.99   12.08  49 0.84285-0.77648-0.01257 0.32799-0.26455 0.28488
   1   4  -6 2657.22   14.75  49 0.84285-0.86453-0.01257 0.43339-0.26455-0.01213
   1   4  -5  130.28    8.29  49 0.84285-0.84946-0.01257 0.43321-0.26455 0.03707
   2  -3   3   70.40    6.72  49 0.84285-0.66733-0.01257-0.30398-0.26455 0.45132
   2   0 -17    2.37    9.10  49 0.84285-0.96281-0.01257 0.01047-0.26455-0.54274
   2   2 -16   31.81    8.33  49 0.84285-0.94910-0.01257 0.22254-0.26455-0.49283
   2   3 -15   18.20    8.26  49 0.84285-0.92888-0.01257 0.32677-0.26455-0.43994
   2   5  -8  488.85    9.09  49 0.84285-0.82760-0.01257 0.53808-0.26455-0.09187
   2   5  -7  167.70    8.10  49 0.84285-0.81536-0.01257 0.54058-0.26455-0.04267
   2   5  -5  163.23    8.04  49 0.84285-0.78478-0.01257 0.54136-0.26455 0.05690
   3  -6  -9   58.44    8.52  49 0.84285-0.77646-0.01257-0.62061-0.26455-0.12536
   3  -6  -8   54.92    8.40  49 0.84285-0.76571-0.01257-0.62364-0.26455-0.07676
   3  -6  -4   27.22    7.35  49 0.84285-0.70375-0.01257-0.61988-0.26455 0.12219
   3   1 -19   17.55   10.75  49 0.84285-0.92418-0.01257 0.11570-0.26455-0.62076
   3   5 -13   13.98    9.11  49 0.84285-0.83783-0.01257 0.53981-0.26455-0.32233
   3   5   0   -0.37    7.37  49 0.84285-0.64547-0.01257 0.54066-0.26455 0.32550
   4   5 -16    9.05   10.63  49 0.84285-0.81346-0.01257 0.53757-0.26455-0.45067
   4   5   2   52.53    7.67  49 0.84285-0.55188-0.01257 0.54152-0.26455 0.44371
   5  -7  -3    0.92    8.15  49 0.84285-0.55976-0.01257-0.72795-0.26455 0.21108
   5  -5   4  467.89    9.00  49 0.84285-0.45545-0.01257-0.51485-0.26455 0.55779
   5   0   8 1408.84   16.03  49 0.84285-0.39509-0.01257 0.01525-0.26455 0.76052
   5   7 -10   45.86   10.48  49 0.84285-0.65972-0.01257 0.74857-0.26455-0.13254
   5   7  -9  123.88    9.78  49 0.84285-0.64820-0.01257 0.75311-0.26455-0.08394
   5   7  -5    4.75    9.03  49 0.84285-0.58770-0.01257 0.75098-0.26455 0.11507
   6  -5   5   -6.44    8.27  49 0.84285-0.37347-0.01257-0.51301-0.26455 0.62653
   6   6   2  178.56    9.17  49 0.84285-0.41988-0.01257 0.64843-0.26455 0.48386
   7  -7   1   30.88    9.61  49 0.84285-0.36726-0.01257-0.72434-0.26455 0.44698
   7  -4   7  300.34    9.63  49 0.84285-0.27957-0.01257-0.40860-0.26455 0.74620
   7  -3   8   16.50    8.62  49 0.84285-0.26383-0.01257-0.30267-0.26455 0.79602
   7  -1   9   68.25    8.91  49 0.84285-0.24921-0.01257-0.09101-0.26455 0.84702
   7   6   3   -1.72    9.20  49 0.84285-0.33903-0.01257 0.64786-0.26455 0.55284
   7   7   0   30.54    9.96  49 0.84285-0.38168-0.01257 0.75145-0.26455 0.40289
   8  -5   6    9.19    9.46  49 0.84285-0.22901-0.01257-0.51625-0.26455 0.71925
   8  -2   9    1.17    8.85  49 0.84285-0.18356-0.01257-0.19670-0.26455 0.86519
   8   7   1   13.94   11.14  49 0.84285-0.30169-0.01257 0.75245-0.26455 0.47180
   0   2  -3   77.33    5.66  49 0.84465-0.88953-0.02133 0.23271-0.26118 0.11310
   1   2 -13  520.13    8.17  49 0.84465-0.96943-0.02133 0.23044-0.26118-0.36654
   1   3 -11   59.15    5.52  49 0.84465-0.94133-0.02133 0.33723-0.26118-0.26521
   2  -5  -2   44.80    5.41  49 0.84465-0.74238-0.02133-0.50584-0.26118 0.19869
   2   5  -6   30.88    5.43  49 0.84465-0.79924-0.02133 0.54678-0.26118 0.00341
   3  -5   1   67.79    5.65  49 0.84465-0.63441-0.02133-0.50708-0.26118 0.36828
   4  -6   0    0.85    5.02  49 0.84465-0.58178-0.02133-0.61292-0.26118 0.33697
   4  -5   3  168.02    6.10  49 0.84465-0.53636-0.02133-0.50557-0.26118 0.48552
   4  -3   6   31.00    5.47  49 0.84465-0.49198-0.02133-0.29433-0.26118 0.63634
   4   6 -12    4.60    6.53  49 0.84465-0.75700-0.02133 0.65246-0.26118-0.25559
   5  -7  -2   62.19    6.26  49 0.84465-0.54307-0.02133-0.71584-0.26118 0.25668
   5   7  -8   -1.60    6.53  49 0.84465-0.63250-0.02133 0.75887-0.26118-0.03683
   5   7  -7   19.93    6.56  49 0.84465-0.61907-0.02133 0.75874-0.26118 0.01251
   5   7  -6    6.39    6.47  49 0.84465-0.60252-0.02133 0.75804-0.26118 0.06237
   6  -7   0  432.57    8.69  49 0.84465-0.44980-0.02133-0.71701-0.26118 0.37366
   6  -6   3    4.85    5.72  49 0.84465-0.40680-0.02133-0.61191-0.26118 0.52592
   6   7  -2    0.38    6.78  49 0.84465-0.47903-0.02133 0.75981-0.26118 0.28031
   7  -6   4    2.04    6.59  49 0.84465-0.32474-0.02133-0.60949-0.26118 0.59312
   8  -7   2    7.85    7.68  49 0.84465-0.28996-0.02133-0.71906-0.26118 0.51555
   9   2   9   55.45   15.86  48 0.84082-0.11575-0.00356 0.21777-0.26792 0.89192
   4   1   7   96.94   11.93  49 0.84276-0.47607-0.01247 0.12023-0.26457 0.69148
   3  -1 -19   16.01   13.19  49 0.84457-0.92619-0.02139-0.08713-0.26115-0.62481
   6   4   6   16.90   10.43  49 0.84457-0.36140-0.02139 0.44428-0.26115 0.67725
   9   5   6   74.18   13.79  49 0.84457-0.16401-0.02139 0.54978-0.26115 0.73531
   0   2  -7   91.03    7.10  50 0.84628-0.94983-0.03018 0.24105-0.25776-0.08996
   1  -4  -9    1.55    7.85  50 0.84628-0.91371-0.03018-0.39274-0.25776-0.17174
   1  -4  -2  215.26    7.37  50 0.84628-0.80964-0.03018-0.39235-0.25776 0.17628
   2  -5 -10   94.85    8.74  50 0.84628-0.86409-0.03018-0.50004-0.25776-0.20216
   2   4 -12    5.58    8.07  50 0.84628-0.89196-0.03018 0.45054-0.25776-0.29863
   2   4   0  225.76    7.52  50 0.84628-0.71506-0.03018 0.45330-0.25776 0.29809
   3  -6 -10  246.57    9.54  50 0.84628-0.79510-0.03018-0.60369-0.25776-0.18145
   3  -6  -3   12.57    7.07  50 0.84628-0.69416-0.03018-0.60481-0.25776 0.16570
   3  -5 -14    2.82    9.17  50 0.84628-0.85574-0.03018-0.50011-0.25776-0.38141
   3   0 -19    1.10   10.72  50 0.84628-0.92846-0.03018 0.02700-0.25776-0.62848
   3   2 -18   28.40    9.47  50 0.84628-0.91545-0.03018 0.23908-0.25776-0.57938
   3   3 -17    5.75    9.40  50 0.84628-0.89785-0.03018 0.34363-0.25776-0.52759
   4  -6 -14   -0.62   10.65  50 0.84628-0.78648-0.03018-0.60331-0.25776-0.36077
   4  -4   5  577.80    9.60  50 0.84628-0.50849-0.03018-0.39130-0.25776 0.58109
   4   4   4  185.81    8.57  50 0.84628-0.52405-0.03018 0.45347-0.25776 0.53492
   4   6 -11   62.77    9.54  50 0.84628-0.74739-0.03018 0.66431-0.25776-0.21023
   4   6  -2  139.67    7.65  50 0.84628-0.61083-0.03018 0.66092-0.25776 0.23764
   5  -6   2  246.39    9.27  50 0.84628-0.48969-0.03018-0.60539-0.25776 0.45272
   5  -4   6   60.27    7.74  50 0.84628-0.42886-0.03018-0.39066-0.25776 0.65003
   5  -3   7   37.80    7.46  50 0.84628-0.41436-0.03018-0.28613-0.25776 0.70185
   5  -1   8   17.90    7.60  50 0.84628-0.40046-0.03018-0.07396-0.25776 0.75373
   7  -5   6   17.41    8.80  50 0.84628-0.29689-0.03018-0.49606-0.25776 0.69013
   7   5   5   16.50    8.23  50 0.84628-0.31230-0.03018 0.55844-0.25776 0.64333
   9  -4   8   25.95   11.12  50 0.84628-0.13601-0.03018-0.38988-0.25776 0.82861
   9   6   4    5.44   10.83  50 0.84628-0.19523-0.03018 0.66398-0.25776 0.63367
   0   2  -6 1773.08   13.07  50 0.84786-0.93699-0.03902 0.25090-0.25433-0.04425
   0   2  -4 1302.55   11.88  50 0.84786-0.90692-0.03902 0.25119-0.25433 0.05550
   1  -3   1 1882.92   12.50  50 0.84786-0.76791-0.03902-0.27846-0.25433 0.32295
   1  -1   3 3039.78   21.21  50 0.84786-0.73695-0.03902-0.06744-0.25433 0.42417
   2  -5  -1   12.38    5.29  50 0.84786-0.72928-0.03902-0.48765-0.25433 0.24115
   3  -6  -2   -0.76    4.97  50 0.84786-0.67838-0.03902-0.59342-0.25433 0.21124
   3  -3   5    4.07    5.28  50 0.84786-0.57821-0.03902-0.27768-0.25433 0.56088
   3   4 -15    6.46    6.43  50 0.84786-0.86967-0.03902 0.45813-0.25433-0.43166
   3   5 -12   52.55    5.96  50 0.84786-0.82523-0.03902 0.56329-0.25433-0.28216
   4  -7  -7    0.27    6.57  50 0.84786-0.68673-0.03902-0.70011-0.25433-0.01857
   4  -7  -6    6.87    6.46  50 0.84786-0.67198-0.03902-0.69946-0.25433 0.03141
   4   5 -15   92.97    6.96  50 0.84786-0.80502-0.03902 0.56408-0.25433-0.41212
   4   6  -3   93.94    5.51  50 0.84786-0.63016-0.03902 0.67287-0.25433 0.18572
   5  -7  -1  592.52    8.41  50 0.84786-0.53178-0.03902-0.69853-0.25433 0.29789
   5   6 -14    3.73    7.51  50 0.84786-0.72780-0.03902 0.67205-0.25433-0.34391
   5   6   0   83.64    6.37  50 0.84786-0.51886-0.03902 0.67167-0.25433 0.35363
   6   7  -3   23.69    6.60  50 0.84786-0.49728-0.03902 0.77678-0.25433 0.22432
   7  -7   2   86.35    7.22  50 0.84786-0.35662-0.03902-0.69746-0.25433 0.48611
   7   7  -1  509.34    9.16  50 0.84786-0.40399-0.03902 0.77746-0.25433 0.34324
   8  -6   5   12.17    7.54  50 0.84786-0.24800-0.03902-0.59339-0.25433 0.65628
   9  -5   7   15.74    7.71  50 0.84786-0.15265-0.03902-0.48688-0.25433 0.77487
   1  -3 -12   48.10   10.70  50 0.84626-0.95690-0.03033-0.28834-0.25766-0.31969
   8   4   7    4.00   13.88  50 0.84626-0.21694-0.03033 0.45374-0.25766 0.76269
   1  -1 -14  109.98   11.20  50 0.84790-0.98822-0.03917-0.06923-0.25423-0.42305
   7   1   9   67.92   11.04  50 0.84790-0.25433-0.03917 0.14704-0.25423 0.83825
   0   0 -10  897.62   13.67  51 0.84944-0.99775-0.04808 0.04645-0.25076-0.24912
   0   1  -9   18.55    7.61  51 0.84944-0.98344-0.04808 0.15277-0.25076-0.19757
   0   2  -5 5429.03   22.42  51 0.84944-0.92199-0.04808 0.25711-0.25076 0.00447
   1   0 -14  225.07    9.01  51 0.84944-0.98929-0.04808 0.04493-0.25076-0.42517
   1   3 -10   87.68    7.73  51 0.84944-0.93038-0.04808 0.36289-0.25076-0.22542
   1   3  -1 1602.97   13.34  51 0.84944-0.79804-0.04808 0.36671-0.25076 0.22171
   2  -5 -11   21.38    8.20  51 0.84944-0.87741-0.04808-0.47986-0.25076-0.25818
   2  -4   2   99.71    8.10  51 0.84944-0.68928-0.04808-0.37387-0.25076 0.38770
   2  -1   5 6373.59   27.75  51 0.84944-0.64401-0.04808-0.05659-0.25076 0.53802
   2   0   5    1.64    6.98  51 0.84944-0.64425-0.04808 0.04973-0.25076 0.53854
   2   3 -14  119.44    8.72  51 0.84944-0.92175-0.04808 0.36181-0.25076-0.40459
   3  -6 -11    2.56    9.40  51 0.84944-0.81136-0.04808-0.58465-0.25076-0.23856
   3  -5   2   -1.10    7.64  51 0.84944-0.62246-0.04808-0.47845-0.25076 0.40602
   3  -4   4   35.79    7.60  51 0.84944-0.59268-0.04808-0.37312-0.25076 0.50533
   3  -2   6 1986.11   14.14  51 0.84944-0.56408-0.04808-0.16159-0.25076 0.60609
   3   3   4    3.12    6.30  51 0.84944-0.59411-0.04808 0.36546-0.25076 0.50980
   3   5  -1   81.96    7.57  51 0.84944-0.66494-0.04808 0.57457-0.25076 0.26079
   4  -7  -9   13.27    9.62  51 0.84944-0.71711-0.04808-0.69021-0.25076-0.12129
   4  -7  -8   12.33    9.46  51 0.84944-0.70594-0.04808-0.69314-0.25076-0.07155
   4  -7  -5    1.52    8.02  51 0.84944-0.66129-0.04808-0.69230-0.25076 0.07824
   4  -6   1    2.49    8.18  51 0.84944-0.57246-0.04808-0.58576-0.25076 0.37689
   4  -2   7   30.52    7.52  51 0.84944-0.48389-0.04808-0.16258-0.25076 0.67770
   4   4 -17   25.18   10.80  51 0.84944-0.83731-0.04808 0.46822-0.25076-0.51572
   4   6 -10    9.18    8.25  51 0.84944-0.73271-0.04808 0.67858-0.25076-0.16673
   5   4   5    4.50    7.61  51 0.84944-0.44611-0.04808 0.46950-0.25076 0.59726
   5   5   3    0.20    7.30  51 0.84944-0.47548-0.04808 0.57489-0.25076 0.49714
   6  -7   1  122.23   10.00  51 0.84944-0.44034-0.04808-0.69124-0.25076 0.41490
   6  -4   7  101.54    8.70  51 0.84944-0.35190-0.04808-0.37316-0.25076 0.71472
   6  -3   8  175.49    9.07  51 0.84944-0.33577-0.04808-0.26741-0.25076 0.76256
   6   5   4   -1.15    8.43  51 0.84944-0.39621-0.04808 0.57555-0.25076 0.56788
   6   7  -4    4.36    9.16  51 0.84944-0.51487-0.04808 0.78822-0.25076 0.17195
   7  -2   9   23.16    8.34  51 0.84944-0.25646-0.04808-0.16183-0.25076 0.83385
   8  -4   8  188.21   10.56  51 0.84944-0.20530-0.04808-0.37278-0.25076 0.80248
   8   7   0  421.72   12.70  51 0.84944-0.32327-0.04808 0.78667-0.25076 0.40919
   9  -3   9    5.11   11.08  51 0.84944-0.12561-0.04808-0.26765-0.25076 0.87451
   0  -2  -1 2538.39   18.67  51 0.85096-0.86651-0.05714-0.15518-0.24718 0.19642
   0  -1   0   10.83    6.33  51 0.85096-0.85176-0.05714-0.04929-0.24718 0.24616
   0   1  -1 2570.79   23.07  51 0.85096-0.86490-0.05714 0.16467-0.24718 0.19755
   1  -4  -1   29.50    4.57  51 0.85096-0.80123-0.05714-0.36509-0.24718 0.21480
   1   2 -12  372.26    7.42  51 0.85096-0.96232-0.05714 0.26717-0.24718-0.33081
   2   4 -11    4.67    5.03  51 0.85096-0.87900-0.05714 0.47659-0.24718-0.25839
   3  -6  -1   83.73    5.33  51 0.85096-0.66718-0.05714-0.57514-0.24718 0.25317
   3   4   2  347.71    7.42  51 0.85096-0.62367-0.05714 0.47990-0.24718 0.40636
   3   5 -11    6.39    5.72  51 0.85096-0.81338-0.05714 0.58151-0.24718-0.23838
   4  -7  -4   13.19    5.75  51 0.85096-0.64851-0.05714-0.68426-0.24718 0.12488
   4   6  -9  138.05    6.39  51 0.85096-0.71890-0.05714 0.68835-0.24718-0.11941
   4   6  -5  230.80    6.81  51 0.85096-0.66361-0.05714 0.69097-0.24718 0.07935
   4   6  -4  158.44    6.53  51 0.85096-0.64438-0.05714 0.68866-0.24718 0.12882
   5  -6   3   -3.74    5.86  51 0.85096-0.47802-0.05714-0.57498-0.24718 0.49111
   5  -5   5  455.94    7.84  51 0.85096-0.44886-0.05714-0.47152-0.24718 0.59086
   5  -2   8   55.05    5.47  51 0.85096-0.40334-0.05714-0.15222-0.24718 0.74212
   6  -8  -4   -6.45    7.63  51 0.85096-0.51672-0.05714-0.78924-0.24718 0.16188
   6  -6   4    5.38    5.70  51 0.85096-0.39806-0.05714-0.57578-0.24718 0.56265
   6   6   1    3.65    5.92  51 0.85096-0.44251-0.05714 0.69233-0.24718 0.41567
   6   7 -10   36.24    7.88  51 0.85096-0.60404-0.05714 0.79536-0.24718-0.13065
   6   7  -5   -0.41    6.43  51 0.85096-0.53125-0.05714 0.79775-0.24718 0.11753
   8  -5   7    2.77    6.67  51 0.85096-0.22153-0.05714-0.46887-0.24718 0.74973
   8   6   3    0.92    6.56  51 0.85096-0.28095-0.05714 0.69185-0.24718 0.55443
   3   1   6  577.64   21.85  50 0.84779-0.56085-0.03928 0.14726-0.25425 0.61254
   0  -1 -10  777.85   19.19  51 0.84935-0.99697-0.04814-0.05943-0.25082-0.24710
  10   0  10   17.41   13.45  51 0.85079-0.04538-0.05707 0.05915-0.24736 0.93930
   0  -3  -6  402.72    9.97  52 0.85217-0.93908-0.06609-0.25044-0.24387-0.05355
   0  -3  -5 2431.49   18.35  52 0.85217-0.92583-0.06609-0.25243-0.24387-0.00587
   0  -3  -4  111.79    7.67  52 0.85217-0.91032-0.06609-0.25082-0.24387 0.04452
   1  -4 -10    1.56    7.30  52 0.85217-0.93318-0.06609-0.35703-0.24387-0.23531
   1   3  -9  287.57    8.60  52 0.85217-0.91926-0.06609 0.38273-0.24387-0.18392
   2  -5   0   55.25    7.61  52 0.85217-0.72072-0.06609-0.46089-0.24387 0.28003
   2  -3   4   92.31    6.79  52 0.85217-0.66078-0.06609-0.24954-0.24387 0.47989
   2   1 -16   12.69    8.03  52 0.85217-0.95563-0.06609 0.16947-0.24387-0.51212
   2   2 -15  119.19    8.75  52 0.85217-0.94170-0.06609 0.27500-0.24387-0.46247
   2   3   2   64.27    6.89  52 0.85217-0.69092-0.06609 0.38218-0.24387 0.38290
   2   4  -1 1123.09   10.72  52 0.85217-0.73487-0.06609 0.48711-0.24387 0.23473
   3   3 -16   23.48    9.27  52 0.85217-0.89250-0.06609 0.38076-0.24387-0.49332
   3   4 -14   -1.69    7.97  52 0.85217-0.86142-0.06609 0.48612-0.24387-0.39283
   3   5 -10   71.51    8.25  52 0.85217-0.80326-0.06609 0.59372-0.24387-0.19354
   3   5  -2   15.74    7.20  52 0.85217-0.68410-0.06609 0.59311-0.24387 0.20481
   4  -7 -10   17.22    9.74  52 0.85217-0.73685-0.06609-0.67487-0.24387-0.17833
   4  -7  -3   10.59    8.18  52 0.85217-0.63465-0.06609-0.67455-0.24387 0.17049
   4  -5   4   25.57    7.41  52 0.85217-0.53074-0.06609-0.46152-0.24387 0.52052
   4   5 -14   18.13    9.23  52 0.85217-0.79354-0.06609 0.59064-0.24387-0.37165
   4   5   1   91.94    7.76  52 0.85217-0.57342-0.06609 0.59249-0.24387 0.37262
   4   6  -8    9.07    8.14  52 0.85217-0.70447-0.06609 0.69585-0.24387-0.07377
   4   6  -7   15.07    8.11  52 0.85217-0.69127-0.06609 0.69783-0.24387-0.02384
   4   6  -6    9.54    8.33  52 0.85217-0.67651-0.06609 0.69799-0.24387 0.02585
   5  -7   0   75.09    9.64  52 0.85217-0.52437-0.06609-0.67403-0.24387 0.33978
   5   6 -13    8.60   10.00  52 0.85217-0.71192-0.06609 0.69517-0.24387-0.30179
   5   6  -1  183.19    8.88  52 0.85217-0.53722-0.06609 0.69889-0.24387 0.29418
   6  -8  -3   26.99   10.81  52 0.85217-0.50167-0.06609-0.77889-0.24387 0.20879
   6  -5   6   10.97    8.06  52 0.85217-0.36998-0.06609-0.46176-0.24387 0.65908
   6  -1   9  173.77    8.59  52 0.85217-0.32413-0.06609-0.03700-0.24387 0.80693
   6   7  -9   -3.48   10.05  52 0.85217-0.58874-0.06609 0.80293-0.24387-0.08407
   6   7  -8   -1.38    9.25  52 0.85217-0.57606-0.06609 0.80523-0.24387-0.03451
   6   7  -7   -0.62    9.19  52 0.85217-0.56117-0.06609 0.80594-0.24387 0.01601
   6   7  -6    0.96    9.11  52 0.85217-0.54588-0.06609 0.80424-0.24387 0.06506
   7  -6   5   -0.97    9.29  52 0.85217-0.31919-0.06609-0.56773-0.24387 0.62854
   7   6   2   28.16    8.22  52 0.85217-0.36200-0.06609 0.70070-0.24387 0.48239
   7   7  -2  273.15   10.87  52 0.85217-0.42100-0.06609 0.80201-0.24387 0.28263
   8  -3   9  302.38   11.06  52 0.85217-0.19284-0.06609-0.24993-0.24387 0.84848
   9  -1  10    0.21    9.38  52 0.85217-0.11263-0.06609-0.03783-0.24387 0.91500
   1   1 -13 1074.52   11.29  52 0.85332-0.97862-0.07504 0.17775-0.24056-0.38725
   1   3  -2 3160.82   15.99  52 0.85332-0.81715-0.07504 0.39269-0.24056 0.16236
   2   4 -10  427.04    7.19  52 0.85332-0.86746-0.07504 0.49557-0.24056-0.21670
   4  -7  -2   26.65    5.93  52 0.85332-0.61951-0.07504-0.66299-0.24056 0.21619
   4  -6   2    0.58    5.86  52 0.85332-0.56135-0.07504-0.55810-0.24056 0.41583
   5   5 -16    3.69    7.52  52 0.85332-0.76030-0.07504 0.60170-0.24056-0.45603
   6  -8  -2    5.88    7.65  52 0.85332-0.48585-0.07504-0.76682-0.24056 0.25453
   6  -7   2    4.31    6.68  52 0.85332-0.43007-0.07504-0.66437-0.24056 0.45448
   7  -7   3   12.03    7.69  52 0.85332-0.34997-0.07504-0.66518-0.24056 0.52429
   7  -4   8   88.29    6.40  52 0.85332-0.27502-0.07504-0.34620-0.24056 0.77422
   8   7  -1   74.08    8.17  52 0.85332-0.34250-0.07504 0.81415-0.24056 0.34916
   6   3   7    2.61    8.71  52 0.85329-0.35489-0.07499 0.39343-0.24055 0.70636
   9   0  10    1.85   11.45  52 0.85329-0.11394-0.07499 0.07682-0.24055 0.91267
   0  -3  -3 1024.84   12.17  53 0.85437-0.89894-0.08391-0.23452-0.23723 0.08672
   0   1  -8  138.49    7.34  53 0.85437-0.97316-0.08391 0.18853-0.23723-0.16181
   1  -4   0    6.89    6.21  53 0.85437-0.78954-0.08391-0.33790-0.23723 0.25464
   1  -3   2   20.85    6.64  53 0.85437-0.75913-0.08391-0.23202-0.23723 0.35552
   1  -2   3 1032.72   11.80  53 0.85437-0.74388-0.08391-0.12888-0.23723 0.40580
   1   2   1    8.34    7.33  53 0.85437-0.77361-0.08391 0.29552-0.23723 0.30733
   1   3  -8  304.24    8.86  53 0.85437-0.90660-0.08391 0.40035-0.23723-0.14043
   2  -4   3   39.86    7.93  53 0.85437-0.67722-0.08391-0.33780-0.23723 0.42284
   2  -2   5   76.90    7.39  53 0.85437-0.64861-0.08391-0.12667-0.23723 0.52449
   2   3 -13  512.53   10.34  53 0.85437-0.91143-0.08391 0.39772-0.23723-0.36790
   2   4  -2   47.28    6.52  53 0.85437-0.75309-0.08391 0.50673-0.23723 0.17938
   3  -6 -12   -1.16    9.21  53 0.85437-0.83297-0.08391-0.55064-0.23723-0.30316
   3  -6   0   17.30    7.00  53 0.85437-0.65816-0.08391-0.55021-0.23723 0.29436
   3  -5   3   42.36    7.90  53 0.85437-0.61258-0.08391-0.44274-0.23723 0.44270
   3   1 -18   -0.93    9.23  53 0.85437-0.92102-0.08391 0.18579-0.23723-0.59879
   3   2 -17    0.89    9.24  53 0.85437-0.90952-0.08391 0.29176-0.23723-0.55066
   3   5  -9  179.13    7.80  53 0.85437-0.78819-0.08391 0.60911-0.23723-0.14906
   3   5  -3   44.99    7.41  53 0.85437-0.70037-0.08391 0.61011-0.23723 0.14833
   4  -7 -11  185.70   11.99  53 0.85437-0.75401-0.08391-0.65708-0.23723-0.23387
   4  -4   6  715.97   10.09  53 0.85437-0.50293-0.08391-0.33709-0.23723 0.61024
   4   2 -19   40.62   10.95  53 0.85437-0.87278-0.08391 0.29229-0.23723-0.63049
   4   3 -18   -1.85   10.85  53 0.85437-0.85251-0.08391 0.39620-0.23723-0.57627
   4   4 -16   45.61    9.44  53 0.85437-0.82756-0.08391 0.50366-0.23723-0.47943
   4   5 -13    9.36    9.09  53 0.85437-0.78468-0.08391 0.61062-0.23723-0.33066
   5  -8  -7   -3.22   10.77  53 0.85437-0.62622-0.08391-0.75891-0.23723-0.01652
   5  -7   1  397.41   11.02  53 0.85437-0.51088-0.08391-0.65361-0.23723 0.38005
   5   6 -12   12.29    9.40  53 0.85437-0.69904-0.08391 0.71257-0.23723-0.25877
   5   6  -2   39.02    8.37  53 0.85437-0.55534-0.08391 0.71823-0.23723 0.23825
   6   0   9   -0.49    7.65  53 0.85437-0.32757-0.08391 0.08575-0.23723 0.80210
   7  -5   7   18.84    9.37  53 0.85437-0.29113-0.08391-0.44346-0.23723 0.72203
   7  -3   9    0.17    8.41  53 0.85437-0.26064-0.08391-0.23014-0.23723 0.81765
   7   7  -3   59.57    9.57  53 0.85437-0.43684-0.08391 0.81968-0.23723 0.22717
   8  -6   6    2.98   10.74  53 0.85437-0.23991-0.08391-0.54929-0.23723 0.69169
   8   5   5   79.49    9.81  53 0.85437-0.25398-0.08391 0.61192-0.23723 0.64237
   9  -2  10   17.93   10.85  53 0.85437-0.11439-0.08391-0.12494-0.23723 0.90709
   1   3  -3    0.38    4.84  53 0.85536-0.83474-0.09278 0.40933-0.23390 0.10588
   2  -6  -6    2.40    5.79  53 0.85536-0.81074-0.09278-0.54070-0.23390-0.02696
   2  -6  -5    2.70    5.05  53 0.85536-0.79676-0.09278-0.54035-0.23390 0.02115
   2  -5   1  238.91    6.52  53 0.85536-0.70885-0.09278-0.43502-0.23390 0.31917
   2   4  -9 1237.64    9.97  53 0.85536-0.85404-0.09278 0.51357-0.23390-0.17350
   3   4 -13   26.78    5.75  53 0.85536-0.85120-0.09278 0.51329-0.23390-0.35352
   3   5  -8    1.19    5.01  53 0.85536-0.77530-0.09278 0.61799-0.23390-0.10394
   3   5  -7   16.49    5.10  53 0.85536-0.76312-0.09278 0.62120-0.23390-0.05430
   3   5  -4   11.16    5.14  53 0.85536-0.71662-0.09278 0.61932-0.23390 0.09602
   4  -7  -1   10.88    5.95  53 0.85536-0.60753-0.09278-0.64646-0.23390 0.25897
   4  -3   7    7.47    5.20  53 0.85536-0.48913-0.09278-0.22324-0.23390 0.65983
   5  -8  -6    0.26    7.59  53 0.85536-0.61657-0.09278-0.75454-0.23390 0.03013
   5  -8  -5    8.31    7.59  53 0.85536-0.60074-0.09278-0.75206-0.23390 0.07902
   5  -6   4   55.70    6.05  53 0.85536-0.46805-0.09278-0.54050-0.23390 0.52746
   5  -4   7  115.78    6.46  53 0.85536-0.42371-0.09278-0.32974-0.23390 0.67930
   5   5   2  558.84    8.09  53 0.85536-0.49816-0.09278 0.62160-0.23390 0.43201
   5   6 -11   52.76    6.77  53 0.85536-0.68858-0.09278 0.72482-0.23390-0.21371
   6  -8  -1  115.73    8.22  53 0.85536-0.47455-0.09278-0.75030-0.23390 0.29677
   6  -6   5    3.33    6.43  53 0.85536-0.38703-0.09278-0.53931-0.23390 0.59799
   6  -2   9  128.65    6.52  53 0.85536-0.32704-0.09278-0.11723-0.23390 0.79848
   6   6   0  197.92    6.98  53 0.85536-0.46156-0.09278 0.72615-0.23390 0.35247
   7   7  -4   15.93    6.72  53 0.85536-0.45379-0.09278 0.83163-0.23390 0.17400
   9   6   3    4.24    7.74  53 0.85536-0.21866-0.09278 0.72649-0.23390 0.56002
   0  -2  -9  243.54   18.61  51 0.85057-0.98320-0.05721-0.15609-0.24742-0.20064
   8   3   8   38.78   16.17  52 0.85325-0.20883-0.07504 0.39364-0.24054 0.79462
   5   1   8   17.88   10.72  53 0.85445-0.40771-0.08404 0.19145-0.23709 0.73280
   0  -3  -7  213.37   11.07  53 0.85550-0.95811-0.09299-0.22456-0.23372-0.11413
   2  -4 -14    9.40    9.82  53 0.85550-0.93063-0.09299-0.33137-0.23372-0.42545
   9   4   7  186.24   13.42  53 0.85550-0.16039-0.09299 0.51721-0.23372 0.75738
   0  -3  -2   17.83    6.65  54 0.85651-0.88636-0.10197-0.21440-0.23029 0.12918
   0  -2   0 4864.58   24.74  54 0.85651-0.85633-0.10197-0.10785-0.23029 0.22880
   1  -5  -6  856.24   11.21  54 0.85651-0.87765-0.10197-0.42453-0.23029-0.04817
   1  -5  -5  463.27    9.60  54 0.85651-0.86401-0.10197-0.42577-0.23029-0.00007
   1  -5  -4  175.89    8.36  54 0.85651-0.84836-0.10197-0.42500-0.23029 0.04940
   1   2 -11 1003.07   11.47  54 0.85651-0.95057-0.10197 0.30987-0.23029-0.29576
   1   3  -7 2714.38   15.22  54 0.85651-0.89218-0.10197 0.41623-0.23029-0.09536
   2  -6  -7    1.23    8.06  54 0.85651-0.82860-0.10197-0.53257-0.23029-0.08153
   2  -6  -4  179.09    7.83  54 0.85651-0.78511-0.10197-0.53276-0.23029 0.06794
   2  -5 -12    1.56    7.94  54 0.85651-0.90160-0.10197-0.42801-0.23029-0.32928
   2   0 -16  164.90    9.26  54 0.85651-0.96197-0.10197 0.09834-0.23029-0.52754
   2   4  -8  636.22    9.88  54 0.85651-0.84266-0.10197 0.52328-0.23029-0.12700
   2   4  -3    3.28    6.15  54 0.85651-0.76990-0.10197 0.52455-0.23029 0.12105
   3  -6   1    4.94    7.11  54 0.85651-0.64264-0.10197-0.53031-0.23029 0.33643
   3  -5 -15    1.64    9.22  54 0.85651-0.87965-0.10197-0.42875-0.23029-0.45876
   3  -4   5    1.09    7.50  54 0.85651-0.58559-0.10197-0.31941-0.23029 0.53742
   3  -3   6    7.04    7.37  54 0.85651-0.57187-0.10197-0.21362-0.23029 0.58673
   3   4   1  316.34    8.98  54 0.85651-0.64556-0.10197 0.52493-0.23029 0.34062
   3   5  -6  285.13    8.39  54 0.85651-0.74652-0.10197 0.62740-0.23029-0.00746
   3   5  -5  177.93    7.98  54 0.85651-0.73124-0.10197 0.62727-0.23029 0.04152
   4  -6   3   58.58    8.41  54 0.85651-0.54858-0.10197-0.52949-0.23029 0.45409
   4  -5   5    1.86    7.34  54 0.85651-0.51910-0.10197-0.42376-0.23029 0.55410
   4   3   5  205.53    9.15  54 0.85651-0.51903-0.10197 0.42153-0.23029 0.55818
   4   4   3   34.95    7.51  54 0.85651-0.54966-0.10197 0.52516-0.23029 0.45975
   4   5   0   -1.56    7.29  54 0.85651-0.59221-0.10197 0.62814-0.23029 0.30896
   5  -8  -4    2.64   10.69  54 0.85651-0.58756-0.10197-0.74474-0.23029 0.12619
   5  -5   6  398.81    9.81  54 0.85651-0.43913-0.10197-0.42658-0.23029 0.62398
   5  -3   8  162.52    7.91  54 0.85651-0.40917-0.10197-0.21476-0.23029 0.72538
   5   5 -15    1.46   10.04  54 0.85651-0.74967-0.10197 0.62847-0.23029-0.41718
   5   6  -3   78.27    8.41  54 0.85651-0.57174-0.10197 0.73511-0.23029 0.18121
   6  -7   3    7.75    9.36  54 0.85651-0.41737-0.10197-0.63618-0.23029 0.49429
   6  -4   8   66.80    8.33  54 0.85651-0.34302-0.10197-0.31862-0.23029 0.74155
   7  -7   4    3.66   10.66  54 0.85651-0.33686-0.10197-0.63520-0.23029 0.56212
   7  -6   6   14.69    9.33  54 0.85651-0.30735-0.10197-0.52968-0.23029 0.66246
   7   5   4    7.78    8.12  54 0.85651-0.33752-0.10197 0.63174-0.23029 0.56891
   7   7 -10   84.48   11.05  54 0.85651-0.54338-0.10197 0.83879-0.23029-0.12824
   7   7  -5   38.82    9.32  54 0.85651-0.46948-0.10197 0.84086-0.23029 0.12102
   8  -1  10    6.10    9.26  54 0.85651-0.18301-0.10197-0.00125-0.23029 0.88497
   8   7  -2   69.99   10.52  54 0.85651-0.35868-0.10197 0.83840-0.23029 0.28871
   1  -5  -3   89.44    5.79  54 0.85759-0.83505-0.11114-0.41689-0.22668 0.09492
   1  -4   1  120.50    5.27  54 0.85759-0.77626-0.11114-0.31044-0.22668 0.29378
   1   3  -6 1180.48   10.11  54 0.85759-0.87778-0.11114 0.42761-0.22668-0.05177
   1   3  -5 1436.88   11.10  54 0.85759-0.86435-0.11114 0.42782-0.22668-0.00160
   1   3  -4 2328.67   13.65  54 0.85759-0.84867-0.11114 0.42776-0.22668 0.04773
   2  -6  -8   18.09    5.76  54 0.85759-0.84327-0.11114-0.52361-0.22668-0.13470
   2  -6  -3   -0.19    4.96  54 0.85759-0.77215-0.11114-0.52373-0.22668 0.11394
   2   2 -14  298.15    7.53  54 0.85759-0.93294-0.11114 0.32035-0.22668-0.43140
   2   3 -12  224.18    6.27  54 0.85759-0.90211-0.11114 0.42588-0.22668-0.33097
   2   4  -7  407.77    7.32  54 0.85759-0.82895-0.11114 0.53293-0.22668-0.08123
   2   4  -4  129.03    5.90  54 0.85759-0.78576-0.11114 0.53342-0.22668 0.06860
   3  -7  -6    0.76    5.67  54 0.85759-0.74770-0.11114-0.62799-0.22668-0.01670
   3  -7  -5    0.53    5.61  54 0.85759-0.73252-0.11114-0.62774-0.22668 0.03317
   3   3 -15    1.21    5.68  54 0.85759-0.88035-0.11114 0.42515-0.22668-0.45946
   4  -7   0   57.45    6.22  54 0.85759-0.59488-0.11114-0.62745-0.22668 0.30214
   4   5 -12   16.10    5.66  54 0.85759-0.76942-0.11114 0.63499-0.22668-0.29063
   5  -8  -3   21.88    7.67  54 0.85759-0.57447-0.11114-0.73501-0.22668 0.17198
   5  -7   2   33.79    6.87  54 0.85759-0.49952-0.11114-0.62794-0.22668 0.42045
   5   6 -10   12.79    6.54  54 0.85759-0.67262-0.11114 0.73943-0.22668-0.17051
   5   6  -9  128.82    6.23  54 0.85759-0.66333-0.11114 0.74450-0.22668-0.12194
   5   6  -4   49.50    6.01  54 0.85759-0.58879-0.11114 0.74503-0.22668 0.12784
   6  -8   0   17.36    7.77  54 0.85759-0.46185-0.11114-0.73161-0.22668 0.34015
   6  -5   7   41.74    5.99  54 0.85759-0.36021-0.11114-0.41626-0.22668 0.68973
   6   5   3   24.00    6.19  54 0.85759-0.41856-0.11114 0.63959-0.22668 0.49441
   6   6 -13    4.52    7.53  54 0.85759-0.65617-0.11114 0.74553-0.22668-0.30246
   7   6   1   29.38    6.00  54 0.85759-0.38148-0.11114 0.74348-0.22668 0.41448
   7   7  -9   -1.06    7.54  54 0.85759-0.52788-0.11114 0.84603-0.22668-0.08236
   7   7  -8    3.13    7.40  54 0.85759-0.51440-0.11114 0.84871-0.22668-0.03216
   7   7  -7   -1.82    6.49  54 0.85759-0.50056-0.11114 0.84890-0.22668 0.01682
   7   7  -6   -0.77    6.52  54 0.85759-0.48451-0.11114 0.84742-0.22668 0.06688
   8  -5   8   59.72    7.90  54 0.85759-0.21397-0.11114-0.41596-0.22668 0.77975
   8  -4   9  100.23    7.35  54 0.85759-0.19839-0.11114-0.30955-0.22668 0.82875
   8  -2  10   43.11    6.89  54 0.85759-0.18419-0.11114-0.09858-0.22668 0.87949
   8   6   2   12.60    6.55  54 0.85759-0.30101-0.11114 0.74406-0.22668 0.48335
   2  -2 -16   24.92   13.05  53 0.85551-0.96059-0.09301-0.12094-0.23356-0.52402
   7   4   6   36.75   10.49  54 0.85744-0.30784-0.11092 0.53431-0.22667 0.66263
   0   0  -9    0.55    6.20  55 0.85839-0.99037-0.11998 0.11881-0.22305-0.22508
   0   1  -7  814.11   11.21  55 0.85839-0.96020-0.11998 0.22372-0.22305-0.12382
   1  -5  -7  346.55    9.33  55 0.85839-0.89714-0.11998-0.40934-0.22305-0.10696
   1   0 -13    1.21    7.44  55 0.85839-0.98566-0.11998 0.11863-0.22305-0.40524
   2  -6  -2    1.59    7.01  55 0.85839-0.75725-0.11998-0.51349-0.22305 0.16052
   2  -5   2  881.66   10.54  55 0.85839-0.69679-0.11998-0.40550-0.22305 0.35818
   2   4  -6    6.54    7.70  55 0.85839-0.81425-0.11998 0.53979-0.22305-0.03570
   2   4  -5  130.22    8.03  55 0.85839-0.79929-0.11998 0.54085-0.22305 0.01506
   3  -7  -8  107.36    9.83  55 0.85839-0.77721-0.11998-0.61821-0.22305-0.11806
   3  -7  -7   29.92    9.29  55 0.85839-0.76597-0.11998-0.62131-0.22305-0.06952
   3  -7  -4    3.91    7.94  55 0.85839-0.72164-0.11998-0.62000-0.22305 0.07953
   3  -6 -13    1.18    9.16  55 0.85839-0.84980-0.11998-0.51398-0.22305-0.36578
   3  -5   4    7.25    7.61  55 0.85839-0.60163-0.11998-0.40706-0.22305 0.47761
   3  -1   7  305.02    9.43  55 0.85839-0.55800-0.11998 0.01490-0.22305 0.62774
   3   0 -18   10.64    9.33  55 0.85839-0.92665-0.11998 0.11709-0.22305-0.61468
   3   4 -12   35.68    8.17  55 0.85839-0.83783-0.11998 0.54087-0.22305-0.31457
   4  -1   8   36.32    7.55  55 0.85839-0.47721-0.11998 0.01596-0.22305 0.69837
   4   3 -17    7.36    9.26  55 0.85839-0.84600-0.11998 0.43391-0.22305-0.54430
   4   4 -15   23.42    9.21  55 0.85839-0.81455-0.11998 0.53898-0.22305-0.44330
   5  -8  -2   27.04   10.78  55 0.85839-0.55921-0.11998-0.72435-0.22305 0.21806
   5   3   6   25.22    7.60  55 0.85839-0.44115-0.11998 0.43774-0.22305 0.61928
   5   4 -17   -1.27   10.71  55 0.85839-0.78162-0.11998 0.54106-0.22305-0.52538
   5   6  -8  245.59    8.90  55 0.85839-0.64727-0.11998 0.75269-0.22305-0.07546
   5   6  -5  246.75    9.06  55 0.85839-0.60335-0.11998 0.75318-0.22305 0.07373
   6  -3   9  187.36    9.15  55 0.85839-0.33024-0.11998-0.19513-0.22305 0.78405
   6   6  -1  304.51    9.64  55 0.85839-0.47807-0.11998 0.75316-0.22305 0.29241
   8   0  10   24.05    9.40  55 0.85839-0.18473-0.11998 0.12202-0.22305 0.87737
   8   7  -3   21.75   10.14  55 0.85839-0.37532-0.11998 0.85612-0.22305 0.23074
   9  -3  10    7.17   10.88  55 0.85839-0.11917-0.11998-0.19472-0.22305 0.89427
   9   5   5    6.84    9.51  55 0.85839-0.19273-0.11998 0.64844-0.22305 0.64851
   0  -3  -1   -0.68    4.68  55 0.85913-0.87457-0.12881-0.18837-0.21942 0.16804
   1  -5  -2    2.87    5.14  55 0.85913-0.82461-0.12881-0.39911-0.21942 0.13867
   1  -3   3  455.09    7.26  55 0.85913-0.74834-0.12881-0.18865-0.21942 0.38593
   1   1 -12   26.37    5.65  55 0.85913-0.96937-0.12881 0.23324-0.21942-0.35768
   1   2 -10  135.49    6.09  55 0.85913-0.94009-0.12881 0.33980-0.21942-0.25847
   2  -6  -9   49.54    6.20  55 0.85913-0.86041-0.12881-0.50545-0.21942-0.18984
   2  -4   4   19.27    5.54  55 0.85913-0.66814-0.12881-0.29167-0.21942 0.45579
   2  -3   5  124.93    5.34  55 0.85913-0.65384-0.12881-0.18836-0.21942 0.50639
   2   1 -15   36.65    6.02  55 0.85913-0.94776-0.12881 0.23265-0.21942-0.48738
   2   3   1    7.53    4.73  55 0.85913-0.71245-0.12881 0.44522-0.21942 0.30843
   3  -7  -3    9.12    5.70  55 0.85913-0.70816-0.12881-0.61141-0.21942 0.12707
   3  -6   2  238.32    6.20  55 0.85913-0.63279-0.12881-0.50428-0.21942 0.37327
   4  -7   1  410.57    7.65  55 0.85913-0.58082-0.12881-0.60981-0.21942 0.34220
   4  -2   8    0.94    5.24  55 0.85913-0.47864-0.12881-0.08138-0.21942 0.69349
   4   5 -11    1.39    5.67  55 0.85913-0.75600-0.12881 0.65350-0.21942-0.24839
   4   5  -1    5.47    5.03  55 0.85913-0.60958-0.12881 0.65441-0.21942 0.24845
   5  -6   5    1.37    5.66  55 0.85913-0.45666-0.12881-0.50361-0.21942 0.56444
   5   5 -14   -2.53    6.48  55 0.85913-0.73585-0.12881 0.65486-0.21942-0.37865
   5   6  -7  101.26    6.19  55 0.85913-0.63038-0.12881 0.75875-0.21942-0.02929
   5   6  -6  116.44    6.32  55 0.85913-0.61586-0.12881 0.75891-0.21942 0.02083
   6  -7   4   -4.10    6.62  55 0.85913-0.40511-0.12881-0.60774-0.21942 0.53134
   6  -6   6   11.69    6.58  55 0.85913-0.37604-0.12881-0.50323-0.21942 0.63091
   6   6 -12  246.89    7.75  55 0.85913-0.64282-0.12881 0.76205-0.21942-0.25848
   7  -5   8   40.13    6.93  55 0.85913-0.28044-0.12881-0.39666-0.21942 0.75112
   8   7  -4   16.43    7.56  55 0.85913-0.39180-0.12881 0.86788-0.21942 0.17764
   9   7  -2   48.28    8.14  55 0.85913-0.29642-0.12881 0.86690-0.21942 0.29722
   1  -4 -11   85.63    9.25  55 0.85915-0.95520-0.12877-0.29512-0.21928-0.30915
   2  -1 -16   10.44    9.74  55 0.85915-0.96393-0.12877 0.02098-0.21928-0.53848
  10   4   7    5.84   13.33  55 0.85915-0.09773-0.12877 0.55189-0.21928 0.76388
   0   1  -6  703.46   11.13  56 0.85984-0.94776-0.13757 0.24218-0.21558-0.08190
   1  -5  -8  321.49    9.19  56 0.85984-0.91360-0.13757-0.39131-0.21558-0.16436
   1  -5  -1   11.01    7.30  56 0.85984-0.80736-0.13757-0.38922-0.21558 0.18401
   2  -6  -1    4.13    7.13  56 0.85984-0.74569-0.13757-0.49652-0.21558 0.20278
   2   3 -11    0.32    7.14  56 0.85984-0.89068-0.13757 0.45319-0.21558-0.29120
   3  -7  -9  399.60   11.27  56 0.85984-0.79579-0.13757-0.60242-0.21558-0.17481
   3  -7  -2   32.57    8.11  56 0.85984-0.69309-0.13757-0.60211-0.21558 0.17232
   3  -2   7   -1.04    7.46  56 0.85984-0.56051-0.13757-0.07144-0.21558 0.62212
   3   2 -16   -0.17    8.01  56 0.85984-0.89863-0.13757 0.34627-0.21558-0.52165
   4  -6   4   85.71    8.53  56 0.85984-0.53876-0.13757-0.49578-0.21558 0.49001
   4  -4   7   56.14    7.58  56 0.85984-0.49360-0.13757-0.28362-0.21558 0.63858
   4   1 -19   23.52   10.64  56 0.85984-0.87847-0.13757 0.24131-0.21558-0.65287
   4   2 -18   24.33    9.40  56 0.85984-0.86397-0.13757 0.34687-0.21558-0.60289
   4   5 -10   55.76    8.23  56 0.85984-0.74576-0.13757 0.66566-0.21558-0.20313
   5  -8  -1    3.93   10.83  56 0.85984-0.54784-0.13757-0.70863-0.21558 0.26105
   5  -7   3    3.95    9.34  56 0.85984-0.48739-0.13757-0.60091-0.21558 0.45947
   5  -1   9  413.90    9.99  56 0.85984-0.39748-0.13757 0.03404-0.21558 0.75843
   5   4   4    2.85    7.44  56 0.85984-0.47135-0.13757 0.55998-0.21558 0.51285
   5   5   1  237.61    8.36  56 0.85984-0.51559-0.13757 0.66570-0.21558 0.36439
   6   4   5  558.21   10.85  56 0.85984-0.39060-0.13757 0.56259-0.21558 0.58195
   6   6  -2  313.24    9.52  56 0.85984-0.49519-0.13757 0.77212-0.21558 0.23572
   7  -4   9   18.73    9.39  56 0.85984-0.26737-0.13757-0.28375-0.21558 0.79977
   7  -2  10   15.78    8.09  56 0.85984-0.25165-0.13757-0.07166-0.21558 0.84731
   7  -1  10   92.94    8.80  56 0.85984-0.25154-0.13757 0.03392-0.21558 0.84963
   7   6   0  247.76    9.45  56 0.85984-0.39981-0.13757 0.77275-0.21558 0.35454
   8  -3  10   95.71    9.98  56 0.85984-0.18614-0.13757-0.17773-0.21558 0.86750
   8   7  -5    0.10   10.62  56 0.85984-0.40736-0.13757 0.87692-0.21558 0.12504
   9   6   2    4.38   10.09  56 0.85984-0.23842-0.13757 0.77301-0.21558 0.49311
   0   1  -5 1210.24   13.16  56 0.86051-0.93499-0.14633 0.25231-0.21172-0.03824
   0   1  -3 5025.93   27.77  56 0.86051-0.90431-0.14633 0.25280-0.21172 0.06140
   1  -4   2 1720.52   11.33  56 0.86051-0.76524-0.14633-0.27631-0.21172 0.32811
   3  -7  -1   74.58    6.16  56 0.86051-0.67674-0.14633-0.59130-0.21172 0.21713
   3  -4   6  197.87    6.41  56 0.86051-0.57317-0.14633-0.27577-0.21172 0.56661
   3   1 -17    4.45    6.39  56 0.86051-0.91379-0.14633 0.24950-0.21172-0.57573
   3   3 -14    5.59    5.76  56 0.86051-0.86935-0.14633 0.46118-0.21172-0.42497
   3   4 -11  152.24    5.85  56 0.86051-0.82276-0.14633 0.56705-0.21172-0.27548
   3   4   0  157.55    6.22  56 0.86051-0.66237-0.14633 0.56875-0.21172 0.27117
   4  -8  -7    2.86    7.56  56 0.86051-0.69940-0.14633-0.69801-0.21172-0.06142
   4  -8  -6   11.37    7.55  56 0.86051-0.68614-0.14633-0.69877-0.21172-0.01128
   4  -8  -5    1.34    7.50  56 0.86051-0.67117-0.14633-0.69807-0.21172 0.03804
   4  -5   6   38.68    6.07  56 0.86051-0.50913-0.14633-0.38114-0.21172 0.58533
   4   4 -14    4.53    5.66  56 0.86051-0.80454-0.14633 0.56653-0.21172-0.40596
   4   5  -2   18.46    5.23  56 0.86051-0.62631-0.14633 0.67306-0.21172 0.19201
   5  -8   0   35.81    7.81  56 0.86051-0.53017-0.14633-0.69527-0.21172 0.30475
   5  -5   7   15.64    5.78  56 0.86051-0.42859-0.14633-0.38050-0.21172 0.65478
   5  -4   8    3.23    5.93  56 0.86051-0.41347-0.14633-0.27407-0.21172 0.70619
   5  -2   9   38.33    5.18  56 0.86051-0.39774-0.14633-0.06363-0.21172 0.75633
   6   6 -11    1.08    6.59  56 0.86051-0.62728-0.14633 0.77786-0.21172-0.21583
   7  -6   7    9.53    7.52  56 0.86051-0.29734-0.14633-0.48630-0.21172 0.69539
   8   7  -8   -0.21    7.56  56 0.86051-0.45246-0.14633 0.88508-0.21172-0.02809
   8   7  -7    0.33    7.47  56 0.86051-0.43739-0.14633 0.88550-0.21172 0.02221
   8   7  -6    0.96    7.43  56 0.86051-0.42193-0.14633 0.88360-0.21172 0.07115
   9   7  -3    1.72    7.74  56 0.86051-0.31194-0.14633 0.88470-0.21172 0.24095
   3  -2 -18   20.45   13.40  56 0.85987-0.92849-0.13759-0.07660-0.21541-0.62222
   3   2   5 2710.84   28.74  56 0.85987-0.58881-0.13759 0.35005-0.21541 0.52258
   0  -3  -8    4.14    9.27  56 0.86051-0.97934-0.14638-0.17138-0.21165-0.18734
   3  -1 -18    0.74   11.25  56 0.86051-0.92922-0.14638 0.03820-0.21165-0.62603
   0  -3   0    1.61    6.63  57 0.86111-0.86065-0.15515-0.16119-0.20775 0.20599
   0   1  -4 4367.79   24.97  57 0.86111-0.91973-0.15515 0.25970-0.20775 0.00929
   1  -5  -9  222.96    8.66  57 0.86111-0.92624-0.15515-0.37253-0.20775-0.21932
   1  -2   4 2565.21   16.36  57 0.86111-0.73597-0.15515-0.05721-0.20775 0.42617
   1  -1   4 2066.65   17.87  57 0.86111-0.73502-0.15515 0.04868-0.20775 0.42836
   1   2  -9  192.41    8.29  57 0.86111-0.92892-0.15515 0.36583-0.20775-0.22086
   1   2   0 2905.67   20.04  57 0.86111-0.79473-0.15515 0.36571-0.20775 0.22820
   2  -6 -10  183.93    9.23  57 0.86111-0.87741-0.15515-0.47983-0.20775-0.25148
   2  -6   0   88.54    7.51  57 0.86111-0.73118-0.15515-0.47930-0.20775 0.24584
   2  -5   3 2840.36   15.08  57 0.86111-0.68581-0.15515-0.37270-0.20775 0.39292
   2   2 -13  174.39    8.21  57 0.86111-0.92151-0.15515 0.36449-0.20775-0.39936
   3  -7 -10   40.12    9.76  57 0.86111-0.81105-0.15515-0.58508-0.20775-0.23280
   3  -6   3  189.92    8.95  57 0.86111-0.61885-0.15515-0.47625-0.20775 0.41205
   3   3   3  160.02    7.57  57 0.86111-0.61925-0.15515 0.47332-0.20775 0.41622
   4  -8  -4    1.54    9.29  57 0.86111-0.65902-0.15515-0.69197-0.20775 0.08464
   4  -8  -3    8.24    9.22  57 0.86111-0.64090-0.15515-0.68803-0.20775 0.13356
   4  -7   2   19.00    8.49  57 0.86111-0.56905-0.15515-0.58335-0.20775 0.38342
   4  -3   8   10.52    7.31  57 0.86111-0.47926-0.15515-0.16018-0.20775 0.68180
   4   0   8   28.44    7.55  57 0.86111-0.47988-0.15515 0.15670-0.20775 0.68278
   4   5  -9   57.52    8.26  57 0.86111-0.73002-0.15515 0.68090-0.20775-0.16014
   5   3 -18  258.62   11.92  57 0.86111-0.79967-0.15515 0.47064-0.20775-0.59140
   5   4 -16   27.18    9.32  57 0.86111-0.76912-0.15515 0.57592-0.20775-0.49042
   5   5 -13   -1.87    9.06  57 0.86111-0.72166-0.15515 0.67923-0.20775-0.33855
   6  -5   8   10.78    9.26  57 0.86111-0.34750-0.15515-0.37051-0.20775 0.71874
   6   6 -10   12.66    9.21  57 0.86111-0.61470-0.15515 0.78856-0.20775-0.17128
   6   6  -3  102.84    8.58  57 0.86111-0.51074-0.15515 0.78871-0.20775 0.17756
   8   5   4    2.71    8.62  57 0.86111-0.27635-0.15515 0.68392-0.20775 0.56495
   8   6   1   31.09    9.28  57 0.86111-0.31925-0.15515 0.78583-0.20775 0.41352
  10   5   5   11.13   10.79  57 0.86111-0.12900-0.15515 0.68200-0.20775 0.65132
   0  -4  -4    7.43    5.40  57 0.86166-0.92090-0.16395-0.25957-0.20378 0.00424
   0  -4  -3   10.15    4.49  57 0.86166-0.90568-0.16395-0.25804-0.20378 0.05227
   0  -2   1 2463.55   16.96  57 0.86166-0.84790-0.16395-0.04871-0.20378 0.25281
   0  -1   1 2353.93   22.19  57 0.86166-0.84737-0.16395 0.05654-0.20378 0.25331
   1  -5   0   18.60    5.24  57 0.86166-0.79711-0.16395-0.36399-0.20378 0.22302
   2  -2   6  507.62    7.87  57 0.86166-0.64081-0.16395-0.04755-0.20378 0.54178
   2  -1   6 1961.07   15.49  57 0.86166-0.64000-0.16395 0.05882-0.20378 0.54221
   2   3 -10    0.55    5.12  57 0.86166-0.87802-0.16395 0.47849-0.20378-0.25455
   3  -7   0   12.26    5.75  57 0.86166-0.66324-0.16395-0.57414-0.20378 0.26049
   3  -5   5  489.98    7.25  57 0.86166-0.59242-0.16395-0.36525-0.20378 0.50929
   3  -3   7   93.14    5.79  57 0.86166-0.56126-0.16395-0.15222-0.20378 0.61025
   3   4 -10  132.77    5.75  57 0.86166-0.81115-0.16395 0.58472-0.20378-0.23447
   4  -8  -2   -0.52    6.61  57 0.86166-0.62590-0.16395-0.67860-0.20378 0.17990
   4   3 -16    0.21    6.43  57 0.86166-0.83307-0.16395 0.47725-0.20378-0.51249
   4   4   2  220.30    6.59  57 0.86166-0.56961-0.16395 0.58740-0.20378 0.38184
   4   5  -8   81.29    5.45  57 0.86166-0.71594-0.16395 0.69079-0.20378-0.11422
   4   5  -4   62.61    5.39  57 0.86166-0.65946-0.16395 0.69277-0.20378 0.08503
   4   5  -3   41.85    5.22  57 0.86166-0.64037-0.16395 0.68975-0.20378 0.13469
   5  -7   4    3.53    6.51  57 0.86166-0.47319-0.16395-0.57303-0.20378 0.49731
   5  -6   6   16.32    5.77  57 0.86166-0.44371-0.16395-0.46861-0.20378 0.59683
   6  -7   5   -1.66    7.52  57 0.86166-0.39299-0.16395-0.57443-0.20378 0.56779
   6  -4   9    0.97    5.67  57 0.86166-0.33401-0.16395-0.25664-0.20378 0.76654
   6   5 -15    2.66    7.44  57 0.86166-0.68739-0.16395 0.68808-0.20378-0.42356
   6   5   2   34.85    5.50  57 0.86166-0.43710-0.16395 0.69158-0.20378 0.42153
   6   6  -9   17.40    5.68  57 0.86166-0.60053-0.16395 0.79777-0.20378-0.12529
   6   6  -4    0.97    5.63  57 0.86166-0.52721-0.16395 0.79859-0.20378 0.12310
   7  -3  10    3.52    6.56  57 0.86166-0.25384-0.16395-0.15086-0.20378 0.83686
   7   6 -13    5.84    7.60  57 0.86166-0.59170-0.16395 0.79432-0.20378-0.30417
   7   6  -1  236.96    7.04  57 0.86166-0.41842-0.16395 0.79793-0.20378 0.29250
   9   7  -4    3.27    7.57  57 0.86166-0.32776-0.16395 0.89927-0.20378 0.18185
   2  -5 -13   -0.04   11.14  57 0.86163-0.92082-0.16390-0.36565-0.20381-0.40446
   0  -4  -6  582.49   10.91  58 0.86211-0.94927-0.17266-0.24909-0.19986-0.09808
   0  -4  -5    3.65    7.70  58 0.86211-0.93789-0.17266-0.25126-0.19986-0.04964
   0  -4  -2    3.48    6.17  58 0.86211-0.89071-0.17266-0.24935-0.19986 0.09869
   0   0  -8  364.41    9.88  58 0.86211-0.98058-0.17266 0.17122-0.19986-0.19956
   1  -1 -13 1045.18   15.79  58 0.86211-0.98800-0.17266 0.06388-0.19986-0.42669
   1   1 -11  118.76    8.22  58 0.86211-0.95950-0.17266 0.27726-0.19986-0.32854
   2  -6   1  658.78    9.60  58 0.86211-0.71655-0.17266-0.46152-0.19986 0.28627
   2  -4   5  140.72    8.19  58 0.86211-0.65604-0.17266-0.24872-0.19986 0.48561
   2   2   3  168.24    8.67  58 0.86211-0.68597-0.17266 0.38448-0.19986 0.38755
   2   3   0  953.70   11.31  58 0.86211-0.72977-0.17266 0.49041-0.19986 0.23968
   3   0   7    0.30    6.28  58 0.86211-0.56201-0.17266 0.17346-0.19986 0.60628
   3   4  -1  206.83    8.29  58 0.86211-0.67938-0.17266 0.59504-0.19986 0.20991
   4  -6   5   -3.89    8.00  58 0.86211-0.52652-0.17266-0.46095-0.19986 0.52519
   4   4 -13    9.68    7.98  58 0.86211-0.79172-0.17266 0.59391-0.19986-0.36806
   4   5  -7  665.82    9.57  58 0.86211-0.70116-0.17266 0.69777-0.19986-0.06747
   4   5  -6  927.94   10.51  58 0.86211-0.68709-0.17266 0.70063-0.19986-0.01917
   4   5  -5  435.99    8.91  58 0.86211-0.67215-0.17266 0.70044-0.19986 0.03097
   5  -8   1  111.27   11.35  58 0.86211-0.52083-0.17266-0.67368-0.19986 0.34495
   5  -3   9  343.35    9.78  58 0.86211-0.40028-0.17266-0.14361-0.19986 0.74546
   5   5 -12   59.57    8.27  58 0.86211-0.70923-0.17266 0.69842-0.19986-0.29748
   5   5   0   75.15    7.45  58 0.86211-0.53226-0.17266 0.69969-0.19986 0.29894
   6  -6   7   20.13    9.22  58 0.86211-0.36499-0.17266-0.45975-0.19986 0.66394
   6   6  -8   -0.27    7.90  58 0.86211-0.58507-0.17266 0.80496-0.19986-0.07926
   6   6  -7    3.93    7.92  58 0.86211-0.57164-0.17266 0.80747-0.19986-0.02959
   6   6  -6   11.34    7.91  58 0.86211-0.55734-0.17266 0.80759-0.19986 0.02001
   6   6  -5  154.59    8.65  58 0.86211-0.54125-0.17266 0.80592-0.19986 0.07000
   7   0  10    3.46    8.09  58 0.86211-0.25389-0.17266 0.17422-0.19986 0.83389
   7   5   3    1.66    8.39  58 0.86211-0.35660-0.17266 0.70033-0.19986 0.48659
   8  -4  10   12.20   10.83  58 0.86211-0.18877-0.17266-0.24790-0.19986 0.85096
   9   7  -5   -6.59   10.81  58 0.86211-0.34267-0.17266 0.90865-0.19986 0.12814
   1  -5   1  576.99    7.79  58 0.86249-0.78187-0.18135-0.34662-0.19593 0.26287
   1  -4   3 1128.78    9.81  58 0.86249-0.75220-0.18135-0.24162-0.19593 0.36232
   1  -3   4  720.02    8.37  58 0.86249-0.73735-0.18135-0.13601-0.19593 0.41331
   1   2  -8 1270.19   10.69  58 0.86249-0.91493-0.18135 0.39252-0.19593-0.18342
   3  -7 -11  191.89    8.67  58 0.86249-0.82826-0.18135-0.55904-0.19593-0.29185
   3  -7   1   12.57    6.04  58 0.86249-0.65031-0.18135-0.55636-0.19593 0.30057
   3   3 -13   14.75    5.92  58 0.86249-0.85557-0.18135 0.49632-0.19593-0.39052
   3   4  -9   85.11    5.70  58 0.86249-0.79643-0.18135 0.60242-0.19593-0.19180
   4  -8  -1   35.51    6.71  58 0.86249-0.61543-0.18135-0.66384-0.19593 0.22265
   4  -7   3  112.69    7.08  58 0.86249-0.55694-0.18135-0.55835-0.19593 0.42129
   5   2 -19   44.16    7.97  58 0.86249-0.81359-0.18135 0.38985-0.19593-0.65151
   6  -2  10   37.73    5.97  58 0.86249-0.32052-0.18135-0.02782-0.19593 0.80931
   7  -5   9   -1.01    7.80  58 0.86249-0.27020-0.18135-0.34568-0.19593 0.77745
   7   6 -12    7.86    7.68  58 0.86249-0.57712-0.18135 0.81032-0.19593-0.26230
   8   6   0   98.87    7.20  58 0.86249-0.33701-0.18135 0.81454-0.19593 0.35269
   9   6   1    9.27    6.67  58 0.86249-0.25549-0.18135 0.81508-0.19593 0.42263
   9   1  10    0.17   13.20  58 0.86203-0.12270-0.17259 0.28032-0.19999 0.87366
   8   4   6   50.98   10.77  58 0.86242-0.24748-0.18131 0.60487-0.19607 0.65098
   0  -4  -1   41.63    6.36  59 0.86271-0.87759-0.18997-0.23191-0.19221 0.14073
   0  -3   1   -1.89    6.59  59 0.86271-0.84769-0.18997-0.12649-0.19221 0.24088
   2  -7  -5   21.41    8.03  59 0.86271-0.80435-0.18997-0.54860-0.19221-0.01972
   2  -7  -4   20.79    8.11  59 0.86271-0.78971-0.18997-0.54807-0.19221 0.02960
   2  -6 -11   14.30    9.28  59 0.86271-0.89422-0.18997-0.44534-0.19221-0.31703
   2  -5   4 1504.07   12.37  59 0.86271-0.67295-0.18997-0.33891-0.19221 0.42818
   2  -3   6   20.52    7.67  59 0.86271-0.64375-0.18997-0.12637-0.19221 0.52998
   2   0 -15    1.80    7.89  59 0.86271-0.95123-0.18997 0.18772-0.19221-0.51439
   2   1 -14   59.37    7.57  59 0.86271-0.93547-0.18997 0.29293-0.19221-0.46386
   2   2 -12    1.48    7.26  59 0.86271-0.91026-0.18997 0.40024-0.19221-0.36642
   2   3  -9   60.17    7.54  59 0.86271-0.86154-0.18997 0.50522-0.19221-0.21574
   3  -6 -14   21.58   10.76  59 0.86271-0.87373-0.18997-0.44580-0.19221-0.44764
   3  -6   4   18.12    8.22  59 0.86271-0.60796-0.18997-0.44288-0.19221 0.44867
   3   2 -15   37.48    8.30  59 0.86271-0.88379-0.18997 0.39866-0.19221-0.49334
   3   4  -8   41.24    7.57  59 0.86271-0.78434-0.18997 0.61323-0.19221-0.14663
   3   4  -2   29.01    7.58  59 0.86271-0.69562-0.18997 0.61295-0.19221 0.15218
   4  -5   7    0.22    8.26  59 0.86271-0.49728-0.18997-0.33647-0.19221 0.61590
   4  -4   8  498.49    9.33  59 0.86271-0.48102-0.18997-0.23131-0.19221 0.66480
   4   0 -19   -1.29   10.63  59 0.86271-0.88062-0.18997 0.18735-0.19221-0.67570
   4   2 -17    2.70    9.15  59 0.86271-0.85103-0.18997 0.39973-0.19221-0.57539
   5  -8   2   75.19   11.06  59 0.86271-0.50518-0.18997-0.65431-0.19221 0.38686
   5  -5   8   37.89    8.27  59 0.86271-0.41540-0.18997-0.33570-0.19221 0.68381
   5   0   9    0.80    7.67  59 0.86271-0.40141-0.18997 0.19096-0.19221 0.73704
   5   4 -15   10.37    9.10  59 0.86271-0.75370-0.18997 0.60940-0.19221-0.45501
   5   5 -11   12.09    8.04  59 0.86271-0.69467-0.18997 0.71656-0.19221-0.25595
   6  -1  10   76.30    8.73  59 0.86271-0.32050-0.18997 0.08677-0.19221 0.80618
   6   4 -17   24.52   10.88  59 0.86271-0.71684-0.18997 0.60872-0.19221-0.53436
   6   5 -14   49.84    9.41  59 0.86271-0.67147-0.18997 0.71398-0.19221-0.38431
   7   6 -11   38.19    9.54  59 0.86271-0.56467-0.18997 0.82293-0.19221-0.21742
   7   6  -2   82.35    8.78  59 0.86271-0.43038-0.18997 0.82161-0.19221 0.23057
   9  -1  11   27.36   11.09  59 0.86271-0.10894-0.18997 0.08648-0.19221 0.91377
   9   5   4   30.40    9.43  59 0.86271-0.21176-0.18997 0.72070-0.19221 0.56925
   1  -6  -5    2.28    4.89  59 0.86286-0.87151-0.19858-0.43569-0.18848-0.04218
   1  -6  -4   38.62    5.22  59 0.86286-0.85729-0.19858-0.43575-0.18848 0.00859
   1  -6  -3  202.79    6.12  59 0.86286-0.84156-0.19858-0.43434-0.18848 0.05787
   1   2  -1 2094.40   16.03  59 0.86286-0.81032-0.19858 0.41121-0.18848 0.15883
   2  -7  -6    4.32    5.71  59 0.86286-0.82197-0.19858-0.54143-0.18848-0.07298
   2  -7  -3    0.96    5.64  59 0.86286-0.77701-0.19858-0.54160-0.18848 0.07662
   2  -6   2  299.81    6.47  59 0.86286-0.70518-0.19858-0.43521-0.18848 0.32549
   3  -5   6  325.99    6.63  59 0.86286-0.57659-0.19858-0.32956-0.18848 0.54291
   3  -4   7  388.07    7.12  59 0.86286-0.56210-0.19858-0.22416-0.18848 0.59365
   4  -8   0   34.88    6.90  59 0.86286-0.60303-0.19858-0.64819-0.18848 0.26507
   4   3 -15    5.51    5.69  59 0.86286-0.82041-0.19858 0.51406-0.18848-0.47895
   4   4 -12    3.63    5.77  59 0.86286-0.77644-0.19858 0.62028-0.18848-0.32978
   5  -7   5   -0.51    6.59  59 0.86286-0.46240-0.19858-0.54100-0.18848 0.53326
   5   3 -17   39.44    6.78  59 0.86286-0.78519-0.19858 0.51424-0.18848-0.55953
   5   5  -1   14.84    5.04  59 0.86286-0.54703-0.19858 0.72507-0.18848 0.23819
   6  -7   6   22.93    7.69  59 0.86286-0.38114-0.19858-0.54010-0.18848 0.60293
   6  -3  10    4.71    5.73  59 0.86286-0.32107-0.19858-0.11691-0.18848 0.80238
   7  -4  10    9.27    6.65  59 0.86286-0.25620-0.19858-0.22285-0.18848 0.82211
   7   6 -10   18.21    6.61  59 0.86286-0.55132-0.19858 0.83357-0.18848-0.17158
   7   6  -3   11.84    5.86  59 0.86286-0.44677-0.19858 0.83394-0.18848 0.17770
   1  -2 -13  431.10   18.74  58 0.86236-0.98894-0.18132-0.03281-0.19610-0.43155
   9   3   8   89.94   16.44  58 0.86236-0.15220-0.18132 0.50056-0.19610 0.77008
   0  -1  -9   14.92   10.67  59 0.86267-0.99564-0.19002 0.08312-0.19218-0.25626
   0  -4  -7 1045.14   13.29  60 0.86299-0.96804-0.20733-0.21656-0.18449-0.16432
   0  -4   0   12.48    6.10  60 0.86299-0.86199-0.20733-0.21447-0.18449 0.18349
   1  -6  -6   12.72    8.14  60 0.86299-0.88748-0.20733-0.42718-0.18449-0.09595
   1  -6  -2    7.27    7.21  60 0.86299-0.82783-0.20733-0.42648-0.18449 0.10320
   1  -5 -10   64.63    8.57  60 0.86299-0.94694-0.20733-0.32229-0.18449-0.29439
   1  -5   2   23.53    7.85  60 0.86299-0.76809-0.20733-0.32012-0.18449 0.30211
   1   0 -12 1426.37   15.23  60 0.86299-0.97266-0.20733 0.20430-0.18449-0.39089
   1   2  -7   84.59    7.12  60 0.86299-0.89898-0.20733 0.41786-0.18449-0.14339
   2  -7  -7    5.70    9.20  60 0.86299-0.83661-0.20733-0.53368-0.18449-0.12666
   2  -7  -2    5.98    7.96  60 0.86299-0.76337-0.20733-0.53300-0.18449 0.12272
   2   3  -8   -3.71    7.45  60 0.86299-0.84801-0.20733 0.52281-0.18449-0.17336
   2   3  -1  526.36    9.43  60 0.86299-0.74514-0.20733 0.52253-0.18449 0.17515
   3  -8  -6   58.51   10.75  60 0.86299-0.75283-0.20733-0.63542-0.18449-0.05700
   3  -8  -5   12.28    9.30  60 0.86299-0.73941-0.20733-0.63639-0.18449-0.00790
   3  -8  -4  114.26    9.72  60 0.86299-0.72398-0.20733-0.63556-0.18449 0.04244
   3  -7 -12    9.16   10.84  60 0.86299-0.84074-0.20733-0.53145-0.18449-0.35392
   3  -7   2  208.52    8.98  60 0.86299-0.63813-0.20733-0.53318-0.18449 0.34116
   3   0 -17   -0.57    8.53  60 0.86299-0.91493-0.20733 0.20527-0.18449-0.60180
   3   1 -16   22.72    8.01  60 0.86299-0.90161-0.20733 0.31096-0.18449-0.55243
   3   3 -12   49.75    7.32  60 0.86299-0.84412-0.20733 0.52358-0.18449-0.35455
   3   4  -7  233.30    8.18  60 0.86299-0.76662-0.20733 0.62827-0.18449-0.10348
   3   4  -3   95.16    7.83  60 0.86299-0.70924-0.20733 0.62859-0.18449 0.09447
   4  -8   1  213.91   10.53  60 0.86299-0.58503-0.20733-0.63421-0.18449 0.30911
   4  -7   4   11.80    9.14  60 0.86299-0.54269-0.20733-0.53163-0.18449 0.45982
   4  -6   6    4.18    8.04  60 0.86299-0.51294-0.20733-0.42537-0.18449 0.55975
   4   1 -18   21.04    9.29  60 0.86299-0.86444-0.20733 0.31084-0.18449-0.63193
   4   4   1   84.17    7.73  60 0.86299-0.58506-0.20733 0.63085-0.18449 0.31400
   5  -6   7    9.77    9.17  60 0.86299-0.43292-0.20733-0.42627-0.18449 0.62984
   5  -4   9   79.65    8.46  60 0.86299-0.40272-0.20733-0.21406-0.18449 0.73044
   5   4   3    8.84    7.34  60 0.86299-0.48927-0.20733 0.63027-0.18449 0.43160
   5   5 -10   19.61    8.08  60 0.86299-0.67963-0.20733 0.73257-0.18449-0.21372
   6  -5   9   70.18    9.46  60 0.86299-0.33588-0.20733-0.31896-0.18449 0.74652
   6   5 -13   85.78    9.45  60 0.86299-0.65941-0.20733 0.73437-0.18449-0.34379
   6   5   1  350.07    8.97  60 0.86299-0.45268-0.20733 0.73356-0.18449 0.35090
   7   6  -9   27.55    9.27  60 0.86299-0.53619-0.20733 0.84278-0.18449-0.12540
   8  -2  11   -0.60    9.36  60 0.86299-0.17550-0.20733-0.00194-0.18449 0.88835
   8   6  -1    7.86    9.61  60 0.86299-0.35055-0.20733 0.84038-0.18449 0.29193
   9   6   0    9.07    9.30  60 0.86299-0.27152-0.20733 0.84420-0.18449 0.36222
  10   6   1   -4.67   10.89  60 0.86299-0.18979-0.20733 0.84064-0.18449 0.42968
   0  -2   2  215.86    6.81  60 0.86305-0.83447-0.21607 0.00415-0.18049 0.27926
   1  -6  -1  233.51    6.24  60 0.86305-0.81252-0.21607-0.41706-0.18049 0.14865
   2  -7  -1   27.74    5.77  60 0.86305-0.74839-0.21607-0.52344-0.18049 0.16766
   2  -6   3    4.47    5.24  60 0.86305-0.68662-0.21607-0.41519-0.18049 0.36653
   3  -8  -7    3.12    7.54  60 0.86305-0.76866-0.21607-0.62857-0.18049-0.11073
   3  -8  -3    2.53    6.50  60 0.86305-0.71140-0.21607-0.62953-0.18049 0.08829
   3  -6   5    5.57    5.74  60 0.86305-0.59154-0.21607-0.41567-0.18049 0.48438
   3  -2   8  159.97    6.22  60 0.86305-0.54731-0.21607 0.00570-0.18049 0.63734
   3   4  -6   52.84    5.51  60 0.86305-0.75182-0.21607 0.63614-0.18049-0.05903
   3   4  -5   21.63    5.35  60 0.86305-0.73780-0.21607 0.63767-0.18049-0.00830
   3   4  -4 1072.44    9.51  60 0.86305-0.72235-0.21607 0.63751-0.18049 0.04119
   4  -2   9    0.89    5.08  60 0.86305-0.46706-0.21607 0.00573-0.18049 0.70627
   5  -8   3   -4.95    7.62  60 0.86305-0.49304-0.21607-0.63007-0.18049 0.42649
   5   4 -14   26.21    5.69  60 0.86305-0.74050-0.21607 0.63794-0.18049-0.41728
   5   5  -9    5.40    5.61  60 0.86305-0.66613-0.21607 0.74446-0.18049-0.16868
   5   5  -2   11.75    5.04  60 0.86305-0.56150-0.21607 0.74385-0.18049 0.18001
   6  -6   8   30.18    7.63  60 0.86305-0.35187-0.21607-0.41710-0.18049 0.69565
   6   4 -16    6.11    6.56  60 0.86305-0.70571-0.21607 0.63870-0.18049-0.49890
   7   5 -15    7.01    7.59  60 0.86305-0.62083-0.21607 0.74041-0.18049-0.42635
   7   5   2  441.28    8.21  60 0.86305-0.37442-0.21607 0.74557-0.18049 0.41651
   7   6  -8    0.79    6.42  60 0.86305-0.52074-0.21607 0.84966-0.18049-0.07985
   7   6  -7    1.68    5.59  60 0.86305-0.50668-0.21607 0.85250-0.18049-0.02971
   7   6  -5    3.36    5.69  60 0.86305-0.47627-0.21607 0.85110-0.18049 0.06939
   7   6  -4  113.72    6.17  60 0.86305-0.45897-0.21607 0.84717-0.18049 0.11964
   8  -3  11    1.30    7.57  60 0.86305-0.17572-0.21607-0.09850-0.18049 0.88339
   8   5   3   26.88    5.84  60 0.86305-0.29222-0.21607 0.74521-0.18049 0.48695
   8   6 -12  252.72    8.67  60 0.86305-0.51462-0.21607 0.84934-0.18049-0.25841
   6   1   9  154.59   13.33  60 0.86293-0.33470-0.20728 0.31653-0.18429 0.74899
   0  -3   2   16.63    6.59  61 0.86292-0.83250-0.22453-0.09121-0.17635 0.27508
   0   0  -7   -0.59    6.24  61 0.86292-0.96701-0.22453 0.22330-0.17635-0.17156
   1  -6  -7   56.46    8.37  61 0.86292-0.90402-0.22453-0.41137-0.17635-0.15366
   1  -4   4 1615.11   12.58  61 0.86292-0.73961-0.22453-0.19861-0.17635 0.39481
   1  -2   5 1666.81   13.71  61 0.86292-0.72322-0.22453 0.01281-0.17635 0.44503
   1   1 -10  282.31    9.04  61 0.86292-0.94372-0.22453 0.32864-0.17635-0.30145
   1   2  -6 2043.66   14.52  61 0.86292-0.88428-0.22453 0.43433-0.17635-0.10060
   1   2  -2 2160.16   16.23  61 0.86292-0.82571-0.22453 0.43516-0.17635 0.09745
   2  -7  -8    3.55    9.46  61 0.86292-0.85360-0.22453-0.51712-0.17635-0.18539
   2  -7   0   37.45    8.30  61 0.86292-0.73070-0.22453-0.51304-0.17635 0.21369
   2  -5   5    9.60    7.86  61 0.86292-0.65872-0.22453-0.30273-0.17635 0.46237
   2  -4   6  397.18    9.11  61 0.86292-0.64454-0.22453-0.19820-0.17635 0.51400
   2   3  -7    5.28    7.70  61 0.86292-0.83251-0.22453 0.53981-0.17635-0.13166
   2   3  -2 2314.98   14.95  61 0.86292-0.75963-0.22453 0.54250-0.17635 0.11677
   3  -8  -8   11.10   10.70  61 0.86292-0.78260-0.22453-0.61941-0.17635-0.16435
   3  -8  -2    4.63    9.30  61 0.86292-0.69810-0.22453-0.62142-0.17635 0.13318
   3  -7   3   14.33    8.29  61 0.86292-0.62058-0.22453-0.51302-0.17635 0.38217
   3  -3   8  510.67    9.51  61 0.86292-0.54778-0.22453-0.09149-0.17635 0.63172
   3   2 -14  517.83   10.56  61 0.86292-0.87361-0.22453 0.43560-0.17635-0.46314
   3   3   2    8.60    6.27  61 0.86292-0.63640-0.22453 0.54239-0.17635 0.33524
   4  -3   9   33.12    7.31  61 0.86292-0.46766-0.22453-0.09068-0.17635 0.70095
   4   3   4    1.46    7.33  61 0.86292-0.54100-0.22453 0.54189-0.17635 0.45420
   4   4 -11   90.15    7.23  61 0.86292-0.76021-0.22453 0.64492-0.17635-0.29065
   5  -7   6   16.13   10.01  61 0.86292-0.44583-0.22453-0.51194-0.17635 0.56858
   5   5  -8   69.87    7.35  61 0.86292-0.65221-0.22453 0.75363-0.17635-0.12234
   5   5  -3   17.92    7.18  61 0.86292-0.57848-0.22453 0.75373-0.17635 0.12581
   6  -4  10   -6.48    9.38  61 0.86292-0.32112-0.22453-0.19674-0.17635 0.78926
   6   4   4  850.65   11.92  61 0.86292-0.40827-0.22453 0.64881-0.17635 0.49282
   6   5 -12   90.88    9.10  61 0.86292-0.64592-0.22453 0.75336-0.17635-0.30284
   7   4   5   18.38    8.43  61 0.86292-0.32762-0.22453 0.64693-0.17635 0.56120
   7   6  -6    4.37    7.97  61 0.86292-0.48849-0.22453 0.85575-0.17635 0.01626
   8  -1  11    3.09    9.38  61 0.86292-0.17526-0.22453 0.12080-0.17635 0.88137
   8   6  -2  241.85    9.92  61 0.86292-0.36592-0.22453 0.85853-0.17635 0.23491
   9   4   6  190.83   10.97  61 0.86292-0.18212-0.22453 0.64975-0.17635 0.65175
  10   5   4   14.04   10.81  61 0.86292-0.14550-0.22453 0.75305-0.17635 0.57077
   0  -4   1   45.70    4.65  61 0.86273-0.84865-0.23297-0.18906-0.17220 0.21997
   1  -6   0   55.93    5.35  61 0.86273-0.79966-0.23297-0.40064-0.17220 0.19007
   1  -5   3    6.64    5.83  61 0.86273-0.75212-0.23297-0.29440-0.17220 0.33983
   1  -3   5  115.21    5.32  61 0.86273-0.72369-0.23297-0.08386-0.17220 0.43930
   1   2  -5 2922.08   16.41  61 0.86273-0.86983-0.23297 0.44522-0.17220-0.05709
   1   2  -3   29.50    5.30  61 0.86273-0.84177-0.23297 0.44367-0.17220 0.04281
   2   2 -11   14.56    5.25  61 0.86273-0.89285-0.23297 0.44285-0.17220-0.33557
   2   3  -6  166.32    5.70  61 0.86273-0.81822-0.23297 0.55019-0.17220-0.08657
   2   3  -3 2863.58   14.87  61 0.86273-0.77537-0.23297 0.55112-0.17220 0.06319
   3  -8  -1    1.15    6.79  61 0.86273-0.68201-0.23297-0.61212-0.17220 0.18021
   4  -8   2    1.49    7.73  61 0.86273-0.57294-0.23297-0.61330-0.17220 0.34905
   4  -7   5    6.71    6.56  61 0.86273-0.52703-0.23297-0.50469-0.17220 0.49624
   4  -5   8  253.20    6.97  61 0.86273-0.48059-0.23297-0.29520-0.17220 0.64566
   4   3 -14   40.78    5.93  61 0.86273-0.80616-0.23297 0.54930-0.17220-0.44566
   5   2 -18    8.36    6.63  61 0.86273-0.79889-0.23297 0.44256-0.17220-0.62423
   5   5  -7    9.83    5.09  61 0.86273-0.63680-0.23297 0.76118-0.17220-0.07611
   5   5  -4    2.44    5.11  61 0.86273-0.59336-0.23297 0.76156-0.17220 0.07154
   6   3 -18   -1.62    7.71  61 0.86273-0.73114-0.23297 0.54753-0.17220-0.60347
   6   5   0   35.51    5.30  61 0.86273-0.46744-0.23297 0.76113-0.17220 0.29071
   7  -5  10   15.71    7.99  61 0.86273-0.25543-0.23297-0.29377-0.17220 0.80343
   7  -2  11    2.85    6.59  61 0.86273-0.23993-0.23297 0.02348-0.17220 0.85556
   7   5 -14   30.35    6.76  61 0.86273-0.60971-0.23297 0.76153-0.17220-0.38677
   8   6 -11  126.47    8.24  61 0.86273-0.49685-0.23297 0.86402-0.17220-0.21605
  10   6   0    1.13    7.67  61 0.86273-0.20481-0.23297 0.86970-0.17220 0.36884
   3  -5 -16    4.40   15.06  61 0.86284-0.90190-0.22451-0.30519-0.17650-0.56116
   7   3   7  164.59   13.34  61 0.86284-0.29844-0.22451 0.54332-0.17650 0.66166
   0  -3  -9  111.09   10.38  61 0.86272-0.99628-0.23312-0.08498-0.17249-0.27559
   1  -4 -12   31.52   10.03  61 0.86272-0.97443-0.23312-0.19057-0.17249-0.40508
   0  -5  -5  382.54    9.71  62 0.86246-0.93578-0.24162-0.28643-0.16849-0.07997
   0  -5  -4 2153.07   14.91  62 0.86246-0.92388-0.24162-0.28728-0.16849-0.03169
   0  -5  -3 1098.99   11.76  62 0.86246-0.90969-0.24162-0.28685-0.16849 0.01761
   0  -5  -2  103.51    7.97  62 0.86246-0.89244-0.24162-0.28687-0.16849 0.06829
   0  -4  -8 1954.71   17.28  62 0.86246-0.98124-0.24162-0.18307-0.16849-0.22980
   1  -6  -8  103.65    8.69  62 0.86246-0.91771-0.24162-0.39327-0.16849-0.21099
   1   2  -4 4909.15   21.62  62 0.86246-0.85447-0.24162 0.45137-0.16849-0.00934
   2  -7  -9  131.30   10.23  62 0.86246-0.86691-0.24162-0.49942-0.16849-0.24138
   2  -7   1   98.08    8.56  62 0.86246-0.71675-0.24162-0.49674-0.16849 0.25493
   2  -6 -12   -1.52    9.16  62 0.86246-0.91103-0.24162-0.39400-0.16849-0.39110
   2  -3   7  116.48    8.03  62 0.86246-0.62735-0.24162-0.07490-0.16849 0.55403
   2  -2   7  378.64    9.47  62 0.86246-0.62782-0.24162 0.03030-0.16849 0.55646
   2   1 -13  161.53    8.36  62 0.86246-0.92187-0.24162 0.34520-0.16849-0.43859
   2   3  -5  193.52    7.74  62 0.86246-0.80307-0.24162 0.55761-0.16849-0.03980
   2   3  -4 2967.38   15.75  62 0.86246-0.78900-0.24162 0.55809-0.16849 0.00969
   3  -8   0   23.96    9.62  62 0.86246-0.66509-0.24162-0.60197-0.16849 0.22500
   3  -5   7    8.22    8.37  62 0.86246-0.56265-0.24162-0.28569-0.16849 0.57372
   3  -1   8    0.39    7.44  62 0.86246-0.54816-0.24162 0.13704-0.16849 0.62534
   3   3 -11   37.47    7.12  62 0.86246-0.82585-0.24162 0.55721-0.16849-0.31903
   4  -6   7   21.99    8.10  62 0.86246-0.49658-0.24162-0.39034-0.16849 0.59276
   4  -1 -19   15.87   10.73  62 0.86246-0.87877-0.24162 0.13468-0.16849-0.69741
   4  -1   9   55.93    7.86  62 0.86246-0.46727-0.24162 0.13787-0.16849 0.69542
   4   2 -16   -0.49    8.07  62 0.86246-0.83431-0.24162 0.45098-0.16849-0.54802
   4   4 -10   93.52    7.55  62 0.86246-0.74613-0.24162 0.66402-0.16849-0.24935
   4   4   0    4.25    7.43  62 0.86246-0.59991-0.24162 0.66452-0.16849 0.24724
   5  -6   8   19.17    9.26  62 0.86246-0.41575-0.24162-0.38981-0.16849 0.66101
   5  -5   9    1.18    9.25  62 0.86246-0.40149-0.24162-0.28513-0.16849 0.71176
   5  -3  10    0.69    8.14  62 0.86246-0.38673-0.24162-0.07378-0.16849 0.76301
   5  -2  10  159.25    9.08  62 0.86246-0.38681-0.24162 0.03200-0.16849 0.76535
   5   1 -19    9.46   10.69  62 0.86246-0.81689-0.24162 0.34721-0.16849-0.68084
   5   3 -16   11.66    9.21  62 0.86246-0.76802-0.24162 0.55647-0.16849-0.52789
   5   4 -13    4.31    7.94  62 0.86246-0.72604-0.24162 0.66424-0.16849-0.38050
   5   5  -6  344.57    8.64  62 0.86246-0.62066-0.24162 0.76674-0.16849-0.03049
   5   5  -5  239.10    8.22  62 0.86246-0.60563-0.24162 0.76754-0.16849 0.01887
   6   5 -11  251.01    9.07  62 0.86246-0.63071-0.24162 0.77114-0.16849-0.26077
   7  -3  11   21.57    9.38  62 0.86246-0.24063-0.24162-0.07305-0.16849 0.85278
   8   6 -10   -1.04    9.35  62 0.86246-0.48296-0.24162 0.87438-0.16849-0.17168
   8   6  -3  165.51    9.41  62 0.86246-0.37968-0.24162 0.87388-0.16849 0.17708
   9   6  -1    1.16    9.39  62 0.86246-0.28345-0.24162 0.87325-0.16849 0.29486
   0  -5  -1    2.09    5.29  62 0.86213-0.87699-0.25026-0.27821-0.16477 0.11453
   1  -6   1   10.53    5.29  62 0.86213-0.78482-0.25026-0.38388-0.16477 0.23218
   2  -6   4  361.09    7.33  62 0.86213-0.67497-0.25026-0.38403-0.16477 0.40154
   3  -7   4   28.34    5.92  62 0.86213-0.60617-0.25026-0.48771-0.16477 0.42016
   3  -6   6   -1.99    5.66  62 0.86213-0.57641-0.25026-0.38212-0.16477 0.51875
   3  -4   8   -0.07    5.33  62 0.86213-0.54775-0.25026-0.17089-0.16477 0.61963
   4  -8   3   -2.81    7.59  62 0.86213-0.55603-0.25026-0.59377-0.16477 0.39047
   4  -4   9  119.70    6.49  62 0.86213-0.46708-0.25026-0.17193-0.16477 0.68969
   6   4 -15   21.05    6.54  62 0.86213-0.68819-0.25026 0.67140-0.16477-0.46340
   8   6  -9   13.40    6.56  62 0.86213-0.46785-0.25026 0.88305-0.16477-0.12589
   8   6  -4    1.99    6.53  62 0.86213-0.39378-0.25026 0.88378-0.16477 0.12397
   4   2   6   29.83   11.04  62 0.86237-0.51067-0.24165 0.45400-0.16863 0.54596
  10   3   8   59.89   16.05  62 0.86237-0.08629-0.24165 0.56071-0.16863 0.76161
   2  -1 -15   41.73   10.19  62 0.86203-0.95118-0.25013 0.14317-0.16467-0.54239
   9   0  11   -2.01   13.32  62 0.86203-0.10793-0.25013 0.25204-0.16467 0.88661
   0  -5  -6  404.96    9.81  63 0.86158-0.95158-0.25869-0.26965-0.16091-0.13876
   0  -4   2    3.11    6.26  63 0.86158-0.83197-0.25869-0.16363-0.16091 0.25969
   1  -6  -9   11.77    8.19  63 0.86158-0.92776-0.25869-0.37475-0.16091-0.26767
   1  -5 -11   22.75    8.18  63 0.86158-0.95939-0.25869-0.27041-0.16091-0.36704
   1  -4   5   41.03    8.03  63 0.86158-0.72238-0.25869-0.16326-0.16091 0.42748
   1  -1   5   -0.44    7.20  63 0.86158-0.72304-0.25869 0.15409-0.16091 0.42847
   2  -7 -10  192.66   10.47  63 0.86158-0.87738-0.25869-0.47992-0.16091-0.29656
   2  -7   2   30.99    8.54  63 0.86158-0.70058-0.25869-0.47952-0.16091 0.29731
   2  -5   6    9.78    7.42  63 0.86158-0.64153-0.25869-0.26877-0.16091 0.49588
   2   0 -14    3.18    7.03  63 0.86158-0.93788-0.25869 0.25868-0.16091-0.49693
   2   0   6  133.81    8.54  63 0.86158-0.64036-0.25869 0.25992-0.16091 0.50015
   3  -8   1  157.78   10.22  63 0.86158-0.65115-0.25869-0.58642-0.16091 0.26756
   3  -1 -17    2.14    9.11  63 0.86158-0.91563-0.25869 0.15192-0.16091-0.62627
   4   4  -9  192.01    8.07  63 0.86158-0.73046-0.25869 0.68158-0.16091-0.20734
   5  -7   7    3.24   10.61  63 0.86158-0.42969-0.25869-0.47779-0.16091 0.60412
   5  -4  10   45.73    8.27  63 0.86158-0.38567-0.25869-0.16249-0.16091 0.75283
   5  -1  10  200.91    8.82  63 0.86158-0.38488-0.25869 0.15469-0.16091 0.75483
   5   4   2  291.31    8.92  63 0.86158-0.50214-0.25869 0.68227-0.16091 0.35819
   6  -6   9   10.70   10.97  63 0.86158-0.33618-0.25869-0.37425-0.16091 0.72539
   6  -5  10  183.35   10.88  63 0.86158-0.32044-0.25869-0.26771-0.16091 0.77251
   6   0  10   69.51    9.05  63 0.86158-0.31858-0.25869 0.26133-0.16091 0.77577
   6   5 -10  154.26    8.58  63 0.86158-0.61373-0.25869 0.78746-0.16091-0.21807
   6   5  -1   65.31    7.41  63 0.86158-0.47989-0.25869 0.78600-0.16091 0.22909
   7  -4  11   19.00   10.80  63 0.86158-0.23981-0.25869-0.16186-0.16091 0.84286
   7  -1  11    1.71    9.20  63 0.86158-0.23953-0.25869 0.15512-0.16091 0.84432
   7   5 -13    7.37    9.47  63 0.86158-0.59094-0.25869 0.78504-0.16091-0.34741
   7   5   1  132.85    9.15  63 0.86158-0.38524-0.25869 0.78593-0.16091 0.34743
   8   5   2   11.53    8.16  63 0.86158-0.30591-0.25869 0.78883-0.16091 0.41848
   8   6  -8   15.44    9.21  63 0.86158-0.45097-0.25869 0.88992-0.16091-0.07856
   8   6  -7   42.40    9.31  63 0.86158-0.43744-0.25869 0.89245-0.16091-0.02966
   8   6  -6    3.16    9.07  63 0.86158-0.42286-0.25869 0.89275-0.16091 0.01987
   8   6  -5    4.46    9.23  63 0.86158-0.40727-0.25869 0.89080-0.16091 0.06954
   9   5   3   28.76    9.40  63 0.86158-0.22429-0.25869 0.78557-0.16091 0.48460
   9   6  -2  118.71    9.90  63 0.86158-0.29752-0.25869 0.89124-0.16091 0.23836
  10   4   6    7.39   10.95  63 0.86158-0.11475-0.25869 0.68312-0.16091 0.65535
  10   6  -1    6.23   10.80  63 0.86158-0.21814-0.25869 0.89454-0.16091 0.30806
   0  -5   0   -0.01    5.20  63 0.86097-0.86362-0.26710-0.26207-0.15704 0.15582
   0  -3   3  976.72    9.53  63 0.86097-0.81794-0.26710-0.05013-0.15704 0.30467
   0  -2   3   76.21    5.62  63 0.86097-0.81662-0.26710 0.05569-0.15704 0.30615
   1  -6   2  150.46    5.96  63 0.86097-0.76804-0.26710-0.36582-0.15704 0.27479
   1  -5   4  904.29    8.98  63 0.86097-0.73905-0.26710-0.26114-0.15704 0.37408
   1   1  -9  313.92    6.95  63 0.86097-0.92731-0.26710 0.37230-0.15704-0.27265
   2  -4   7  303.83    6.99  63 0.86097-0.62673-0.26710-0.15513-0.15704 0.54337
   2   2 -10    3.19    5.08  63 0.86097-0.87678-0.26710 0.47705-0.15704-0.30122
   3   1 -15   81.49    6.45  63 0.86097-0.88399-0.26710 0.37172-0.15704-0.53036
   3   3 -10   19.45    5.22  63 0.86097-0.81036-0.26710 0.58264-0.15704-0.28080
   4  -7   6    4.55    6.51  63 0.86097-0.51219-0.26710-0.47230-0.15704 0.53330
   4   1 -17   83.94    6.92  63 0.86097-0.84807-0.26710 0.37144-0.15704-0.61051
   4   3 -13   41.30    5.98  63 0.86097-0.78939-0.26710 0.58353-0.15704-0.41081
   4   4  -1  363.82    7.15  63 0.86097-0.61175-0.26710 0.68990-0.15704 0.18646
   5   4 -12   75.69    6.02  63 0.86097-0.70935-0.26710 0.68965-0.15704-0.34191
   6   3 -17   45.91    6.83  63 0.86097-0.71808-0.26710 0.58443-0.15704-0.57115
   9   6 -11   23.24    7.68  63 0.86097-0.42842-0.26710 0.89816-0.15704-0.21233
   9   6  -3    8.80    6.69  63 0.86097-0.31268-0.26710 0.90377-0.15704 0.18517
   8   1  10    5.27   14.68  62 0.86198-0.18819-0.25030 0.35791-0.16472 0.81796
   2  -5 -14   -0.59   11.20  63 0.86107-0.93716-0.26738-0.26124-0.15695-0.50099
   4  -2 -19   37.61   13.45  63 0.86107-0.88022-0.26738 0.05501-0.15695-0.71113
   5   3   5   44.16    9.41  63 0.86107-0.45841-0.26738 0.58497-0.15695 0.50295
   6   3   6    4.00    8.81  63 0.86107-0.37763-0.26738 0.58525-0.15695 0.57336
   0  -5  -7  399.72    9.70  64 0.86044-0.96354-0.27591-0.25134-0.15304-0.19434
   0   0  -6   34.78    6.86  64 0.86044-0.95022-0.27591 0.27554-0.15304-0.14589
   1  -7  -5   49.00    8.30  64 0.86044-0.86721-0.27591-0.46166-0.15304-0.07619
   1  -7  -4   -1.92    8.04  64 0.86044-0.85468-0.27591-0.46324-0.15304-0.02757
   1  -7  -3   85.68    8.42  64 0.86044-0.84020-0.27591-0.46310-0.15304 0.02184
   1  -7  -2  204.45    8.85  64 0.86044-0.82396-0.27591-0.46127-0.15304 0.07117
   1   0 -11    1.20    7.51  64 0.86044-0.95622-0.27591 0.27546-0.15304-0.37335
   1   0   4  490.12   14.02  64 0.86044-0.73410-0.27591 0.27697-0.15304 0.37389
   2  -8  -5   25.72    9.47  64 0.86044-0.80229-0.27591-0.56738-0.15304-0.05752
   2  -8  -4   26.76    9.41  64 0.86044-0.78863-0.27591-0.56867-0.15304-0.00821
   2  -8  -3   -0.78    9.34  64 0.86044-0.77362-0.27591-0.56779-0.15304 0.04100
   2  -6   5   42.97    8.38  64 0.86044-0.65663-0.27591-0.35723-0.15304 0.43963
   2  -1   7  928.48   12.19  64 0.86044-0.62437-0.27591 0.17097-0.15304 0.54246
   2   2   2   -0.55    6.69  64 0.86044-0.69907-0.27591 0.48729-0.15304 0.29164
   3  -8   2  224.07   10.38  64 0.86044-0.63588-0.27591-0.56985-0.15304 0.30889
   3  -7   5   16.69    9.24  64 0.86044-0.59002-0.27591-0.46190-0.15304 0.45745
   3   0 -16   35.77    8.28  64 0.86044-0.90124-0.27591 0.27538-0.15304-0.58547
   3   2 -13    4.88    7.32  64 0.86044-0.85260-0.27591 0.48567-0.15304-0.43313
   3   3   1   16.34    6.42  64 0.86044-0.64893-0.27591 0.59286-0.15304 0.26203
   4  -8   4   20.75   10.69  64 0.86044-0.54161-0.27591-0.56972-0.15304 0.42976
   4   0 -18   -2.75    9.23  64 0.86044-0.86130-0.27591 0.27486-0.15304-0.66251
   4   4  -8  144.63    7.90  64 0.86044-0.71378-0.27591 0.69748-0.15304-0.16542
   5   2 -17   20.66    9.31  64 0.86044-0.78442-0.27591 0.48814-0.15304-0.59603
   5   3 -15   83.46    8.32  64 0.86044-0.75261-0.27591 0.59220-0.15304-0.49510
   6  -3  11    2.88    9.15  64 0.86044-0.30490-0.27591-0.03970-0.15304 0.81815
   6  -2  11    5.31    8.08  64 0.86044-0.30454-0.27591 0.06693-0.15304 0.81697
   6   4 -14   21.36    8.68  64 0.86044-0.67311-0.27591 0.69928-0.15304-0.42563
   6   5  -9    1.05    8.06  64 0.86044-0.59658-0.27591 0.80151-0.15304-0.17663
   6   5  -2    0.84    6.90  64 0.86044-0.49339-0.27591 0.80291-0.15304 0.17184
   7   4 -16    6.51   10.63  64 0.86044-0.63488-0.27591 0.69654-0.15304-0.50476
   7   5 -12   13.40    9.41  64 0.86044-0.57605-0.27591 0.80389-0.15304-0.30627
   8   4   5  134.85    9.32  64 0.86044-0.26006-0.27591 0.70008-0.15304 0.55812
   8   5 -14  246.35   11.72  64 0.86044-0.54100-0.27591 0.80587-0.15304-0.38647
   9   6 -10   53.08   10.91  64 0.86044-0.41473-0.27591 0.90802-0.15304-0.16680
  10   5   3   15.29    9.46  64 0.86044-0.15773-0.27591 0.80585-0.15304 0.49864
  10   6  -2   64.40   10.96  64 0.86044-0.23199-0.27591 0.91330-0.15304 0.25070
   0  -5   1    5.39    5.17  64 0.85986-0.84794-0.28471-0.24369-0.14904 0.19815
   1  -7  -1   48.77    5.94  64 0.85986-0.80918-0.28471-0.45343-0.14904 0.11740
   1  -6   3  872.42    8.61  64 0.85986-0.74971-0.28471-0.34862-0.14904 0.31481
   1  -3   6  338.16    6.60  64 0.85986-0.70561-0.28471-0.03277-0.14904 0.46651
   2  -8  -6   14.94    6.70  64 0.85986-0.81762-0.28471-0.56010-0.14904-0.11174
   2  -8  -2   32.04    6.74  64 0.85986-0.76072-0.28471-0.56089-0.14904 0.08717
   2  -7   3  117.23    6.29  64 0.85986-0.68784-0.28471-0.45518-0.14904 0.33597
   3  -6   7   14.59    5.79  64 0.85986-0.55863-0.28471-0.34759-0.14904 0.55327
   3  -5   8   39.04    5.97  64 0.85986-0.54515-0.28471-0.24195-0.14904 0.60463
   4  -6   8    5.21    6.47  64 0.85986-0.48040-0.28471-0.34800-0.14904 0.62606
   4  -5   9    2.40    5.71  64 0.85986-0.46524-0.28471-0.24289-0.14904 0.67466
   4   2 -15  228.41    6.95  64 0.85986-0.81818-0.28471 0.49519-0.14904-0.51958
   4   4  -7  195.03    6.09  64 0.85986-0.69963-0.28471 0.70773-0.14904-0.11975
   4   4  -2  236.69    6.47  64 0.85986-0.62521-0.28471 0.70709-0.14904 0.12897
   5  -6   9    8.29    6.64  64 0.85986-0.39847-0.28471-0.34719-0.14904 0.69223
   6   5  -8  309.72    7.00  64 0.85986-0.58160-0.28471 0.81155-0.14904-0.13023
   6   5  -3   45.73    5.19  64 0.85986-0.50975-0.28471 0.81255-0.14904 0.11770
   7   5   0  186.89    6.88  64 0.85986-0.39922-0.28471 0.81279-0.14904 0.28658
   9   6  -9   18.26    6.65  64 0.85986-0.39870-0.28471 0.91655-0.14904-0.12096
   9   6  -8    2.52    6.53  64 0.85986-0.38621-0.28471 0.92085-0.14904-0.07168
   9   6  -5    6.52    6.49  64 0.85986-0.34178-0.28471 0.92085-0.14904 0.07664
   9   6  -4    3.46    6.53  64 0.85986-0.32516-0.28471 0.91617-0.14904 0.12662
   0  -4  -9  857.01   13.44  65 0.85913-0.99174-0.29317-0.12956-0.14497-0.30155
   0  -4   3   10.81    6.37  65 0.85913-0.81648-0.29317-0.12919-0.14497 0.29513
   1  -7  -6    7.21    8.04  65 0.85913-0.88509-0.29317-0.44694-0.14497-0.13494
   1  -7   0   41.30    8.35  65 0.85913-0.79257-0.29317-0.44489-0.14497 0.16370
   1  -6 -10  122.18    9.00  65 0.85913-0.93920-0.29317-0.34041-0.14497-0.33123
   1  -5   5  276.86    8.98  65 0.85913-0.71968-0.29317-0.23348-0.14497 0.41089
   1  -2   6 2268.18   15.28  65 0.85913-0.70443-0.29317 0.08156-0.14497 0.46416
   1  -1 -12   25.65    8.06  65 0.85913-0.97049-0.29317 0.18614-0.14497-0.43256
   2  -8  -7   -3.46   10.78  65 0.85913-0.83076-0.29317-0.55117-0.14497-0.16489
   2  -8  -1   25.49    9.32  65 0.85913-0.74596-0.29317-0.55311-0.14497 0.13381
   2  -7 -11    2.21   10.77  65 0.85913-0.88996-0.29317-0.44543-0.14497-0.36365
   2  -6 -13   -0.13    9.27  65 0.85913-0.91946-0.29317-0.34065-0.14497-0.46304
   2   1 -12   28.98    7.49  65 0.85913-0.90406-0.29317 0.39835-0.14497-0.41251
   3  -8   3   47.26    9.54  65 0.85913-0.61877-0.29317-0.55135-0.14497 0.35099
   3  -3   9  354.41    9.02  65 0.85913-0.52928-0.29317-0.02332-0.14497 0.65279
   3  -2   9  104.88    7.97  65 0.85913-0.52864-0.29317 0.08347-0.14497 0.64974
   3   3  -9   16.41    7.29  65 0.85913-0.79259-0.29317 0.60850-0.14497-0.24359
   4  -7   7   31.52    9.57  65 0.85913-0.49306-0.29317-0.44373-0.14497 0.56819
   4  -3  10   12.17    8.32  65 0.85913-0.44860-0.29317-0.02221-0.14497 0.72001
   4   4  -6   50.46    7.51  65 0.85913-0.68417-0.29317 0.71585-0.14497-0.07420
   4   4  -3   50.22    7.50  65 0.85913-0.63983-0.29317 0.71633-0.14497 0.07426
   5  -5  10   38.84    9.51  65 0.85913-0.38343-0.29317-0.23358-0.14497 0.73935
   5   4 -11  172.41    8.82  65 0.85913-0.69118-0.29317 0.71429-0.14497-0.30269
   5   4   1   47.90    7.64  65 0.85913-0.51593-0.29317 0.71743-0.14497 0.29346
   6  -4  11    5.60    9.32  65 0.85913-0.30389-0.29317-0.12851-0.14497 0.81117
   6   4   3    2.86    7.32  65 0.85913-0.41877-0.29317 0.71428-0.14497 0.41114
   6   5  -7  247.26    8.63  65 0.85913-0.56605-0.29317 0.81894-0.14497-0.08430
   6   5  -6  101.95    7.59  65 0.85913-0.55303-0.29317 0.82159-0.14497-0.03600
   6   5  -5   52.75    7.18  65 0.85913-0.53781-0.29317 0.82250-0.14497 0.01446
   6   5  -4  115.11    7.54  65 0.85913-0.52279-0.29317 0.82040-0.14497 0.06413
   7   3 -18  110.13   11.28  65 0.85913-0.66302-0.29317 0.60828-0.14497-0.61152
   7   4   4    0.39    8.35  65 0.85913-0.33949-0.29317 0.71642-0.14497 0.48142
   7   5 -11   13.78    8.11  65 0.85913-0.56053-0.29317 0.82076-0.14497-0.26463
   8   5   1   49.70    8.52  65 0.85913-0.31889-0.29317 0.82417-0.14497 0.35232
   9   5   2    2.28    9.17  65 0.85913-0.23738-0.29317 0.82378-0.14497 0.42146
   9   6  -7   74.02    9.58  65 0.85913-0.36950-0.29317 0.92466-0.14497-0.02627
   9   6  -6    9.69    9.33  65 0.85913-0.35438-0.29317 0.92509-0.14497 0.02259
  10   6  -3    9.20   10.08  65 0.85913-0.24517-0.29317 0.92876-0.14497 0.19251
   0  -6  -4  761.69    8.71  65 0.85834-0.91727-0.30162-0.33106-0.14088-0.05900
   0  -6  -3  203.94    6.36  65 0.85834-0.90393-0.30162-0.33146-0.14088-0.00880
   0  -6  -2   65.58    5.55  65 0.85834-0.88836-0.30162-0.33155-0.14088 0.04078
   0  -5   2   95.26    5.80  65 0.85834-0.83055-0.30162-0.22646-0.14088 0.23975
   1  -7  -7   26.36    6.69  65 0.85834-0.89655-0.30162-0.43682-0.14088-0.18852
   1  -4   6  737.02    8.52  65 0.85834-0.70517-0.30162-0.12111-0.14088 0.45791
   2  -8   0   91.85    7.01  65 0.85834-0.73042-0.30162-0.54370-0.14088 0.17895
   2  -7   4   38.62    5.97  65 0.85834-0.66828-0.30162-0.43630-0.14088 0.37738
   2  -6   6   52.42    5.93  65 0.85834-0.63711-0.30162-0.33056-0.14088 0.47598
   2  -5   7  114.02    5.60  65 0.85834-0.62536-0.30162-0.22682-0.14088 0.52747
   2  -3   8    2.96    5.18  65 0.85834-0.60839-0.30162-0.01423-0.14088 0.57717
   2   2  -9    6.56    5.21  65 0.85834-0.85795-0.30162 0.51212-0.14088-0.26750
   3  -7   6    9.63    6.63  65 0.85834-0.57188-0.30162-0.43515-0.14088 0.49449
   3  -4   9  591.68    8.04  65 0.85834-0.52739-0.30162-0.12066-0.14088 0.64658
   4  -2  10   13.57    5.03  65 0.85834-0.44750-0.30162 0.09237-0.14088 0.71661
   4   3 -12    7.05    5.00  65 0.85834-0.77029-0.30162 0.61700-0.14088-0.37719
   4   4  -5   29.88    5.38  65 0.85834-0.66699-0.30162 0.72295-0.14088-0.02952
   4   4  -4  124.34    5.88  65 0.85834-0.65294-0.30162 0.72253-0.14088 0.02055
   6   4 -13    9.86    5.75  65 0.85834-0.65653-0.30162 0.72517-0.14088-0.38874
   7   4 -15    6.53    6.58  65 0.85834-0.62007-0.30162 0.72434-0.14088-0.46880
   8   5 -13  313.82    8.05  65 0.85834-0.52239-0.30162 0.82746-0.14088-0.34760
   5   2   7   54.41   12.39  64 0.85980-0.42663-0.28460 0.49746-0.14899 0.59477
   8   0  11    0.43   11.38  65 0.85831-0.16995-0.30176 0.30430-0.14103 0.84492
   0  -6  -5   17.68    7.16  66 0.85745-0.93142-0.31026-0.32274-0.13702-0.11283
   0  -6  -1  622.54    9.61  66 0.85745-0.87474-0.31026-0.32370-0.13702 0.08606
   0  -5  -8  384.39    9.61  66 0.85745-0.97588-0.31026-0.21794-0.13702-0.26064
   0  -3   4  110.92    7.36  66 0.85745-0.80014-0.31026-0.00615-0.13702 0.33559
   1  -7   1  143.70    8.91  66 0.85745-0.77960-0.31026-0.42914-0.13702 0.20531
   1  -6   4   56.40    7.59  66 0.85745-0.73365-0.31026-0.32257-0.13702 0.35403
   1   1  -8   36.38    6.38  66 0.85745-0.90862-0.31026 0.41497-0.13702-0.24108
   2  -8  -8   34.01   10.88  66 0.85745-0.84566-0.31026-0.53443-0.13702-0.22334
   2  -8   1   88.13    9.74  66 0.85745-0.71239-0.31026-0.53404-0.13702 0.22451
   2  -2   8    6.72    7.37  66 0.85745-0.60787-0.31026 0.10073-0.13702 0.57195
   3  -8   4   72.72   10.93  66 0.85745-0.60131-0.31026-0.53176-0.13702 0.39166
   3   2 -12  302.15    8.64  66 0.85745-0.83689-0.31026 0.52143-0.13702-0.40210
   3   3  -8   51.93    7.72  66 0.85745-0.77799-0.31026 0.62618-0.13702-0.20179
   3   3   0   21.52    6.80  66 0.85745-0.66072-0.31026 0.62810-0.13702 0.19553
   4  -4  10    0.05    8.11  66 0.85745-0.44888-0.31026-0.11085-0.13702 0.71372
   4   3   3  235.50    8.99  66 0.85745-0.54979-0.31026 0.62793-0.13702 0.36260
   5  -3  11   31.77    8.09  66 0.85745-0.36609-0.31026-0.00471-0.13702 0.78018
   5   0 -19    1.03   10.60  66 0.85745-0.81122-0.31026 0.31016-0.13702-0.71276
   5   1 -18    1.57    9.26  66 0.85745-0.79328-0.31026 0.41387-0.13702-0.66002
   5   3 -14    7.28    8.07  66 0.85745-0.73498-0.31026 0.62664-0.13702-0.46168
   5   4 -10   89.57    7.55  66 0.85745-0.67612-0.31026 0.73259-0.13702-0.26305
   6  -5  11   23.68   10.98  66 0.85745-0.30105-0.31026-0.21566-0.13702 0.79778
   6  -1  11   -0.83    8.11  66 0.85745-0.30038-0.31026 0.20600-0.13702 0.80046
   6   2 -18  117.64    9.97  66 0.85745-0.72748-0.31026 0.52045-0.13702-0.64073
   6   3 -16   31.27    9.35  66 0.85745-0.69716-0.31026 0.62443-0.13702-0.54034
   7   5 -10   24.03    8.03  66 0.85745-0.54287-0.31026 0.83627-0.13702-0.22285
   7   5  -1  155.30    9.00  66 0.85745-0.41047-0.31026 0.83659-0.13702 0.22400
   8  -2  12    1.91   10.81  66 0.85745-0.15549-0.31026 0.10108-0.13702 0.89244
  10   6  -9   14.76   10.80  66 0.85745-0.33088-0.31026 0.94291-0.13702-0.11421
  10   6  -8   17.35   10.73  66 0.85745-0.31775-0.31026 0.94714-0.13702-0.06494
  10   6  -5    0.15   10.06  66 0.85745-0.27286-0.31026 0.94609-0.13702 0.08414
  10   6  -4    9.86   10.08  66 0.85745-0.25695-0.31026 0.94086-0.13702 0.13371
   0  -6   0  229.98    6.26  66 0.85648-0.85921-0.31889-0.31430-0.13316 0.13207
   0  -5   3 1032.76    9.42  66 0.85648-0.81242-0.31889-0.20892-0.13316 0.27974
   0  -4   4    2.64    5.43  66 0.85648-0.79746-0.31889-0.10200-0.13316 0.33202
   0  -2   4 1222.23   11.51  66 0.85648-0.79713-0.31889 0.10708-0.13316 0.33139
   1  -7   2  473.41    7.79  66 0.85648-0.76076-0.31889-0.41939-0.13316 0.24860
   2  -4   8  182.89    6.25  66 0.85648-0.60938-0.31889-0.10351-0.13316 0.57044
   4  -6   9    6.56    6.56  66 0.85648-0.46112-0.31889-0.31235-0.13316 0.65676
   7  -3  12    3.57    7.57  66 0.85648-0.22031-0.31889 0.00421-0.13316 0.86644
   7   5  -9   11.75    5.79  66 0.85648-0.52848-0.31889 0.84762-0.13316-0.17829
   8   4 -16   87.39    8.02  66 0.85648-0.56718-0.31889 0.74152-0.13316-0.50744
   8   5 -12   29.28    6.67  66 0.85648-0.50603-0.31889 0.84553-0.13316-0.30715
   9   5 -14   33.48    7.66  66 0.85648-0.46844-0.31889 0.84351-0.13316-0.38619
  10   6  -7   95.88    7.95  66 0.85648-0.30053-0.31889 0.95039-0.13316-0.01813
  10   6  -6   66.21    7.88  66 0.85648-0.28513-0.31889 0.95047-0.13316 0.03067
   2  -2 -15  103.58   12.61  66 0.85741-0.94794-0.31027 0.09754-0.13695-0.57025
   3  -2 -17    1.68   11.22  66 0.85647-0.90903-0.31874 0.10672-0.13291-0.65391
   8   3   7  444.81   13.99  66 0.85647-0.22586-0.31874 0.63771-0.13291 0.63661
   9   4   5  140.85   12.56  66 0.85647-0.19039-0.31874 0.74240-0.13291 0.55735
  -1  -3  -3  472.67    9.64  67 0.85545-0.96631-0.32727 0.01001-0.12893-0.04100
  -1  -3  -2   13.98    6.71  67 0.85545-0.95221-0.32727 0.01054-0.12893 0.00912
  -1  -3  -1 1754.63   14.20  67 0.85545-0.93579-0.32727 0.01236-0.12893 0.05896
   0  -6  -6   49.79    8.33  67 0.85545-0.94516-0.32727-0.30676-0.12893-0.16969
   0  -6   1  632.38    9.54  67 0.85545-0.84153-0.32727-0.30527-0.12893 0.17665
   1  -7  -8  248.36   10.65  67 0.85545-0.91129-0.32727-0.41267-0.12893-0.25098
   1  -5   6  477.47    9.28  67 0.85545-0.70235-0.32727-0.20044-0.12893 0.44414
   2  -8   2    8.05    9.45  67 0.85545-0.69721-0.32727-0.51804-0.12893 0.26703
   2  -7   5   46.39    8.18  67 0.85545-0.65156-0.32727-0.41124-0.12893 0.41577
   2   2  -8  701.00    9.53  67 0.85545-0.84125-0.32727 0.53899-0.12893-0.23091
   3  -6   8    5.14    8.00  67 0.85545-0.54293-0.32727-0.30571-0.12893 0.58598
   3  -5   9   22.42    8.10  67 0.85545-0.52577-0.32727-0.19918-0.12893 0.63386
   3   1 -14   26.74    7.37  67 0.85545-0.86203-0.32727 0.43126-0.12893-0.50742
   3   3  -7 1847.70   13.05  67 0.85545-0.76021-0.32727 0.64503-0.12893-0.16090
   4  -7   8    8.73   10.61  67 0.85545-0.47488-0.32727-0.40990-0.12893 0.60287
   4  -5  10    1.76    9.19  67 0.85545-0.44467-0.32727-0.19888-0.12893 0.70214
   4   1 -16    0.66    8.09  67 0.85545-0.82677-0.32727 0.43129-0.12893-0.58817
   4   2 -14  150.84    8.97  67 0.85545-0.79916-0.32727 0.53797-0.12893-0.49015
   4   3 -11   49.09    7.33  67 0.85545-0.75442-0.32727 0.64377-0.12893-0.33959
   5  -6  10   76.28   11.05  67 0.85545-0.38009-0.32727-0.30471-0.12893 0.72121
   5  -4  11   31.77    9.35  67 0.85545-0.36580-0.32727-0.09400-0.12893 0.77577
   5  -2  11   49.24    8.38  67 0.85545-0.36423-0.32727 0.11781-0.12893 0.77431
   5   2 -16    3.77    8.16  67 0.85545-0.76223-0.32727 0.53707-0.12893-0.56886
   5   4  -9  703.21    9.73  67 0.85545-0.65878-0.32727 0.75077-0.12893-0.22163
   5   4   0  126.68    7.95  67 0.85545-0.52575-0.32727 0.74973-0.12893 0.22718
   6   4 -12  166.70    8.83  67 0.85545-0.63767-0.32727 0.75032-0.12893-0.35068
   7  -2  12    1.15    9.27  67 0.85545-0.21763-0.32727 0.11812-0.12893 0.86082
   7   3 -17   53.08   10.19  67 0.85545-0.64594-0.32727 0.64411-0.12893-0.58067
   7   4 -14  103.42    9.69  67 0.85545-0.60252-0.32727 0.75156-0.12893-0.43183
   7   5  -8   68.08    8.24  67 0.85545-0.51322-0.32727 0.85722-0.12893-0.13224
   7   5  -2   29.96    7.76  67 0.85545-0.42237-0.32727 0.85294-0.12893 0.16681
   8   5   0   49.67    8.46  67 0.85545-0.32781-0.32727 0.85525-0.12893 0.28591
   9   5   1    7.36    8.04  67 0.85545-0.24817-0.32727 0.85816-0.12893 0.35578
  10   5   2    3.66    9.27  67 0.85545-0.16714-0.32727 0.85308-0.12893 0.42293
  -1  -4  -2 1677.76   12.12  67 0.85436-0.95004-0.33563-0.08630-0.12469 0.00457
   0  -1   3 4873.59   27.19  67 0.85436-0.81017-0.33563 0.22938-0.12469 0.27439
   1  -7   3  127.86    6.36  67 0.85436-0.74305-0.33563-0.40265-0.12469 0.29006
   1  -6   5   74.85    6.18  67 0.85436-0.71547-0.33563-0.29781-0.12469 0.39114
   1  -3   7  683.49    8.51  67 0.85436-0.68522-0.33563 0.01851-0.12469 0.49180
   2  -6   7   -3.52    5.73  67 0.85436-0.61959-0.33563-0.29642-0.12469 0.51005
   2  -5   8   94.43    6.24  67 0.85436-0.60330-0.33563-0.19223-0.12469 0.55995
   3  -8   5   10.62    7.64  67 0.85436-0.58388-0.33563-0.50817-0.12469 0.43124
   3  -7   7   90.26    6.96  67 0.85436-0.55580-0.33563-0.40365-0.12469 0.52889
   3   3  -1 4310.77   18.64  67 0.85436-0.67126-0.33563 0.65345-0.12469 0.13398
   6   1 -19   20.27    7.62  67 0.85436-0.74062-0.33563 0.44030-0.12469-0.70336
   6   4   2  169.72    6.31  67 0.85436-0.42945-0.33563 0.75782-0.12469 0.34152
   7   5  -7   -1.09    5.70  67 0.85436-0.49721-0.33563 0.86472-0.12469-0.08648
   7   5  -3   20.60    5.87  67 0.85436-0.43681-0.33563 0.86238-0.12469 0.11382
   8   5 -11    8.79    6.49  67 0.85436-0.48965-0.33563 0.86211-0.12469-0.26516
   9   5 -13   16.83    7.64  67 0.85436-0.45358-0.33563 0.86269-0.12469-0.34531
   0  -1  -8  127.11    9.80  67 0.85445-0.97308-0.33575 0.22931-0.12469-0.27418
   1  -5 -12   23.87    9.95  67 0.85445-0.96591-0.33575-0.19273-0.12469-0.45283
   3   2   4  216.66   10.36  67 0.85445-0.59791-0.33575 0.54753-0.12469 0.38164
   4   0   9    0.76    9.07  67 0.85445-0.45783-0.33575 0.33590-0.12469 0.65026
  -1  -4  -4 1613.75   14.15  68 0.85335-0.97628-0.34414-0.07596-0.12045-0.09683
  -1  -4  -3 1107.69   12.28  68 0.85335-0.96514-0.34414-0.07876-0.12045-0.04876
  -1  -4  -1  121.78    6.97  68 0.85335-0.93558-0.34414-0.07825-0.12045 0.05045
  -1  -3  -4  716.97   11.24  68 0.85335-0.97918-0.34414 0.02581-0.12045-0.09894
  -1  -3   0 1072.32   11.64  68 0.85335-0.91980-0.34414 0.02606-0.12045 0.10030
   0  -6  -7    2.03    8.05  68 0.85335-0.95539-0.34414-0.28938-0.12045-0.22776
   0  -6   2   70.54    7.63  68 0.85335-0.82443-0.34414-0.28915-0.12045 0.21906
   0  -5   4 2110.23   13.46  68 0.85335-0.79423-0.34414-0.18252-0.12045 0.31696
   0   0  -5    1.27    6.62  68 0.85335-0.92646-0.34414 0.34344-0.12045-0.12819
   1  -8  -3   17.05    9.28  68 0.85335-0.83038-0.34414-0.49881-0.12045-0.01034
   1  -8  -2    5.30    9.19  68 0.85335-0.81495-0.34414-0.49870-0.12045 0.03906
   1  -7  -9   28.49    9.79  68 0.85335-0.91852-0.34414-0.39387-0.12045-0.30693
   1  -6 -11   30.48    9.39  68 0.85335-0.94852-0.34414-0.28901-0.12045-0.40616
   1  -4   7 1409.93   12.30  68 0.85335-0.68442-0.34414-0.07974-0.12045 0.48831
   1   0 -10  180.79    8.73  68 0.85335-0.93558-0.34414 0.34295-0.12045-0.35804
   1   1  -7  606.95   10.10  68 0.85335-0.89105-0.34414 0.45022-0.12045-0.20969
   2  -8   3    6.19    9.45  68 0.85335-0.67933-0.34414-0.50182-0.12045 0.30870
   2   0 -13    1.82    7.19  68 0.85335-0.91222-0.34414 0.34242-0.12045-0.48563
   2   1 -11  249.10    8.56  68 0.85335-0.88392-0.34414 0.44895-0.12045-0.38725
   2   2   1  564.92   10.88  68 0.85335-0.70676-0.34414 0.55515-0.12045 0.20905
   3  -1   9    3.89    7.42  68 0.85335-0.52260-0.34414 0.23878-0.12045 0.62627
   3   3  -6  616.83    8.90  68 0.85335-0.74407-0.34414 0.65942-0.12045-0.11830
   4  -1 -18   15.36    9.32  68 0.85335-0.85454-0.34414 0.23730-0.12045-0.69496
   4  -1  10   64.52    7.84  68 0.85335-0.44117-0.34414 0.23970-0.12045 0.69475
   4   0 -17    1.84    7.90  68 0.85335-0.84205-0.34414 0.34303-0.12045-0.64746
   5  -5  11   12.51    9.48  68 0.85335-0.36191-0.34414-0.18323-0.12045 0.76486
   5   3 -13    0.94    8.01  68 0.85335-0.71654-0.34414 0.66010-0.12045-0.42760
   5   4  -8  293.27    8.58  68 0.85335-0.64256-0.34414 0.76613-0.12045-0.17939
   5   4  -1   12.57    7.30  68 0.85335-0.54066-0.34414 0.76754-0.12045 0.16874
   6  -3  12   -3.19    9.29  68 0.85335-0.28089-0.34414 0.02816-0.12045 0.83242
   6   3 -15   93.19    8.53  68 0.85335-0.67989-0.34414 0.65985-0.12045-0.50689
   7   4   3    0.31    7.20  68 0.85335-0.34907-0.34414 0.76869-0.12045 0.40871
   7   5  -6  231.71    8.89  68 0.85335-0.48143-0.34414 0.86985-0.12045-0.03965
   7   5  -5    8.98    7.91  68 0.85335-0.46638-0.34414 0.87099-0.12045 0.00959
   7   5  -4    3.51    8.00  68 0.85335-0.45116-0.34414 0.86960-0.12045 0.05821
   8  -1  12   12.02   10.95  68 0.85335-0.14913-0.34414 0.23893-0.12045 0.87201
   8   4   4    3.13    8.31  68 0.85335-0.26807-0.34414 0.76726-0.12045 0.47734
   8   5  -1  232.65    9.23  68 0.85335-0.34266-0.34414 0.87397-0.12045 0.22801
  10   4   5   59.71    9.88  68 0.85335-0.12177-0.34414 0.76760-0.12045 0.56538
  11   5   2    6.83   10.69  68 0.85335-0.09970-0.34414 0.86899-0.12045 0.43400
  -1  -4   0    7.39    4.33  68 0.85230-0.91907-0.35263-0.06988-0.11622 0.09630
   0  -4   5    4.22    5.39  68 0.85230-0.77755-0.35263-0.06951-0.11622 0.36490
   0  -3   5 2175.48   12.71  68 0.85230-0.77948-0.35263 0.03496-0.11622 0.36504
   1  -8  -5   23.13    6.68  68 0.85230-0.85757-0.35263-0.49110-0.11622-0.11301
   1  -8  -4  162.85    7.32  68 0.85230-0.84665-0.35263-0.49225-0.11622-0.06196
   1  -8  -1    6.90    6.60  68 0.85230-0.80116-0.35263-0.49200-0.11622 0.08485
   1  -1   6 1144.10   12.32  68 0.85230-0.69685-0.35263 0.24721-0.11622 0.43575
   2  -7   6    5.29    6.46  68 0.85230-0.63129-0.35263-0.38611-0.11622 0.45330
   2   2  -7 1915.16   12.66  68 0.85230-0.82438-0.35263 0.56443-0.11622-0.19341
   3  -4  10  287.06    7.30  68 0.85230-0.50422-0.35263-0.07015-0.11622 0.67141
   3  -3  10  159.52    6.05  68 0.85230-0.50527-0.35263 0.03557-0.11622 0.67271
   3   2 -11   70.39    5.56  68 0.85230-0.81629-0.35263 0.56247-0.11622-0.37191
   3   3  -5  510.84    7.37  68 0.85230-0.72839-0.35263 0.66943-0.11622-0.07314
   3   3  -2 2872.94   15.43  68 0.85230-0.68406-0.35263 0.66919-0.11622 0.07585
   4   3 -10  289.38    6.51  68 0.85230-0.73788-0.35263 0.67006-0.11622-0.30289
   5   4  -7   21.18    5.29  68 0.85230-0.62906-0.35263 0.77617-0.11622-0.13431
   6  -4  12   10.96    7.50  68 0.85230-0.27883-0.35263-0.06918-0.11622 0.83126
   6   2 -17    2.61    6.56  68 0.85230-0.71170-0.35263 0.56303-0.11622-0.61346
   6   4 -11  228.47    6.85  68 0.85230-0.61998-0.35263 0.77372-0.11622-0.31230
   8   4 -15    4.54    6.46  68 0.85230-0.54724-0.35263 0.77200-0.11622-0.47231
   8   5 -10   13.97    5.64  68 0.85230-0.47327-0.35263 0.87717-0.11622-0.22307
   9   5 -12    9.98    6.59  68 0.85230-0.43944-0.35263 0.87994-0.11622-0.30472
   3   0   8  132.29   10.25  68 0.85218-0.53633-0.35247 0.35345-0.11625 0.57266
  -1  -4   1   26.19    6.28  69 0.85102-0.90086-0.36085-0.06158-0.11203 0.14204
  -1  -3   1 1489.38   12.73  69 0.85102-0.90203-0.36085 0.04325-0.11203 0.14178
  -1  -2  -2 1303.31   15.59  69 0.85102-0.94653-0.36085 0.14888-0.11203-0.00785
  -1  -2  -1    4.30    7.27  69 0.85102-0.93041-0.36085 0.14967-0.11203 0.04306
   0  -7  -3   -6.40    8.10  69 0.85102-0.89411-0.36085-0.37765-0.11203-0.03774
   0  -7  -2    2.28    8.20  69 0.85102-0.87964-0.36085-0.37780-0.11203 0.01284
   0  -7  -1   82.02    8.45  69 0.85102-0.86371-0.36085-0.37686-0.11203 0.06132
   0  -6   3  204.41    8.17  69 0.85102-0.80652-0.36085-0.27269-0.11203 0.26022
   0  -5  -9   -2.09    8.19  69 0.85102-0.98475-0.36085-0.16733-0.11203-0.33584
   1  -8  -6    1.11    9.37  69 0.85102-0.87042-0.36085-0.48195-0.11203-0.16698
   1  -8   0   -4.00    9.20  69 0.85102-0.78622-0.36085-0.48437-0.11203 0.13111
   1  -7   4    4.52    7.99  69 0.85102-0.72662-0.36085-0.37841-0.11203 0.33049
   1  -6   6  222.92    8.93  69 0.85102-0.69543-0.36085-0.27189-0.11203 0.42762
   1  -5   7   84.79    7.55  69 0.85102-0.68040-0.36085-0.16615-0.11203 0.47868
   1  -2   7 1021.10   11.24  69 0.85102-0.68136-0.36085 0.14866-0.11203 0.48175
   2  -8   4   13.80    9.27  69 0.85102-0.66073-0.36085-0.48429-0.11203 0.34998
   2  -4   9  155.85    7.97  69 0.85102-0.58540-0.36085-0.06115-0.11203 0.59754
   2  -3   9  141.36    8.01  69 0.85102-0.58575-0.36085 0.04395-0.11203 0.59843
   2  -1 -14   56.51    7.67  69 0.85102-0.92549-0.36085 0.25369-0.11203-0.54432
   3  -6   9   15.57    9.16  69 0.85102-0.51966-0.36085-0.27212-0.11203 0.61815
   3  -1 -16   20.93    8.08  69 0.85102-0.89066-0.36085 0.25438-0.11203-0.62503
   3   0 -15    5.16    7.89  69 0.85102-0.87364-0.36085 0.35893-0.11203-0.57401
   3   3  -4   90.40    7.20  69 0.85102-0.71196-0.36085 0.67607-0.11203-0.02786
   3   3  -3 1412.34   12.00  69 0.85102-0.69792-0.36085 0.67518-0.11203 0.02263
   4  -6  10    4.43    9.26  69 0.85102-0.43926-0.36085-0.27191-0.11203 0.68635
   4  -4  11   27.88    8.12  69 0.85102-0.42439-0.36085-0.06136-0.11203 0.73612
   4  -3  11  122.88    8.64  69 0.85102-0.42484-0.36085 0.04404-0.11203 0.73689
   4   3   2  149.23    7.31  69 0.85102-0.55897-0.36085 0.67816-0.11203 0.29052
   5   1 -17   16.52    9.28  69 0.85102-0.77559-0.36085 0.46612-0.11203-0.63738
   5   3   4   51.44    7.72  69 0.85102-0.46279-0.36085 0.67766-0.11203 0.40902
   5   4  -2   51.47    7.45  69 0.85102-0.55237-0.36085 0.78295-0.11203 0.11084
   6  -2  12    4.04    9.17  69 0.85102-0.27747-0.36085 0.14964-0.11203 0.82365
   7   0  11   -0.08    9.18  69 0.85102-0.22744-0.36085 0.36098-0.11203 0.79621
   7   4 -13  275.96    9.13  69 0.85102-0.58126-0.36085 0.77995-0.11203-0.39522
   8   5  -9   15.90    7.93  69 0.85102-0.45823-0.36085 0.88808-0.11203-0.17841
   8   5  -2    4.91    8.32  69 0.85102-0.35536-0.36085 0.88975-0.11203 0.16955
   9   5   0   29.32    8.18  69 0.85102-0.25864-0.36085 0.88760-0.11203 0.28829
  10   5   1   -3.30    9.22  69 0.85102-0.17812-0.36085 0.88577-0.11203 0.35735
  11   4   5   37.22   11.05  69 0.85102-0.05356-0.36085 0.78310-0.11203 0.57642
  -1  -5  -3    4.10    5.75  69 0.84968-0.95890-0.36904-0.15912-0.10783-0.06123
  -1  -5  -2   20.27    5.53  69 0.84968-0.94604-0.36904-0.15854-0.10783-0.01180
  -1  -5  -1  572.63    7.81  69 0.84968-0.93051-0.36904-0.15866-0.10783 0.03821
   0  -7  -4   25.68    5.80  69 0.84968-0.90970-0.36904-0.36993-0.10783-0.09154
   0  -7   0   -2.16    5.70  69 0.84968-0.84900-0.36904-0.36911-0.10783 0.10785
   0  -5   5  356.93    7.15  69 0.84968-0.77433-0.36904-0.15968-0.10783 0.35419
   1  -8   1   14.01    6.68  69 0.84968-0.76983-0.36904-0.47531-0.10783 0.17696
   2  -6   8    2.53    5.63  69 0.84968-0.59904-0.36904-0.26403-0.10783 0.54333
   3  -7   8    0.40    6.54  69 0.84968-0.53557-0.36904-0.37050-0.10783 0.56489
   3  -5  10   80.46    6.13  69 0.84968-0.50276-0.36904-0.15959-0.10783 0.66152
   4   2 -13  218.98    6.32  69 0.84968-0.77859-0.36904 0.57986-0.10783-0.46096
   5   2 -15  272.00    7.22  69 0.84968-0.74267-0.36904 0.57979-0.10783-0.54085
   5   4  -6   24.96    5.16  69 0.84968-0.60847-0.36904 0.78851-0.10783-0.09185
   5   4  -5    2.65    5.07  69 0.84968-0.59555-0.36904 0.79139-0.10783-0.04286
   5   4  -4    8.18    4.96  69 0.84968-0.58055-0.36904 0.79250-0.10783 0.00784
   5   4  -3    2.12    5.04  69 0.84968-0.56535-0.36904 0.79105-0.10783 0.05681
   6   4 -10   89.21    5.47  69 0.84968-0.60312-0.36904 0.79203-0.10783-0.27141
   6   4   1  231.88    6.62  69 0.84968-0.44059-0.36904 0.79121-0.10783 0.27512
   7   3 -16   35.22    6.60  69 0.84968-0.62367-0.36904 0.68244-0.10783-0.54931
   8   5  -8   12.25    5.62  69 0.84968-0.44216-0.36904 0.89718-0.10783-0.13377
   9   5 -11   50.35    6.69  69 0.84968-0.42006-0.36904 0.89616-0.10783-0.26192
  10   5 -13   -1.97    7.53  69 0.84968-0.38261-0.36904 0.89246-0.10783-0.34186
   3  -3 -17    5.92   13.08  69 0.85087-0.90438-0.36067 0.04285-0.11210-0.67435
   5   0  10  940.46   16.31  69 0.84960-0.37184-0.36896 0.37077-0.10790 0.70231
   7   3   6   97.55   10.92  69 0.84960-0.30052-0.36896 0.68644-0.10790 0.54363
   9   3   7  394.63   14.80  69 0.84960-0.15402-0.36896 0.68732-0.10790 0.63261
  -1  -5  -4  879.09   11.64  70 0.84816-0.97163-0.37708-0.14928-0.10373-0.11426
  -1  -5   0   13.49    7.36  70 0.84816-0.91546-0.37708-0.15139-0.10373 0.08348
  -1  -4  -5   40.00    7.95  70 0.84816-0.98979-0.37708-0.04546-0.10373-0.16550
  -1  -4   2  189.91    7.10  70 0.84816-0.88329-0.37708-0.04403-0.10373 0.18290
  -1  -3  -5  108.83    7.41  70 0.84816-0.98899-0.37708 0.06002-0.10373-0.16472
  -1  -2  -3  967.93   14.75  70 0.84816-0.95938-0.37708 0.16477-0.10373-0.06622
  -1  -2   0 2787.48   19.73  70 0.84816-0.91322-0.37708 0.16712-0.10373 0.08357
   0  -7  -5   20.43    8.00  70 0.84816-0.92219-0.37708-0.36213-0.10373-0.14596
   0  -7   1   84.57    8.47  70 0.84816-0.83253-0.37708-0.36133-0.10373 0.15276
   0  -6  -8   69.39    8.43  70 0.84816-0.96630-0.37708-0.25689-0.10373-0.29468
   0  -6   4  778.15    9.88  70 0.84816-0.78812-0.37708-0.25485-0.10373 0.30021
   0  -2   5 4962.69   21.52  70 0.84816-0.77398-0.37708 0.16436-0.10373 0.35392
   1  -8  -7    4.75   10.64  70 0.84816-0.88335-0.37708-0.46658-0.10373-0.22460
   1  -8   2   11.93    9.31  70 0.84816-0.75140-0.37708-0.46601-0.10373 0.22187
   1  -7 -10   29.54    9.54  70 0.84816-0.92695-0.37708-0.36102-0.10373-0.37209
   1  -7   5   -5.29    8.05  70 0.84816-0.70708-0.37708-0.36055-0.10373 0.37005
   1   1  -6 2215.55   16.60  70 0.84816-0.87109-0.37708 0.48414-0.10373-0.17775
   2  -8   5    2.04   10.60  70 0.84816-0.64112-0.37708-0.46650-0.10373 0.39056
   2  -7   7   15.43    9.27  70 0.84816-0.61187-0.37708-0.36103-0.10373 0.48952
   2  -5   9  127.83    8.53  70 0.84816-0.58301-0.37708-0.15052-0.10373 0.58875
   2  -1   8  791.24   12.00  70 0.84816-0.59709-0.37708 0.27228-0.10373 0.54320
   2   2  -6 4781.01   19.91  70 0.84816-0.80469-0.37708 0.58735-0.10373-0.15384
   2   2   0  154.66    8.40  70 0.84816-0.71731-0.37708 0.58932-0.10373 0.14258
   3  -2  10  229.89    8.49  70 0.84816-0.50238-0.37708 0.16654-0.10373 0.66088
   3   1 -13  578.58   10.00  70 0.84816-0.84234-0.37708 0.48088-0.10373-0.48310
   4  -5  11    3.48    9.25  70 0.84816-0.42182-0.37708-0.15041-0.10373 0.72808
   4   1 -15  567.60   10.68  70 0.84816-0.80712-0.37708 0.48234-0.10373-0.56511
   4   3  -9    3.15    7.22  70 0.84816-0.71851-0.37708 0.69366-0.10373-0.26550
   5  -4  12   12.14    9.28  70 0.84816-0.34008-0.37708-0.04476-0.10373 0.79567
   5  -1 -19   10.89   10.57  70 0.84816-0.80265-0.37708 0.27146-0.10373-0.74568
   5  -1  11   39.07    8.33  70 0.84816-0.35621-0.37708 0.27166-0.10373 0.74796
   5   3 -12    8.83    6.93  70 0.84816-0.69542-0.37708 0.69150-0.10373-0.39388
   6   3 -14   50.18    8.11  70 0.84816-0.65963-0.37708 0.69281-0.10373-0.47439
   6   3   5  299.49    9.41  70 0.84816-0.37924-0.37708 0.69612-0.10373 0.47003
   7   2 -18   12.28   10.82  70 0.84816-0.65225-0.37708 0.58634-0.10373-0.65244
   7   4 -12   22.54    8.16  70 0.84816-0.56600-0.37708 0.80062-0.10373-0.35628
   8   3 -17    1.06   10.62  70 0.84816-0.57335-0.37708 0.69451-0.10373-0.58527
   8   4 -14   26.70    9.45  70 0.84816-0.52791-0.37708 0.79798-0.10373-0.43449
   8   5  -7   11.39    7.98  70 0.84816-0.42524-0.37708 0.90436-0.10373-0.08687
   8   5  -4   51.82    8.18  70 0.84816-0.38146-0.37708 0.90617-0.10373 0.06249
   8   5  -3   64.70    8.33  70 0.84816-0.36582-0.37708 0.90193-0.10373 0.11177
   9   4   4   48.11    8.45  70 0.84816-0.19728-0.37708 0.80187-0.10373 0.48063
   9   5  -1   26.12    8.12  70 0.84816-0.27118-0.37708 0.90578-0.10373 0.23134
  11   5   1    8.47   10.71  70 0.84816-0.10921-0.37708 0.90173-0.10373 0.36776
  -1  -5   1    8.30    5.18  70 0.84658-0.89789-0.38509-0.14247-0.09963 0.13043
  -1  -3   2 2937.33   15.27  70 0.84658-0.88372-0.38509 0.06800-0.09963 0.17938
   0  -4   6  539.83    7.99  70 0.84658-0.75708-0.38509-0.03825-0.09963 0.39748
   1  -4   8    2.21    5.59  70 0.84658-0.66322-0.38509-0.03647-0.09963 0.51642
   1  -3   8  131.11    6.00  70 0.84658-0.66104-0.38509 0.06827-0.09963 0.51690
   2  -2   9   -1.23    5.20  70 0.84658-0.58136-0.38509 0.17385-0.09963 0.58616
   3   2 -10    6.05    5.06  70 0.84658-0.79710-0.38509 0.59454-0.09963-0.33895
   4  -2  11   -0.36    5.62  70 0.84658-0.42128-0.38509 0.17371-0.09963 0.72473
   5  -3  12    5.47    6.57  70 0.84658-0.34033-0.38509 0.06927-0.09963 0.79417
   5   0 -18   69.69    6.90  70 0.84658-0.78408-0.38509 0.38418-0.09963-0.69853
   6   4  -9   14.62    5.15  70 0.84658-0.58690-0.38509 0.80767-0.09963-0.23098
   8   5  -6   45.44    5.84  70 0.84658-0.40720-0.38509 0.90966-0.09963-0.04062
   8   5  -5    7.12    5.69  70 0.84658-0.39377-0.38509 0.91007-0.09963 0.00794
   9   4 -15   79.06    7.77  70 0.84658-0.47778-0.38509 0.80825-0.09963-0.47047
   9   5 -10    4.60    6.45  70 0.84658-0.40096-0.38509 0.90999-0.09963-0.22059
  10   5 -12    2.89    7.38  70 0.84658-0.36521-0.38509 0.90901-0.09963-0.30021
  10   5   0   10.15    6.52  70 0.84658-0.18813-0.38509 0.91077-0.09963 0.29583
   9   2   9   61.04   17.10  69 0.85078-0.12529-0.36053 0.57387-0.11221 0.73611
   0  -4 -10   17.57    8.66  70 0.84661-0.99355-0.38504-0.03762-0.09971-0.39747
   0   0  -4   34.65   10.05  70 0.84661-0.90592-0.38504 0.38467-0.09971-0.09943
   2  -6 -14    1.52   13.04  70 0.84661-0.92173-0.38504-0.24887-0.09971-0.55806
   7  -1  12   90.01   12.02  70 0.84661-0.20751-0.38504 0.28068-0.09971 0.83332
  -1  -5  -5  246.60    9.21  71 0.84499-0.98286-0.39300-0.13359-0.09565-0.17109
  -1  -5   2   -0.38    7.32  71 0.84499-0.87930-0.39300-0.13465-0.09565 0.17468
   0  -7  -6    3.73    7.94  71 0.84499-0.93469-0.39300-0.34659-0.09565-0.20346
   0  -7   2   -1.43    8.26  71 0.84499-0.81798-0.39300-0.34652-0.09565 0.19491
   0  -3   6  355.22    8.22  71 0.84499-0.75716-0.39300 0.07509-0.09565 0.39461
   1  -8   3   57.42    9.42  71 0.84499-0.73524-0.39300-0.45160-0.09565 0.26359
   1  -6   7  117.07    8.63  71 0.84499-0.67663-0.39300-0.24127-0.09565 0.46289
   1   1   1    7.61    8.63  71 0.84499-0.76326-0.39300 0.49837-0.09565 0.16630
   2   1 -10   68.41    7.64  71 0.84499-0.86004-0.39300 0.49800-0.09565-0.36187
   2   2  -5 4973.40   20.73  71 0.84499-0.78662-0.39300 0.60472-0.09565-0.11360
   5  -5  12    4.53   10.67  71 0.84499-0.33781-0.39300-0.13392-0.09565 0.78901
   6   1 -18   -0.13    9.24  71 0.84499-0.71513-0.39300 0.49737-0.09565-0.68120
   6   4   0    2.79    7.37  71 0.84499-0.45041-0.39300 0.81552-0.09565 0.21395
   7   4   2    0.46    7.16  71 0.84499-0.35487-0.39300 0.81496-0.09565 0.33276
   8   4   3   13.11    8.23  71 0.84499-0.27493-0.39300 0.81735-0.09565 0.40248
   9   5  -9   -6.36    9.06  71 0.84499-0.38566-0.39300 0.92044-0.09565-0.17556
   9   5  -2   54.37    8.23  71 0.84499-0.28241-0.39300 0.92118-0.09565 0.17261
  10   5 -11   -2.19    9.84  71 0.84499-0.35026-0.39300 0.92300-0.09565-0.25581
  11   5   0    1.10   10.61  71 0.84499-0.12170-0.39300 0.92349-0.09565 0.31201
  -1  -6  -1   10.23    5.22  71 0.84334-0.92214-0.40087-0.23167-0.09166 0.02177
  -1  -4   3  237.75    5.74  71 0.84334-0.86612-0.40087-0.02178-0.09166 0.21959
  -1  -2   1 2029.66   15.68  71 0.84334-0.89488-0.40087 0.18871-0.09166 0.12061
   0  -7   3    0.25    5.77  71 0.84334-0.79775-0.40087-0.33773-0.09166 0.23978
   0  -6   5    9.69    5.15  71 0.84334-0.76919-0.40087-0.23225-0.09166 0.33981
   0  -5   6  398.39    7.10  71 0.84334-0.75590-0.40087-0.12792-0.09166 0.38849
   1  -8  -8   11.14    7.64  71 0.84334-0.89567-0.40087-0.44419-0.09166-0.28673
   1  -7   6    5.33    5.70  71 0.84334-0.68772-0.40087-0.33751-0.09166 0.40921
   1  -5   8   48.11    5.23  71 0.84334-0.66123-0.40087-0.12650-0.09166 0.50960
   2  -8   6    0.22    7.54  71 0.84334-0.62407-0.40087-0.44373-0.09166 0.42839
   2  -6   9    9.99    5.60  71 0.84334-0.57758-0.40087-0.23102-0.09166 0.57590
   2   2  -1 7653.57   28.22  71 0.84334-0.72611-0.40087 0.61350-0.09166 0.08138
   3  -7   9    1.18    7.44  71 0.84334-0.51497-0.40087-0.33886-0.09166 0.59863
   3  -6  10    0.99    6.52  71 0.84334-0.49974-0.40087-0.23262-0.09166 0.64810
   4  -6  11    9.57    7.62  71 0.84334-0.41719-0.40087-0.23208-0.09166 0.71494
   4   3  -8   -0.91    5.30  71 0.84334-0.69792-0.40087 0.71586-0.09166-0.22752
   4   3   1  387.35    7.16  71 0.84334-0.56521-0.40087 0.71853-0.09166 0.21978
   5   3 -11   37.87    5.23  71 0.84334-0.67703-0.40087 0.71728-0.09166-0.35781
   6   2 -16    6.59    5.84  71 0.84334-0.68382-0.40087 0.60963-0.09166-0.58542
   6   4  -8  546.84    7.47  71 0.84334-0.56693-0.40087 0.82352-0.09166-0.18743
   7   3 -15   32.97    6.68  71 0.84334-0.60306-0.40087 0.71487-0.09166-0.51649
   7   4 -11  536.01    7.92  71 0.84334-0.54461-0.40087 0.82260-0.09166-0.31722
   8   4 -13   27.25    6.62  71 0.84334-0.50763-0.40087 0.82175-0.09166-0.39733
   9   5  -8   48.25    5.83  71 0.84334-0.36946-0.40087 0.92900-0.09166-0.12978
   9   5  -3   57.70    5.92  71 0.84334-0.29693-0.40087 0.92998-0.09166 0.11959
  10   5  -1    5.81    6.39  71 0.84334-0.20047-0.40087 0.92924-0.09166 0.23763
   2  -3 -15   14.93   13.97  70 0.84795-0.93875-0.37686 0.05932-0.10393-0.60336
   4  -2 -18   21.86   11.44  71 0.84319-0.84692-0.40099 0.18910-0.09158-0.72614
  10   3   7  200.80   13.35  71 0.84319-0.08200-0.40099 0.71914-0.09158 0.63497
  -1  -6  -3  843.64   10.64  72 0.84141-0.95145-0.40889-0.22499-0.08756-0.08220
  -1  -6  -2  141.10    7.99  72 0.84141-0.93962-0.40889-0.22468-0.08756-0.03281
  -1  -6   0   53.08    7.43  72 0.84141-0.90816-0.40889-0.22493-0.08756 0.06717
  -1  -5   3   92.23    7.81  72 0.84141-0.86139-0.40889-0.11829-0.08756 0.21565
  -1  -4  -6  695.55   11.67  72 0.84141-0.99756-0.40889-0.01389-0.08756-0.23108
  -1  -3   3    4.81    6.79  72 0.84141-0.86293-0.40889 0.09219-0.08756 0.21804
  -1  -2  -4 2622.53   24.74  72 0.84141-0.96706-0.40889 0.19586-0.08756-0.13206
   0  -7  -7   67.00    9.49  72 0.84141-0.94400-0.40889-0.32934-0.08756-0.26059
   0  -6  -9    3.98    8.01  72 0.84141-0.97184-0.40889-0.22382-0.08756-0.35948
   0  -1   4 4177.41   24.39  72 0.84141-0.78169-0.40889 0.30161-0.08756 0.28913
   1  -8   4   13.23    9.24  72 0.84141-0.71738-0.40889-0.43595-0.08756 0.30547
   1  -1 -11  108.78    8.59  72 0.84141-0.93812-0.40889 0.30200-0.08756-0.44027
   1   0  -9    3.05    5.98  72 0.84141-0.90960-0.40889 0.40869-0.08756-0.34104
   1   1  -5   33.45    7.01  72 0.84141-0.85007-0.40889 0.51375-0.08756-0.14181
   2  -7   8   27.91    9.32  72 0.84141-0.59280-0.40889-0.33069-0.08756 0.52481
   2  -4  10   95.70    8.58  72 0.84141-0.56195-0.40889-0.01348-0.08756 0.62273
   2   0 -12    5.22    7.32  72 0.84141-0.88687-0.40889 0.40818-0.08756-0.46981
   2   2  -4 1168.65   11.84  72 0.84141-0.76846-0.40889 0.61859-0.08756-0.07182
   3  -4  11   -1.89    8.10  72 0.84141-0.48187-0.40889-0.01283-0.08756 0.69339
   4   0 -16   52.85    8.35  72 0.84141-0.81653-0.40889 0.40884-0.08756-0.63146
   4   2 -12  544.44    9.49  72 0.84141-0.75480-0.40889 0.61925-0.08756-0.43027
   5  -2  12   56.15    8.35  72 0.84141-0.33460-0.40889 0.19783-0.08756 0.78045
   5   2 -14    6.86    8.23  72 0.84141-0.71978-0.40889 0.62012-0.08756-0.51129
   6   0 -19    0.94   10.60  72 0.84141-0.72827-0.40889 0.40893-0.08756-0.74115
   6   3 -13   47.18    8.05  72 0.84141-0.63777-0.40889 0.72358-0.08756-0.44095
   6   4  -1  171.04    8.07  72 0.84141-0.46167-0.40889 0.83221-0.08756 0.15647
   7   1 -19   -3.16   10.66  72 0.84141-0.66045-0.40889 0.51301-0.08756-0.71938
   8   3 -16   32.30    9.36  72 0.84141-0.55319-0.40889 0.72635-0.08756-0.55332
   9   4 -14  245.59   10.17  72 0.84141-0.45719-0.40889 0.83266-0.08756-0.43359
   9   5  -7   27.79    8.24  72 0.84141-0.35206-0.40889 0.93570-0.08756-0.08345
   9   5  -6  228.53    8.89  72 0.84141-0.33843-0.40889 0.93840-0.08756-0.03364
   9   5  -5   73.55    8.34  72 0.84141-0.32384-0.40889 0.93895-0.08756 0.01515
   9   5  -4   36.04    8.17  72 0.84141-0.30814-0.40889 0.93711-0.08756 0.06544
  10   4   4   21.69    9.37  72 0.84141-0.12396-0.40889 0.83048-0.08756 0.48226
  10   5 -10    3.97    9.29  72 0.84141-0.33084-0.40889 0.93580-0.08756-0.21377
  -1  -6  -4   56.34    5.51  72 0.83942-0.96334-0.41688-0.21642-0.08346-0.13485
  -1  -6   1  223.61    6.06  72 0.83942-0.89273-0.41688-0.21620-0.08346 0.11209
   0  -8  -2   15.08    6.60  72 0.83942-0.86838-0.41688-0.42693-0.08346-0.01717
   0  -8  -1   42.07    6.71  72 0.83942-0.85328-0.41688-0.42637-0.08346 0.03304
   0  -7   4   30.38    5.76  72 0.83942-0.77937-0.41688-0.32123-0.08346 0.28191
   1  -6   8    4.47    5.70  72 0.83942-0.65346-0.41688-0.21539-0.08346 0.49859
   2  -5  10   11.11    5.72  72 0.83942-0.55912-0.41688-0.11014-0.08346 0.61837
   2  -3  10  125.50    5.90  72 0.83942-0.55915-0.41688 0.09986-0.08346 0.61966
   2   2  -3   29.81    5.90  72 0.83942-0.74915-0.41688 0.62855-0.08346-0.02317
   2   2  -2 6851.08   25.74  72 0.83942-0.73525-0.41688 0.62861-0.08346 0.02346
   3  -5  11   12.95    6.69  72 0.83942-0.47940-0.41688-0.11085-0.08346 0.68869
   3  -3  11   51.56    6.04  72 0.83942-0.47973-0.41688 0.10074-0.08346 0.68966
   3   2  -9   44.82    5.36  72 0.83942-0.77415-0.41688 0.62782-0.08346-0.30611
   4  -4  12   24.12    6.62  72 0.83942-0.39801-0.41688-0.00508-0.08346 0.75760
   4   3  -7 1372.21   10.49  72 0.83942-0.67852-0.41688 0.73428-0.08346-0.18543
   5   1 -16   25.36    5.86  72 0.83942-0.74658-0.41688 0.52292-0.08346-0.61427
   6   4  -7  187.86    6.15  72 0.83942-0.54594-0.41688 0.83756-0.08346-0.14517
   7   2 -17  287.42    8.00  72 0.83942-0.62942-0.41688 0.62715-0.08346-0.62477
   7   4 -10   52.92    6.13  72 0.83942-0.52719-0.41688 0.84029-0.08346-0.27656
   8   4 -12   69.64    6.00  72 0.83942-0.49225-0.41688 0.84187-0.08346-0.35692
   9   3 -17    8.13    7.60  72 0.83942-0.49919-0.41688 0.73439-0.08346-0.58704
  10   4 -15    0.43    7.57  72 0.83942-0.40324-0.41688 0.83972-0.08346-0.46662
  10   5  -9   68.90    6.83  72 0.83942-0.31584-0.41688 0.94560-0.08346-0.16739
  10   5  -2    1.38    6.47  72 0.83942-0.21069-0.41688 0.94418-0.08346 0.17944
  11   5 -11   -1.60    7.51  72 0.83942-0.27797-0.41688 0.94483-0.08346-0.24747
  11   5  -1   23.21    6.62  72 0.83942-0.13047-0.41688 0.94441-0.08346 0.24967
   1  -6 -12    4.81   11.29  72 0.83943-0.95089-0.41697-0.21651-0.08334-0.49424
  -1  -6   2    6.54    7.20  73 0.83739-0.87433-0.42498-0.20887-0.07918 0.15847
  -1  -5  -6  444.31    9.86  73 0.83739-0.99296-0.42498-0.10346-0.07918-0.23935
  -1  -4   4  202.59    8.34  73 0.83739-0.84562-0.42498 0.00271-0.07918 0.25833
  -1  -3  -6  326.14    9.60  73 0.83739-0.99255-0.42498 0.10659-0.07918-0.23927
  -1  -2   2 2112.83   16.14  73 0.83739-0.87337-0.42498 0.21459-0.07918 0.15786
   0  -8  -4   35.28    9.38  73 0.83739-0.89539-0.42498-0.41834-0.07918-0.11970
   0  -8  -3    3.90    9.29  73 0.83739-0.88468-0.42498-0.42071-0.07918-0.07066
   0  -8   0   18.74    9.22  73 0.83739-0.83970-0.42498-0.42027-0.07918 0.07898
   0  -8   1   45.40    9.33  73 0.83739-0.82092-0.42498-0.41791-0.07918 0.12768
   0  -6   6   48.56    8.22  73 0.83739-0.74943-0.42498-0.20829-0.07918 0.37731
   0  -5 -10  199.02    9.60  73 0.83739-0.98596-0.42498-0.10428-0.07918-0.41793
   0  -4   7 1062.10   11.51  73 0.83739-0.73598-0.42498 0.00148-0.07918 0.42767
   0  -2   6 1663.33   13.45  73 0.83739-0.74917-0.42498 0.21439-0.07918 0.37576
   1  -8   5   11.06    9.37  73 0.83739-0.69771-0.42498-0.41914-0.07918 0.34728
   1  -7 -11   12.48   10.72  73 0.83739-0.93278-0.42498-0.31334-0.07918-0.44824
   1  -7   7   63.24    9.54  73 0.83739-0.66779-0.42498-0.31306-0.07918 0.44626
   1  -4   9  289.90    8.46  73 0.83739-0.63823-0.42498 0.00266-0.07918 0.54537
   1  -2   8   44.49    7.69  73 0.83739-0.65520-0.42498 0.21480-0.07918 0.49686
   2   0   7    0.06    6.37  73 0.83739-0.60222-0.42498 0.42542-0.07918 0.46614
   3   0 -14   28.27    7.12  73 0.83739-0.84630-0.42498 0.42457-0.07918-0.55801
   3   1 -12  258.54    8.54  73 0.83739-0.81715-0.42498 0.52991-0.07918-0.45833
   4  -5  12   11.57   10.04  73 0.83739-0.39673-0.42498-0.10223-0.07918 0.75304
   4  -3  12   14.75    8.03  73 0.83739-0.39646-0.42498 0.10928-0.07918 0.75255
   4  -1 -17   78.24    9.61  73 0.83739-0.82621-0.42498 0.31870-0.07918-0.68867
   4   1 -14  327.79    8.78  73 0.83739-0.78311-0.42498 0.53081-0.07918-0.54125
   4   3   0   54.49    6.60  73 0.83739-0.57470-0.42498 0.74269-0.07918 0.15733
   5   3 -10   86.62    7.57  73 0.83739-0.65621-0.42498 0.74264-0.07918-0.32067
   5   3   3    6.04    7.44  73 0.83739-0.46406-0.42498 0.74118-0.07918 0.32540
   6  -3  13    4.26   10.67  73 0.83739-0.25061-0.42498 0.10954-0.07918 0.84398
   6   4  -6   48.05    7.42  73 0.83739-0.53016-0.42498 0.84568-0.07918-0.10167
   6   4  -5   27.87    7.31  73 0.83739-0.51760-0.42498 0.84874-0.07918-0.05162
   6   4  -3  203.69    8.05  73 0.83739-0.48745-0.42498 0.84940-0.07918 0.04794
   6   4  -2    1.79    7.31  73 0.83739-0.47201-0.42498 0.84575-0.07918 0.09717
   7  -2  13    1.93   10.77  73 0.83739-0.18432-0.42498 0.21423-0.07918 0.86122
   7   4   1  145.07    7.96  73 0.83739-0.36175-0.42498 0.84665-0.07918 0.26533
   8   2 -18   17.73   10.77  73 0.83739-0.57733-0.42498 0.63604-0.07918-0.65975
   9   4   3   12.43    8.12  73 0.83739-0.20068-0.42498 0.84983-0.07918 0.40607
  10   5  -8  103.80    9.70  73 0.83739-0.29764-0.42498 0.95385-0.07918-0.12262
  10   5  -3   51.09    9.32  73 0.83739-0.22338-0.42498 0.95363-0.07918 0.12638
  11   4   4    6.49   10.74  73 0.83739-0.05375-0.42498 0.84503-0.07918 0.49249
  11   5 -10   -0.63   10.62  73 0.83739-0.26244-0.42498 0.95569-0.07918-0.20394
  -1  -6  -5   71.94    6.13  73 0.83529-0.97472-0.43305-0.19986-0.07491-0.19317
  -1  -5   4  154.68    6.14  73 0.83529-0.84362-0.43305-0.09506-0.07491 0.25394
  -1  -3   4 2240.08   13.22  73 0.83529-0.84167-0.43305 0.11541-0.07491 0.25357
   0  -7   5   16.52    5.64  73 0.83529-0.76053-0.43305-0.30463-0.07491 0.32156
   0  -5   7  366.53    6.80  73 0.83529-0.73483-0.43305-0.09529-0.07491 0.42284
   0  -3   7  189.13    6.48  73 0.83529-0.73245-0.43305 0.11672-0.07491 0.42283
   1  -5   9    6.94    5.75  73 0.83529-0.63698-0.43305-0.09453-0.07491 0.54122
   1   1  -4   51.60    5.87  73 0.83529-0.82902-0.43305 0.53874-0.07491-0.10467
   2  -7   9   43.14    6.91  73 0.83529-0.56948-0.43305-0.30431-0.07491 0.55981
   2   1  -9    0.76    4.20  73 0.83529-0.83718-0.43305 0.53886-0.07491-0.33454
   4   3  -6  309.40    6.76  73 0.83529-0.65915-0.43305 0.74967-0.07491-0.14436
   6   3 -12   19.86    5.70  73 0.83529-0.61845-0.43305 0.75045-0.07491-0.40448
   6   4  -4   22.61    5.26  73 0.83529-0.49817-0.43305 0.85386-0.07491-0.00518
   7   3 -14    1.78    5.70  73 0.83529-0.57934-0.43305 0.74662-0.07491-0.48292
   7   4  -9  238.44    6.11  73 0.83529-0.50812-0.43305 0.85634-0.07491-0.23519
   9   4 -13   91.83    6.99  73 0.83529-0.43599-0.43305 0.85521-0.07491-0.39559
  10   5  -7  127.20    7.11  73 0.83529-0.28099-0.43305 0.95950-0.07491-0.07628
  10   5  -6  105.94    7.04  73 0.83529-0.26669-0.43305 0.96206-0.07491-0.02639
  10   5  -5   39.58    6.71  73 0.83529-0.25115-0.43305 0.96253-0.07491 0.02228
  10   5  -4   53.21    6.73  73 0.83529-0.23613-0.43305 0.96006-0.07491 0.07291
  11   5  -2    2.11    6.50  73 0.83529-0.13989-0.43305 0.95982-0.07491 0.19112
  10   2   9    3.90   17.06  72 0.83935-0.04809-0.41694 0.62899-0.08326 0.72701
   0   0  -3   -0.15   10.12  73 0.83531-0.87994-0.43275 0.43225-0.07501-0.07430
   1  -2 -12  312.26   12.97  73 0.83531-0.94744-0.43275 0.22023-0.07501-0.50271
   8   3   6  498.99   13.57  73 0.83531-0.22059-0.43275 0.75051-0.07501 0.52948
  -1  -7  -1  141.84    8.71  74 0.83316-0.91140-0.44063-0.29698-0.07078 0.00140
  -1  -6   3  190.73    7.94  74 0.83316-0.85769-0.44063-0.19324-0.07078 0.19995
   0  -8  -5    9.04    9.27  74 0.83316-0.90964-0.44063-0.40478-0.07078-0.17896
   0  -8   2   12.22    9.37  74 0.83316-0.80702-0.44063-0.40483-0.07078 0.17071
   0  -7  -8   83.16    9.83  74 0.83316-0.95338-0.44063-0.29891-0.07078-0.32793
   1  -8   6    4.77   10.60  74 0.83316-0.67733-0.44063-0.40191-0.07078 0.38691
   1  -3   9  430.05    9.22  74 0.83316-0.63474-0.44063 0.12348-0.07078 0.53950
   1  -1   7  966.29   12.22  74 0.83316-0.66336-0.44063 0.33578-0.07078 0.44116
   2  -6  10   10.86    9.19  74 0.83316-0.55494-0.44063-0.19280-0.07078 0.60754
   3  -6  11    0.93   10.18  74 0.83316-0.47519-0.44063-0.19238-0.07078 0.67836
   3  -1  10  187.48    8.82  74 0.83316-0.48644-0.44063 0.33506-0.07078 0.62580
   3   2   3  322.88    9.62  74 0.83316-0.59162-0.44063 0.65142-0.07078 0.27740
   4   2 -11   24.46    7.33  74 0.83316-0.73350-0.44063 0.65208-0.07078-0.39903
   4   3  -5   49.47    6.54  74 0.83316-0.64452-0.44063 0.75811-0.07078-0.09991
   4   3  -1  170.41    7.35  74 0.83316-0.58541-0.44063 0.75811-0.07078 0.09963
   5  -4  13    6.39   10.57  74 0.83316-0.31181-0.44063 0.01936-0.07078 0.81423
   6  -1  12   11.80    9.17  74 0.83316-0.26088-0.44063 0.33656-0.07078 0.78642
   6   1 -17   80.65    9.61  74 0.83316-0.69016-0.44063 0.54593-0.07078-0.65787
   6   2 -15  110.71    8.78  74 0.83316-0.65869-0.44063 0.65002-0.07078-0.55649
   7   4   0  567.62    9.77  74 0.83316-0.37289-0.44063 0.86527-0.07078 0.20887
   8   3 -15   98.61    9.49  74 0.83316-0.52921-0.44063 0.75838-0.07078-0.51947
   8   4 -11  112.68    8.45  74 0.83316-0.46893-0.44063 0.86255-0.07078-0.31884
   8   4   2  150.88    8.89  74 0.83316-0.27672-0.44063 0.86087-0.07078 0.32554
  10   4 -14    0.60   10.55  74 0.83316-0.38216-0.44063 0.86230-0.07078-0.42961
  11   5  -9    0.25   10.54  74 0.83316-0.24142-0.44063 0.96570-0.07078-0.16073
  11   5  -3   23.73    9.23  74 0.83316-0.15344-0.44063 0.96942-0.07078 0.13731
  12   5  -2    0.36   10.75  74 0.83316-0.07301-0.44063 0.96847-0.07078 0.20611
  -1  -7  -2  441.67    7.70  74 0.83098-0.92798-0.44818-0.29041-0.06665-0.05259
  -1  -7   0   38.51    5.78  74 0.83098-0.89875-0.44818-0.29093-0.06665 0.04612
  -1  -7   1   50.75    5.92  74 0.83098-0.88049-0.44818-0.28979-0.06665 0.09647
  -1  -6   4   38.46    5.24  74 0.83098-0.83593-0.44818-0.18544-0.06665 0.24447
  -1  -5   5  413.34    7.19  74 0.83098-0.82152-0.44818-0.08046-0.06665 0.29442
  -1  -4   5  115.95    5.96  74 0.83098-0.82367-0.44818 0.02600-0.06665 0.29562
   0  -8   3   -0.64    6.61  74 0.83098-0.78770-0.44818-0.39630-0.06665 0.21616
   0  -6   7   -2.36    5.65  74 0.83098-0.72755-0.44818-0.18473-0.06665 0.41429
   1  -7   8   47.72    7.00  74 0.83098-0.64613-0.44818-0.29007-0.06665 0.48171
   1  -6   9   23.69    5.81  74 0.83098-0.63055-0.44818-0.18421-0.06665 0.53216
   3   2  -8  123.19    5.24  74 0.83098-0.75038-0.44818 0.65837-0.06665-0.27275
   4   3  -4 1437.69   10.59  74 0.83098-0.62692-0.44818 0.76604-0.06665-0.05327
   4   3  -2  564.88    7.67  74 0.83098-0.59774-0.44818 0.76639-0.06665 0.04559
   5   0 -17    1.17    6.38  74 0.83098-0.75458-0.44818 0.44819-0.06665-0.68146
   5   2 -13  478.84    7.45  74 0.83098-0.69349-0.44818 0.65921-0.06665-0.48247
   5   3  -9  644.88    7.98  74 0.83098-0.63476-0.44818 0.76591-0.06665-0.28266
   7   4  -8   24.74    5.08  74 0.83098-0.48827-0.44818 0.87078-0.06665-0.19427
   9   3 -16   24.27    7.45  74 0.83098-0.47679-0.44818 0.76520-0.06665-0.55393
  11   5  -8    6.60    6.60  74 0.83098-0.22492-0.44818 0.97283-0.06665-0.11578
  11   5  -7   18.74    6.77  74 0.83098-0.21121-0.44818 0.97727-0.06665-0.06551
  11   5  -6  109.43    7.02  74 0.83098-0.19799-0.44818 0.97903-0.06665-0.01573
  11   5  -5   22.24    6.78  74 0.83098-0.18160-0.44818 0.97898-0.06665 0.03357
  11   5  -4   13.99    6.53  74 0.83098-0.16645-0.44818 0.97623-0.06665 0.08253
  12   5  -3    4.74    7.57  74 0.83098-0.08594-0.44818 0.97871-0.06665 0.15246
   7   2   8   16.06   11.80  74 0.83322-0.25429-0.44077 0.65303-0.07089 0.60594
   1   0   5    2.72    8.24  74 0.83104-0.69137-0.44866 0.44928-0.06670 0.33486
   3  -2 -16    3.23    9.66  74 0.83104-0.87023-0.44866 0.23672-0.06670-0.67075
   4   2   5   76.84    9.97  74 0.83104-0.49372-0.44866 0.66063-0.06670 0.39350
   5  -2 -19   42.56   13.47  74 0.83104-0.78341-0.44866 0.23674-0.06670-0.78117
   6   0  11    0.25    9.81  74 0.83104-0.27364-0.44866 0.44946-0.06670 0.73091
  -1  -7  -3  119.29    8.66  75 0.82883-0.94190-0.45641-0.28319-0.06259-0.10721
  -1  -7   2  202.63    8.74  75 0.82883-0.86408-0.45641-0.28161-0.06259 0.14148
  -1  -6  -6  215.86    9.16  75 0.82883-0.98347-0.45641-0.17733-0.06259-0.25581
  -1  -5  -7   80.20    7.71  75 0.82883-0.99744-0.45641-0.07131-0.06259-0.30482
  -1  -4  -7 1300.16   14.88  75 0.82883-0.99942-0.45641 0.03235-0.06259-0.30576
  -1  -2   3   28.16    7.17  75 0.82883-0.85050-0.45641 0.24507-0.06259 0.19160
   0  -8  -6   33.21   10.70  75 0.82883-0.92050-0.45641-0.38922-0.06259-0.23739
   0  -7   6    3.02    7.97  75 0.82883-0.74145-0.45641-0.28210-0.06259 0.36082
   0  -5   8  394.31    8.66  75 0.82883-0.71007-0.45641-0.07105-0.06259 0.45778
   0  -4   8 1906.66   13.45  75 0.82883-0.71075-0.45641 0.03367-0.06259 0.45964
   2  -4  11   -2.65    8.06  75 0.82883-0.53391-0.45641 0.03506-0.06259 0.64796
   2  -2  10   35.20    7.59  75 0.82883-0.54949-0.45641 0.24598-0.06259 0.59921
   2  -1 -13  144.37    8.60  75 0.82883-0.88942-0.45641 0.34981-0.06259-0.54458
   3  -4  12   33.36    8.15  75 0.82883-0.45295-0.45641 0.03445-0.06259 0.71600
   3  -2  11    2.12    6.98  75 0.82883-0.46993-0.45641 0.24631-0.06259 0.66982
   3  -1 -15   81.32    8.65  75 0.82883-0.85231-0.45641 0.34958-0.06259-0.62422
   4  -1  11    3.17    6.92  75 0.82883-0.40276-0.45641 0.35153-0.06259 0.68745
   4   3  -3 1537.20   12.05  75 0.82883-0.61050-0.45641 0.77062-0.06259-0.00717
   5  -3  13   35.70    9.31  75 0.82883-0.30801-0.45641 0.14036-0.06259 0.80700
   6  -2  13    2.15    9.28  75 0.82883-0.24159-0.45641 0.24566-0.06259 0.82472
   6   3   4  436.29   10.20  75 0.82883-0.37514-0.45641 0.77314-0.06259 0.37724
   7   1 -18    7.24    9.27  75 0.82883-0.63421-0.45641 0.56096-0.06259-0.69580
   7   2 -16  489.03   11.34  75 0.82883-0.60443-0.45641 0.66666-0.06259-0.59518
   7   3 -13   18.61    7.98  75 0.82883-0.56080-0.45641 0.77369-0.06259-0.44696
   7   3   5    8.31    7.10  75 0.82883-0.29428-0.45641 0.77397-0.06259 0.44839
   7   4  -7    5.24    7.05  75 0.82883-0.47310-0.45641 0.88078-0.06259-0.14849
   7   4  -1   78.73    7.67  75 0.82883-0.38396-0.45641 0.88090-0.06259 0.15043
   8   4 -10    6.46    7.93  75 0.82883-0.45077-0.45641 0.87948-0.06259-0.27809
   9   4 -12   15.96    9.07  75 0.82883-0.41302-0.45641 0.87671-0.06259-0.35688
  10   4   3   -0.47    9.23  75 0.82883-0.12571-0.45641 0.87654-0.06259 0.40692
  11   4   3   -0.87    9.34  75 0.82883-0.06055-0.45641 0.88195-0.06259 0.42903
  12   5  -4    4.63   10.80  75 0.82883-0.09841-0.45641 0.98603-0.06259 0.09964
  -1  -7  -4    2.15    5.62  75 0.82663-0.95324-0.46461-0.27423-0.05852-0.16207
  -1  -7   3   67.99    6.02  75 0.82663-0.84597-0.46461-0.27306-0.05852 0.18597
  -1  -3   5 1377.97   10.69  75 0.82663-0.81888-0.46461 0.14743-0.05852 0.28690
   0  -8   4   32.86    6.67  75 0.82663-0.77088-0.46461-0.38106-0.05852 0.25817
   1  -8   7   21.51    7.62  75 0.82663-0.65771-0.46461-0.37914-0.05852 0.42590
   1   1  -1 2084.73   20.49  75 0.82663-0.77449-0.46461 0.57238-0.05852 0.02816
   2  -7  10    4.51    7.54  75 0.82663-0.54650-0.46461-0.27268-0.05852 0.59363
   2  -5  11   27.99    6.00  75 0.82663-0.53465-0.46461-0.06271-0.05852 0.64603
   2  -1   9  140.54    6.61  75 0.82663-0.56070-0.46461 0.36032-0.05852 0.54598
   3  -5  12   60.65    6.95  75 0.82663-0.45344-0.46461-0.06254-0.05852 0.71439
   5   1 -15    0.17    5.91  75 0.82663-0.71976-0.46461 0.57005-0.05852-0.59131
   5   3   2   14.26    5.27  75 0.82663-0.46876-0.46461 0.78118-0.05852 0.25565
   6   3 -11   79.51    5.32  75 0.82663-0.59292-0.46461 0.77878-0.05852-0.37067
   8   2 -17    7.11    6.69  75 0.82663-0.55153-0.46461 0.67498-0.05852-0.63093
   8   4   1   34.58    6.07  75 0.82663-0.28497-0.46461 0.88650-0.05852 0.26470
   9   4   2    1.92    5.70  75 0.82663-0.20466-0.46461 0.88711-0.05852 0.33543
  10   4 -13   15.12    6.57  75 0.82663-0.36002-0.46461 0.88369-0.05852-0.39148
  12   5  -7  115.27    8.08  75 0.82663-0.14045-0.46461 0.99000-0.05852-0.05357
  12   5  -6    0.38    7.58  75 0.82663-0.12530-0.46461 0.99158-0.05852-0.00463
  12   5  -5    7.74    7.60  75 0.82663-0.11078-0.46461 0.99068-0.05852 0.04405
   0  -3 -10   59.07   14.50  73 0.83534-0.98389-0.43291 0.11546-0.07495-0.42280
   2  -2 -14  268.05   12.53  75 0.82659-0.90321-0.46422 0.25231-0.05832-0.59978
   4  -3 -18    1.54   13.01  75 0.82659-0.83061-0.46422 0.14655-0.05832-0.75976
  -1  -7  -5    1.45    7.90  76 0.82432-0.96096-0.47219-0.26603-0.05416-0.21428
  -1  -6   5    3.51    6.95  76 0.82432-0.81832-0.47219-0.16143-0.05416 0.28325
  -1  -5   6  786.72   10.09  76 0.82432-0.80123-0.47219-0.05533-0.05416 0.33067
  -1  -4   6 2375.96   14.09  76 0.82432-0.80135-0.47219 0.05046-0.05416 0.33108
   0  -8  -7   16.05   10.71  76 0.82432-0.92783-0.47219-0.37220-0.05416-0.29516
   0  -8   5    8.91    9.19  76 0.82432-0.74859-0.47219-0.37124-0.05416 0.30148
   0  -7  -9  342.52   11.24  76 0.82432-0.95695-0.47219-0.26720-0.05416-0.39229
   0  -7   7   70.77    9.41  76 0.82432-0.71849-0.47219-0.26557-0.05416 0.39988
   0  -6 -10   12.91    8.05  76 0.82432-0.97339-0.47219-0.16165-0.05416-0.44426
   0  -6   8   71.50    8.24  76 0.82432-0.70483-0.47219-0.16092-0.05416 0.44998
   0  -3   8    5.32    7.54  76 0.82432-0.70492-0.47219 0.15603-0.05416 0.45140
   0  -1   5 1142.43   13.53  76 0.82432-0.74986-0.47219 0.36675-0.05416 0.30351
   1  -5  10   25.77    8.15  76 0.82432-0.61188-0.47219-0.05560-0.05416 0.57143
   1  -4  10   45.87    7.21  76 0.82432-0.61175-0.47219 0.05067-0.05416 0.57203
   2  -6  11   46.92    9.49  76 0.82432-0.52930-0.47219-0.16028-0.05416 0.63800
   2  -3  11  514.51    9.46  76 0.82432-0.52954-0.47219 0.15572-0.05416 0.63905
   2   0 -11    0.70    7.06  76 0.82432-0.85659-0.47219 0.47173-0.05416-0.45421
   3  -6  12   16.49   10.77  76 0.82432-0.44748-0.47219-0.15985-0.05416 0.70694
   3  -3  12   20.82    8.04  76 0.82432-0.44822-0.47219 0.15582-0.05416 0.70748
   3   1 -11    4.15    7.02  76 0.82432-0.78953-0.47219 0.57691-0.05416-0.43440
   3   2  -7  236.41    7.49  76 0.82432-0.73006-0.47219 0.68331-0.05416-0.23516
   4  -5  13   64.08   11.00  76 0.82432-0.36830-0.47219-0.05448-0.05416 0.77665
   4  -4  13   -5.92    9.24  76 0.82432-0.36800-0.47219 0.05103-0.05416 0.77719
   4  -2  12   51.22    8.25  76 0.82432-0.38417-0.47219 0.26242-0.05416 0.73138
   4   0 -15   -0.96    8.08  76 0.82432-0.78506-0.47219 0.47216-0.05416-0.61580
   5  -1 -18    2.32    9.07  76 0.82432-0.75879-0.47219 0.36444-0.05416-0.74064
   5   3  -8  544.75    9.43  76 0.82432-0.61340-0.47219 0.78718-0.05416-0.24441
   6   0 -18    1.43    9.24  76 0.82432-0.69588-0.47219 0.47100-0.05416-0.72403
   6   2 -14    4.57    8.07  76 0.82432-0.63818-0.47219 0.68400-0.05416-0.52657
   7   4  -6  101.06    7.45  76 0.82432-0.45160-0.47219 0.89191-0.05416-0.10630
   7   4  -5    8.03    7.21  76 0.82432-0.43917-0.47219 0.89542-0.05416-0.05803
   7   4  -3   24.36    7.29  76 0.82432-0.40908-0.47219 0.89651-0.05416 0.04253
   7   4  -2    1.18    7.19  76 0.82432-0.39326-0.47219 0.89335-0.05416 0.09229
   8   3 -14   15.62    7.93  76 0.82432-0.50462-0.47219 0.78853-0.05416-0.48499
   8   4  -9   16.21    8.02  76 0.82432-0.43197-0.47219 0.89463-0.05416-0.23729
   9   3   6   29.82    8.75  76 0.82432-0.14330-0.47219 0.78895-0.05416 0.52895
   9   4 -11   21.07    7.91  76 0.82432-0.39524-0.47219 0.89430-0.05416-0.31718
  -1  -7   4    1.01    5.63  76 0.82195-0.82760-0.47973-0.25874-0.04979 0.22881
   0  -2   7   78.57    5.20  76 0.82195-0.71866-0.47973 0.26919-0.04979 0.39876
   1  -7   9   15.22    6.68  76 0.82195-0.62409-0.47973-0.25922-0.04979 0.51761
   1  -6  10   52.09    6.61  76 0.82195-0.60613-0.47973-0.15326-0.04979 0.56453
   1  -2   9   67.98    5.67  76 0.82195-0.62198-0.47973 0.26936-0.04979 0.51732
   2   1  -8   94.26    5.17  76 0.82195-0.80770-0.47973 0.58553-0.04979-0.30929
   4   1 -13   62.71    5.54  76 0.82195-0.75051-0.47973 0.58435-0.04979-0.51807
   4   2 -10   30.70    5.21  76 0.82195-0.70565-0.47973 0.68911-0.04979-0.36817
   7   4  -4  274.76    6.51  76 0.82195-0.41984-0.47973 0.90008-0.04979-0.01086
   9   3 -15   17.58    6.49  76 0.82195-0.45219-0.47973 0.79528-0.04979-0.51962
  10   3 -16    4.16    7.42  76 0.82195-0.40150-0.47973 0.79627-0.04979-0.55093
  10   4 -12    1.55    6.48  76 0.82195-0.34238-0.47973 0.90233-0.04979-0.35148
   1  -5 -13    0.25   12.82  76 0.82429-0.95090-0.47193-0.05600-0.05417-0.57349
  -1  -2  -5 1684.37   23.68  76 0.82195-0.96074-0.47977 0.26870-0.05001-0.21728
  -2  -5  -1  219.15    8.48  77 0.81953-0.96606-0.48730-0.04106-0.04575-0.04408
  -2  -5   0   52.17    7.43  77 0.81953-0.95215-0.48730-0.04028-0.04575 0.00583
  -2  -5   1   16.68    7.20  77 0.81953-0.93616-0.48730-0.03995-0.04575 0.05483
  -2  -4  -1   38.38    6.45  77 0.81953-0.96496-0.48730 0.06487-0.04575-0.04403
  -2  -4   0  199.28    7.23  77 0.81953-0.95092-0.48730 0.06468-0.04575 0.00625
  -2  -4   1 1048.88   10.38  77 0.81953-0.93487-0.48730 0.06653-0.04575 0.05504
  -1  -8  -1   12.32    9.26  77 0.81953-0.89826-0.48730-0.35713-0.04575-0.02420
  -1  -8   0   -5.58    9.20  77 0.81953-0.88356-0.48730-0.35708-0.04575 0.02515
  -1  -6  -7  114.42    8.66  77 0.81953-0.98862-0.48730-0.14680-0.04575-0.32179
  -1  -6   6   15.29    8.02  77 0.81953-0.79562-0.48730-0.14589-0.04575 0.32432
  -1  -2   4 4545.30   20.74  77 0.81953-0.82611-0.48730 0.27569-0.04575 0.22417
   0  -8   6   37.79    9.99  77 0.81953-0.72786-0.48730-0.35561-0.04575 0.34244
   0  -5   9   -0.58    8.10  77 0.81953-0.68434-0.48730-0.04055-0.04575 0.49140
   1  -3  10   89.11    7.70  77 0.81953-0.60535-0.48730 0.17078-0.04575 0.56246
   1   0  -8    5.83    5.96  77 0.81953-0.87090-0.48730 0.48624-0.04575-0.33150
   3   0 -13   -1.67    7.09  77 0.81953-0.81541-0.48730 0.48704-0.04575-0.54178
   5   2 -12    9.73    7.14  77 0.81953-0.66676-0.48730 0.69649-0.04575-0.45219
   5   3  -7   20.64    7.71  77 0.81953-0.59485-0.48730 0.80383-0.04575-0.20380
   6  -1 -19   19.29   10.63  77 0.81953-0.70501-0.48730 0.38026-0.04575-0.78119
   6   1 -16  122.02    8.87  77 0.81953-0.66288-0.48730 0.59270-0.04575-0.63399
   6   3 -10   91.45    7.62  77 0.81953-0.57273-0.48730 0.80213-0.04575-0.33308
   7   0 -19   -1.47   10.64  77 0.81953-0.63836-0.48730 0.48501-0.04575-0.76042
   7   3 -12   29.92    8.17  77 0.81953-0.53634-0.48730 0.80128-0.04575-0.41307
   8   4  -8   36.93    8.04  77 0.81953-0.41226-0.48730 0.90817-0.04575-0.19509
   8   4   0   28.03    7.19  77 0.81953-0.29308-0.48730 0.90727-0.04575 0.20259
   9   4 -10   31.33    8.00  77 0.81953-0.37684-0.48730 0.91050-0.04575-0.27524
   9   4   1   -1.19    7.94  77 0.81953-0.21363-0.48730 0.91170-0.04575 0.27305
  10   3   6   52.14    9.96  77 0.81953-0.07318-0.48730 0.80524-0.04575 0.54105
  10   4   2   22.91    8.66  77 0.81953-0.13235-0.48730 0.90815-0.04575 0.34115
  11   4 -13   47.34   10.68  77 0.81953-0.28815-0.48730 0.90536-0.04575-0.38315
  -2  -5  -2  752.42    8.78  77 0.81706-0.97851-0.49482-0.03283-0.04171-0.09686
  -2  -5   2   42.94    5.30  77 0.81706-0.91924-0.49482-0.03361-0.04171 0.10102
  -2  -4  -2   89.00    5.86  77 0.81706-0.97667-0.49482 0.07195-0.04171-0.09679
  -2  -4   2   44.48    4.76  77 0.81706-0.91716-0.49482 0.07331-0.04171 0.10154
  -1  -8  -3   41.71    6.83  77 0.81706-0.92369-0.49482-0.34908-0.04171-0.12672
  -1  -8  -2   15.15    6.55  77 0.81706-0.91367-0.49482-0.35082-0.04171-0.07800
  -1  -8   1   12.89    6.51  77 0.81706-0.86989-0.49482-0.35035-0.04171 0.07134
  -1  -8   2    6.11    6.49  77 0.81706-0.85096-0.49482-0.34922-0.04171 0.12020
  -1  -7   5   50.74    5.90  77 0.81706-0.80867-0.49482-0.24444-0.04171 0.26966
  -1  -5   7  325.48    6.75  77 0.81706-0.77709-0.49482-0.03432-0.04171 0.36883
  -1  -3   6 1128.51    9.81  77 0.81706-0.79379-0.49482 0.17675-0.04171 0.32004
   0  -7   8   86.38    7.08  77 0.81706-0.69560-0.49482-0.24388-0.04171 0.43775
   0  -4   9  815.82    8.57  77 0.81706-0.68469-0.49482 0.07147-0.04171 0.48905
   3   2  -6  785.21    8.75  77 0.81706-0.70812-0.49482 0.70686-0.04171-0.19849
   3   2   2  237.48    7.16  77 0.81706-0.58969-0.49482 0.70692-0.04171 0.19960
   4  -3  13    4.98    6.52  77 0.81706-0.36156-0.49482 0.17773-0.04171 0.76661
   5   3   1    6.71    5.26  77 0.81706-0.47318-0.49482 0.81089-0.04171 0.19029
   7   2 -15  404.27    7.77  77 0.81706-0.57734-0.49482 0.70384-0.04171-0.56714
   8   4  -7   26.59    4.95  77 0.81706-0.39597-0.49482 0.91812-0.04171-0.14900
   8   4  -1  334.91    6.79  77 0.81706-0.30766-0.49482 0.91844-0.04171 0.14828
  10   4 -11   -1.73    6.41  77 0.81706-0.32360-0.49482 0.91948-0.04171-0.30984
  11   4   2    2.16    6.47  77 0.81706-0.06486-0.49482 0.91725-0.04171 0.35720
   2  -5 -15    7.43   17.89  75 0.82652-0.91696-0.46421-0.06408-0.05833-0.64901
   5  -1  12    3.87    9.66  77 0.81681-0.31018-0.49494 0.39030-0.04156 0.73592
  -2  -6  -1  613.52    9.56  78 0.81415-0.96064-0.50248-0.13120-0.03744-0.05233
  -2  -6   0   87.31    7.46  78 0.81415-0.94723-0.50248-0.13099-0.03744-0.00271
  -2  -6   1    6.59    7.01  78 0.81415-0.93111-0.50248-0.13131-0.03744 0.04768
  -2  -5  -3 2647.07   16.31  78 0.81415-0.98835-0.50248-0.02427-0.03744-0.15052
  -2  -5   3    0.40    7.17  78 0.81415-0.90012-0.50248-0.02535-0.03744 0.14761
  -1  -8   3    6.46    9.35  78 0.81415-0.83343-0.50248-0.34138-0.03744 0.16631
  -1  -7  -6    5.66    8.63  78 0.81415-0.97130-0.50248-0.23694-0.03744-0.28226
  -1  -5  -8   45.33    7.36  78 0.81415-0.99588-0.50248-0.02573-0.03744-0.37885
  -1  -4   7 1408.34   12.19  78 0.81415-0.77686-0.50248 0.07852-0.03744 0.36575
   0  -6   9    4.39    8.18  78 0.81415-0.68086-0.50248-0.13058-0.03744 0.48547
   1  -7  10    2.29   10.60  78 0.81415-0.59873-0.50248-0.23564-0.03744 0.55252
   2  -5  12  211.48   10.23  78 0.81415-0.50468-0.50248-0.02580-0.03744 0.67385
   2  -4  12   10.14    8.08  78 0.81415-0.50331-0.50248 0.08038-0.03744 0.67197
   4  -1 -16   -2.12    8.05  78 0.81415-0.78945-0.50248 0.39667-0.03744-0.68203
   5  -2  13    2.51    9.08  78 0.81415-0.29301-0.50248 0.29201-0.03744 0.78255
   5   3  -6   49.96    7.68  78 0.81415-0.57444-0.50248 0.81899-0.03744-0.16344
   6   3   3   59.37    7.75  78 0.81415-0.37532-0.50248 0.81899-0.03744 0.30428
   7   1 -17   65.60    9.56  78 0.81415-0.60532-0.50248 0.60734-0.03744-0.67112
   8   2 -16    2.65    9.45  78 0.81415-0.52486-0.50248 0.71189-0.03744-0.60144
   8   3 -13   20.02    8.01  78 0.81415-0.47959-0.50248 0.81572-0.03744-0.45146
   8   3   5    9.42    8.31  78 0.81415-0.21476-0.50248 0.82008-0.03744 0.44372
   8   4  -6  164.00    7.65  78 0.81415-0.37749-0.50248 0.92629-0.03744-0.10354
   9   2 -17  139.00   11.11  78 0.81415-0.47464-0.50248 0.71347-0.03744-0.63300
   9   4  -9   -4.54    7.87  78 0.81415-0.35603-0.50248 0.92497-0.03744-0.23375
  11   3   6    0.28   10.88  78 0.81415-0.00220-0.50248 0.81746-0.03744 0.55014
  11   4 -12   11.58    9.83  78 0.81415-0.26833-0.50248 0.92270-0.03744-0.34381
  12   4   2    2.72   10.68  78 0.81415 0.00403-0.50248 0.92221-0.03744 0.37135
  -2  -6  -2  277.03    6.50  78 0.81118-0.97357-0.51010-0.12257-0.03317-0.10560
  -2  -6   2    7.39    4.89  78 0.81118-0.91550-0.51010-0.12372-0.03317 0.09333
  -2  -6   3   -0.30    4.94  78 0.81118-0.89542-0.51010-0.12294-0.03317 0.14236
  -2  -4   3    3.01    4.37  78 0.81118-0.89890-0.51010 0.08866-0.03317 0.14283
  -1  -8  -4    2.81    6.55  78 0.81118-0.93709-0.51010-0.33498-0.03317-0.18634
  -1  -8   4  168.58    7.26  78 0.81118-0.81453-0.51010-0.33427-0.03317 0.21020
  -1  -7   6    6.46    5.68  78 0.81118-0.78753-0.51010-0.22845-0.03317 0.31222
  -1  -6   7   56.61    5.88  78 0.81118-0.77477-0.51010-0.12361-0.03317 0.36170
   0  -8   7   22.18    7.52  78 0.81118-0.70909-0.51010-0.33532-0.03317 0.38116
   1  -5  11   20.85    5.82  78 0.81118-0.58394-0.51010-0.01677-0.03317 0.60148
   1  -4  11   16.34    5.66  78 0.81118-0.58262-0.51010 0.08755-0.03317 0.59856
   2  -6  12  162.14    8.36  78 0.81118-0.50218-0.51010-0.12350-0.03317 0.66793
   3  -5  13   75.94    7.94  78 0.81118-0.42259-0.51010-0.01749-0.03317 0.73968
   3  -4  13    9.49    6.52  78 0.81118-0.42092-0.51010 0.08827-0.03317 0.73708
   4   2  -9    8.53    5.15  78 0.81118-0.68020-0.51010 0.71990-0.03317-0.33493
   5   0 -16   30.30    5.83  78 0.81118-0.71891-0.51010 0.50905-0.03317-0.66545
   5   3   0  107.94    5.83  78 0.81118-0.48236-0.51010 0.82791-0.03317 0.13128
   6   2 -13  246.83    6.24  78 0.81118-0.60856-0.51010 0.72149-0.03317-0.49617
   6   3  -9 1235.88    9.94  78 0.81118-0.54725-0.51010 0.82536-0.03317-0.29601
   7   3 -11   61.66    5.21  78 0.81118-0.51334-0.51010 0.82555-0.03317-0.37644
   8   1 -18   25.66    7.53  78 0.81118-0.55052-0.51010 0.61282-0.03317-0.70461
   8   4  -5   18.00    5.02  78 0.81118-0.35974-0.51010 0.93191-0.03317-0.05889
   8   4  -4   23.24    5.17  78 0.81118-0.34471-0.51010 0.93381-0.03317-0.00862
   8   4  -3  944.29    8.96  78 0.81118-0.33037-0.51010 0.93279-0.03317 0.04120
   8   4  -2  171.70    6.05  78 0.81118-0.31362-0.51010 0.93007-0.03317 0.09101
   9   3 -14    3.20    6.46  78 0.81118-0.42474-0.51010 0.82360-0.03317-0.48481
   9   4   0   36.69    5.81  78 0.81118-0.22012-0.51010 0.93261-0.03317 0.20881
  10   3 -15    3.06    6.41  78 0.81118-0.37429-0.51010 0.82455-0.03317-0.51596
  10   4 -10   56.15    6.65  78 0.81118-0.30283-0.51010 0.93464-0.03317-0.26781
  10   4   1    3.28    5.61  78 0.81118-0.13886-0.51010 0.93228-0.03317 0.27865
   0  -1  -7  739.86   18.37  78 0.81403-0.91752-0.50258 0.39642-0.03729-0.31062
  -1  -3  -7  662.28   14.95  78 0.81128-0.98045-0.51011 0.19252-0.03312-0.33424
   1  -6 -13   32.51   12.66  78 0.81128-0.93604-0.51011-0.12355-0.03312-0.59281
   3   0   9    0.14    9.00  78 0.81128-0.48077-0.51011 0.50973-0.03312 0.53890
   4   0  10  183.17   10.84  78 0.81128-0.39886-0.51011 0.51139-0.03312 0.60875
   5   2   6   24.98    9.20  78 0.81128-0.39333-0.51011 0.72087-0.03312 0.42887
   6   2   7   22.55    8.91  78 0.81128-0.31277-0.51011 0.72096-0.03312 0.49829
  -2  -6  -3    1.85    7.33  79 0.80831-0.98341-0.51770-0.11556-0.02882-0.15968
  -2  -5   4   27.85    7.36  79 0.80831-0.88131-0.51770-0.01019-0.02882 0.18890
  -2  -4  -3   37.75    7.75  79 0.80831-0.98554-0.51770 0.09601-0.02882-0.15924
  -2  -3   0  913.84   10.97  79 0.80831-0.93819-0.51770 0.20276-0.02882-0.01054
  -1  -8  -5   17.94    9.25  79 0.80831-0.94420-0.51770-0.32559-0.02882-0.23868
   0  -7 -10  189.35   10.52  79 0.80831-0.95593-0.51770-0.22161-0.02882-0.46745
   0  -3   9  104.62    7.93  79 0.80831-0.67501-0.51770 0.20125-0.02882 0.47722
   1  -6  11    1.15    9.40  79 0.80831-0.58017-0.51770-0.11591-0.02882 0.59703
   1  -1 -10  255.78    9.74  79 0.80831-0.89096-0.51770 0.41112-0.02882-0.45030
   1  -1   8   20.15    6.54  79 0.80831-0.62470-0.51770 0.41293-0.02882 0.44752
   2  -2  11  109.26    7.90  79 0.80831-0.51251-0.51770 0.30620-0.02882 0.61384
   2   1  -7  284.53    8.08  79 0.80831-0.77984-0.51770 0.62444-0.02882-0.28149
   3   1 -10   80.60    7.59  79 0.80831-0.75840-0.51770 0.62299-0.02882-0.41004
   3   2  -5   88.27    6.99  79 0.80831-0.68443-0.51770 0.72831-0.02882-0.16105
   4  -2 -17   -0.19    9.04  79 0.80831-0.79490-0.51770 0.30569-0.02882-0.73698
   5   1 -14  183.41    8.07  79 0.80831-0.68503-0.51770 0.62103-0.02882-0.56787
   5   2 -11  148.73    7.89  79 0.80831-0.64233-0.51770 0.72823-0.02882-0.42025
   5   3  -5  145.26    7.90  79 0.80831-0.55254-0.51770 0.83277-0.02882-0.12168
   7   3   4   13.08    7.26  79 0.80831-0.28950-0.51770 0.83344-0.02882 0.36423
   9   4  -8   -3.53    7.91  79 0.80831-0.33489-0.51770 0.93744-0.02882-0.19246
  11   4 -11   49.35    9.31  79 0.80831-0.24832-0.51770 0.93873-0.02882-0.30223
  11   4   1   14.81    9.19  79 0.80831-0.07012-0.51770 0.94160-0.02882 0.29433
  -2  -7  -1   94.29    6.09  79 0.80537-0.94962-0.52525-0.21347-0.02447-0.06475
  -2  -7   0   36.11    5.84  79 0.80537-0.93662-0.52525-0.21340-0.02447-0.01448
  -2  -7   1   31.72    5.69  79 0.80537-0.92145-0.52525-0.21334-0.02447 0.03485
  -2  -6   4  158.48    5.70  79 0.80537-0.87807-0.52525-0.10791-0.02447 0.18338
  -2  -5  -4 1314.64   11.21  79 0.80537-0.99610-0.52525-0.00240-0.02447-0.21240
  -2  -4   4  123.24    5.81  79 0.80537-0.87844-0.52525 0.10351-0.02447 0.18410
  -2  -3  -1    8.42    4.62  79 0.80537-0.95123-0.52525 0.20900-0.02447-0.06551
  -2  -3   1  479.56    7.77  79 0.80537-0.92293-0.52525 0.20885-0.02447 0.03472
  -1  -8   5   26.76    6.62  79 0.80537-0.79571-0.52525-0.31897-0.02447 0.25396
  -1  -7  -7   55.07    6.77  79 0.80537-0.97508-0.52525-0.21383-0.02447-0.34247
  -1  -7   7   17.82    5.85  79 0.80537-0.76477-0.52525-0.21341-0.02447 0.35231
  -1  -5   8  311.66    6.48  79 0.80537-0.75389-0.52525-0.00326-0.02447 0.40276
  -1  -3   7 2400.45   13.41  79 0.80537-0.76637-0.52525 0.20698-0.02447 0.35279
  -1  -2   5 2730.18   15.45  79 0.80537-0.79825-0.52525 0.31327-0.02447 0.25414
   0  -8   8   -3.75    7.56  79 0.80537-0.68475-0.52525-0.31877-0.02447 0.42130
   0  -7   9  358.10    8.03  79 0.80537-0.67559-0.52525-0.21489-0.02447 0.47184
   0  -5  10  201.20    6.53  79 0.80537-0.65841-0.52525-0.00347-0.02447 0.52250
   0  -2   8   92.35    5.15  79 0.80537-0.68628-0.52525 0.31366-0.02447 0.42265
   3  -2  12   17.06    5.78  79 0.80537-0.42946-0.52525 0.31430-0.02447 0.68068
   4   1 -12    1.24    5.15  79 0.80537-0.71952-0.52525 0.63076-0.02447-0.49318
   5   3  -4  131.92    5.97  79 0.80537-0.53475-0.52525 0.84113-0.02447-0.07551
   5   3  -3  315.29    6.20  79 0.80537-0.52150-0.52525 0.84310-0.02447-0.02590
   5   3  -2   21.50    4.51  79 0.80537-0.50731-0.52525 0.84311-0.02447 0.02225
   5   3  -1  168.06    5.67  79 0.80537-0.49083-0.52525 0.84113-0.02447 0.07307
   6   3  -8  694.12    8.31  79 0.80537-0.52920-0.52525 0.84290-0.02447-0.25532
   7   2 -14   41.49    5.83  79 0.80537-0.55377-0.52525 0.73686-0.02447-0.53602
   8   3 -12   45.20    5.79  79 0.80537-0.45647-0.52525 0.84065-0.02447-0.41535
   9   4  -7   33.15    5.76  79 0.80537-0.31808-0.52525 0.94680-0.02447-0.14771
   9   4  -1   11.61    5.85  79 0.80537-0.22818-0.52525 0.94646-0.02447 0.15150
  10   4  -9   25.06    5.70  79 0.80537-0.28172-0.52525 0.94786-0.02447-0.22780
  12   4   1    4.00    7.46  79 0.80537-0.00132-0.52525 0.94613-0.02447 0.30905
  -1  -4  -8    1.48    9.48  79 0.80512-0.98937-0.52500 0.10298-0.02457-0.39279
   0  -5 -11   28.34    9.90  79 0.80512-0.96933-0.52500-0.00319-0.02457-0.52309
   7  -1  13  102.78   14.02  79 0.80512-0.15139-0.52500 0.42109-0.02457 0.80888
   8   2   8  113.53   11.10  79 0.80512-0.15978-0.52500 0.73742-0.02457 0.57927
  -2  -7  -2   29.41    8.32  80 0.80201-0.96249-0.53239-0.20578-0.02027-0.11825
  -2  -7   2    1.45    8.01  80 0.80201-0.90643-0.53239-0.20710-0.02027 0.08128
  -2  -7   3   -2.60    7.96  80 0.80201-0.88717-0.53239-0.20574-0.02027 0.12994
  -2  -6  -4  342.69    9.27  80 0.80201-0.99153-0.53239-0.10016-0.02027-0.21680
  -2  -5   5  146.94    7.91  80 0.80201-0.86051-0.53239 0.00416-0.02027 0.23006
  -2  -4  -4   21.68    7.64  80 0.80201-0.99062-0.53239 0.10985-0.02027-0.21692
  -2  -3   2 2200.96   14.61  80 0.80201-0.90548-0.53239 0.21525-0.02027 0.07969
  -1  -6  -8    3.51    7.96  80 0.80201-0.98891-0.53239-0.10127-0.02027-0.39784
  -1  -6   8  113.71    8.43  80 0.80201-0.75067-0.53239-0.10186-0.02027 0.39958
  -1  -4   8    9.15    8.19  80 0.80201-0.75035-0.53239 0.11000-0.02027 0.39885
   0  -6  10    6.54    8.13  80 0.80201-0.65553-0.53239-0.10161-0.02027 0.51911
   0  -4  10   13.41    7.10  80 0.80201-0.65508-0.53239 0.11067-0.02027 0.51846
   0  -1   6  645.16   10.89  80 0.80201-0.71243-0.53239 0.42652-0.02027 0.31999
   1  -7  11   11.37   10.70  80 0.80201-0.57291-0.53239-0.20653-0.02027 0.58652
   1  -3  11   -0.25    7.08  80 0.80201-0.57203-0.53239 0.21501-0.02027 0.58534
   2  -3  12   11.62    8.09  80 0.80201-0.49350-0.53239 0.21556-0.02027 0.65746
   3  -3  13    1.63    7.97  80 0.80201-0.41084-0.53239 0.21552-0.02027 0.72336
   3  -1 -14   23.89    7.29  80 0.80201-0.81347-0.53239 0.42821-0.02027-0.61831
   3   2  -4  202.79    7.77  80 0.80201-0.66290-0.53239 0.74452-0.02027-0.11967
   3   2   1   -0.41    6.54  80 0.80201-0.58922-0.53239 0.74267-0.02027 0.12878
   4  -4  14   41.77   10.75  80 0.80201-0.33183-0.53239 0.11016-0.02027 0.79557
   4   2  -8  117.91    7.63  80 0.80201-0.65801-0.53239 0.74540-0.02027-0.29960
   5  -3  14    2.64   10.67  80 0.80201-0.26678-0.53239 0.21641-0.02027 0.81711
   5  -1 -17   14.20    9.24  80 0.80201-0.72714-0.53239 0.42801-0.02027-0.72914
   6   0 -17    3.64    9.09  80 0.80201-0.65755-0.53239 0.53138-0.02027-0.70594
   6   1 -15 1276.72   12.87  80 0.80201-0.62958-0.53239 0.63911-0.02027-0.60958
   6   3   2   -4.03    7.33  80 0.80201-0.37849-0.53239 0.85036-0.02027 0.23656
   7   3 -10  142.81    7.75  80 0.80201-0.48967-0.53239 0.84827-0.02027-0.33909
   8   2 -15   23.13    8.36  80 0.80201-0.49932-0.53239 0.74544-0.02027-0.57058
   9   3 -13    0.47    7.93  80 0.80201-0.40289-0.53239 0.84777-0.02027-0.44964
   9   3   5   51.58    8.71  80 0.80201-0.13581-0.53239 0.84984-0.02027 0.44574
   9   4  -6  243.91    8.88  80 0.80201-0.29901-0.53239 0.95428-0.02027-0.10136
   9   4  -2   53.40    8.40  80 0.80201-0.23994-0.53239 0.95465-0.02027 0.09729
  10   2 -17   11.89   10.65  80 0.80201-0.39713-0.53239 0.74464-0.02027-0.63062
  10   3 -14    1.01    9.11  80 0.80201-0.35191-0.53239 0.84972-0.02027-0.47989
  10   4   0    4.91    7.92  80 0.80201-0.14455-0.53239 0.95191-0.02027 0.21500
  11   3 -15    6.26   10.53  80 0.80201-0.29989-0.53239 0.84688-0.02027-0.50878
  11   4 -10   62.44    9.46  80 0.80201-0.22652-0.53239 0.95285-0.02027-0.26061
  12   4 -11   -2.68   10.58  80 0.80201-0.17526-0.53239 0.95228-0.02027-0.29103
  -2  -7   4   18.20    5.74  80 0.79857-0.86840-0.53949-0.19956-0.01607 0.17495
  -2  -6   5    4.80    4.96  80 0.79857-0.85852-0.53949-0.09459-0.01607 0.22553
  -2  -4   5  124.59    6.03  80 0.79857-0.85625-0.53949 0.11665-0.01607 0.22526
  -2  -3  -2   57.11    5.01  80 0.79857-0.95960-0.53949 0.22252-0.01607-0.12197
  -2  -3   3 2760.50   14.75  80 0.79857-0.88576-0.53949 0.22196-0.01607 0.12505
  -1  -8  -6    1.06    7.47  80 0.79857-0.95237-0.53949-0.30475-0.01607-0.30142
  -1  -8   6    5.16    6.65  80 0.79857-0.77612-0.53949-0.30530-0.01607 0.29587
   1  -2  10  315.50    7.20  80 0.79857-0.58414-0.53949 0.32828-0.01607 0.53440
   2  -5  13  215.56    7.88  80 0.79857-0.47241-0.53949 0.01060-0.01607 0.70062
   2   0 -10   28.53    5.27  80 0.79857-0.81536-0.53949 0.53953-0.01607-0.44271
   4   0 -14  567.44    8.46  80 0.79857-0.74193-0.53949 0.53814-0.01607-0.60260
   6   2 -12   73.99    5.35  80 0.79857-0.58294-0.53949 0.75329-0.01607-0.46410
   6   3  -7 1044.15    9.15  80 0.79857-0.50810-0.53949 0.85862-0.01607-0.21398
   7   0 -18  151.42    7.43  80 0.79857-0.60436-0.53949 0.53715-0.01607-0.74171
   8   0 -19    0.96    7.55  80 0.79857-0.55273-0.53949 0.53962-0.01607-0.77091
   9   2 -16  223.96    7.55  80 0.79857-0.44212-0.53949 0.74936-0.01607-0.60232
   9   4  -5   16.64    5.85  80 0.79857-0.27959-0.53949 0.95953-0.01607-0.05499
   9   4  -4  195.79    6.80  80 0.79857-0.26595-0.53949 0.96078-0.01607-0.00589
   9   4  -3   28.58    6.11  80 0.79857-0.25011-0.53949 0.96011-0.01607 0.04371
  10   4  -8   28.02    5.78  80 0.79857-0.25832-0.53949 0.95933-0.01607-0.18514
  10   4  -1    0.37    5.61  80 0.79857-0.15648-0.53949 0.96294-0.01607 0.16241
  11   4  -9   17.29    6.73  80 0.79857-0.20917-0.53949 0.96431-0.01607-0.21719
  11   4   0    2.44    6.49  80 0.79857-0.07550-0.53949 0.96105-0.01607 0.23077
  12   4 -10    5.09    7.42  80 0.79857-0.15740-0.53949 0.96511-0.01607-0.24679
  12   4   0    3.98    7.44  80 0.79857-0.00950-0.53949 0.96368-0.01607 0.25151
   0  -6 -11   44.07   11.49  80 0.79875-0.96212-0.53970-0.09381-0.01591-0.53084
  -2  -7  -3  116.60    8.68  81 0.79534-0.97424-0.54685-0.19267-0.01163-0.17684
  -2  -5  -5   14.88    7.77  81 0.79534-0.99953-0.54685 0.01903-0.01163-0.27489
  -2  -5   6   24.02    7.53  81 0.79534-0.83787-0.54685 0.01922-0.01163 0.27145
  -1  -7   8  250.41   10.28  81 0.79534-0.74392-0.54685-0.19350-0.01163 0.38950
  -1  -5   9  230.59    8.07  81 0.79534-0.72758-0.54685 0.01857-0.01163 0.43817
   0  -7  10  207.19   11.03  81 0.79534-0.64920-0.54685-0.19350-0.01163 0.50925
   1  -6  12    2.25    9.45  81 0.79534-0.55152-0.54685-0.08618-0.01163 0.62805
   1  -5  12   71.53    9.57  81 0.79534-0.55373-0.54685 0.01818-0.01163 0.62999
   1   0  -7    1.09    6.10  81 0.79534-0.83327-0.54685 0.54749-0.01163-0.31705
   2  -1 -12   27.43    7.50  81 0.79534-0.84192-0.54685 0.44113-0.01163-0.54646
   2  -1  10  842.17   12.44  81 0.79534-0.51510-0.54685 0.44238-0.01163 0.54726
   3  -3 -16   13.18    9.21  81 0.79534-0.83507-0.54685 0.23032-0.01163-0.72526
   3  -1  11  159.27    8.40  81 0.79534-0.43384-0.54685 0.44312-0.01163 0.61955
   3   0 -12  154.92    8.11  81 0.79534-0.77640-0.54685 0.54753-0.01163-0.52818
   3   2  -3 3833.32   18.89  81 0.79534-0.64213-0.54685 0.75673-0.01163-0.07719
   3   2   0   46.79    7.07  81 0.79534-0.59717-0.54685 0.75840-0.01163 0.07020
   4  -2  13    9.16    7.98  81 0.79534-0.34015-0.54685 0.33632-0.01163 0.73698
   4   2   4  340.84    9.66  81 0.79534-0.47281-0.54685 0.75809-0.01163 0.28733
   5  -2 -18    6.56    9.28  81 0.79534-0.73182-0.54685 0.33542-0.01163-0.78392
   5   2 -10  245.85    8.28  81 0.79534-0.61392-0.54685 0.75898-0.01163-0.38841
   6  -1 -18   -0.55    9.24  81 0.79534-0.66907-0.54685 0.44338-0.01163-0.76829
   7   1 -16   51.51    8.67  81 0.79534-0.57102-0.54685 0.65183-0.01163-0.64601
   8   1 -17   78.66    9.69  81 0.79534-0.52166-0.54685 0.65369-0.01163-0.67836
   8   3 -11  275.16    9.04  81 0.79534-0.43129-0.54685 0.86330-0.01163-0.37779
   9   1 -18   11.07   10.64  81 0.79534-0.46960-0.54685 0.65265-0.01163-0.70718
  10   3   5   94.12   10.07  81 0.79534-0.06311-0.54685 0.86478-0.01163 0.45651
  10   4  -7   62.98    8.27  81 0.79534-0.24067-0.54685 0.96780-0.01163-0.13999
  10   4  -2  128.55    8.53  81 0.79534-0.16727-0.54685 0.97168-0.01163 0.10863
  11   3   5   52.64    9.78  81 0.79534 0.00236-0.54685 0.86649-0.01163 0.47705
  -2  -8   0   82.48    6.94  81 0.79204-0.92304-0.55417-0.28969-0.00719-0.03161
  -2  -8   1   23.10    6.59  81 0.79204-0.90860-0.55417-0.28993-0.00719 0.01786
  -2  -8   2   32.81    6.65  81 0.79204-0.89205-0.55417-0.28950-0.00719 0.06696
  -2  -7   5   24.54    5.68  81 0.79204-0.85116-0.55417-0.18529-0.00719 0.21623
  -2  -6   6    1.41    5.72  81 0.79204-0.83805-0.55417-0.07974-0.00719 0.26634
  -2  -3   4 2778.47   14.51  81 0.79204-0.86445-0.55417 0.23643-0.00719 0.16611
  -1  -8   7    5.63    7.44  81 0.79204-0.75589-0.55417-0.29019-0.00719 0.33605
  -1  -6   9    9.40    5.76  81 0.79204-0.72681-0.55417-0.07967-0.00719 0.43539
  -1  -2   6 1944.79   13.30  81 0.79204-0.76923-0.55417 0.34191-0.00719 0.28617
   0  -6  11   46.60    6.69  81 0.79204-0.62828-0.55417-0.07977-0.00719 0.55221
   0  -5  11   31.30    5.81  81 0.79204-0.62965-0.55417 0.02582-0.00719 0.55414
   0  -3  10   53.51    5.57  81 0.79204-0.64336-0.55417 0.23729-0.00719 0.50345
   1  -4  12   12.93    5.76  81 0.79204-0.54979-0.55417 0.13169-0.00719 0.62402
   2  -4  13    9.37    6.65  81 0.79204-0.47001-0.55417 0.13151-0.00719 0.69354
   2   1  -6   82.01    5.44  81 0.79204-0.74882-0.55417 0.66119-0.00719-0.25346
   3   2  -2 7081.74   25.24  81 0.79204-0.62216-0.55417 0.76587-0.00719-0.03308
   3   2  -1   -0.99    5.13  81 0.79204-0.60906-0.55417 0.76492-0.00719 0.01672
   5   1 -13  680.23    8.29  81 0.79204-0.65538-0.55417 0.66108-0.00719-0.54251
   6   3  -6 1210.03    9.59  81 0.79204-0.48612-0.55417 0.87286-0.00719-0.17309
   7   3  -9 1453.57   10.46  81 0.79204-0.46211-0.55417 0.86937-0.00719-0.30231
   7   3   3   18.47    5.32  81 0.79204-0.28644-0.55417 0.87194-0.00719 0.29322
   8   3   4   17.28    5.91  81 0.79204-0.20719-0.55417 0.87138-0.00719 0.36247
   9   3 -12    3.41    5.51  81 0.79204-0.37683-0.55417 0.87080-0.00719-0.41258
  10   3 -13   11.84    6.45  81 0.79204-0.32599-0.55417 0.87264-0.00719-0.44342
  10   4  -6   16.81    5.74  81 0.79204-0.22143-0.55417 0.97448-0.00719-0.09450
  10   4  -5   10.42    5.82  81 0.79204-0.20752-0.55417 0.97786-0.00719-0.04528
  10   4  -4  197.92    6.70  81 0.79204-0.19419-0.55417 0.97854-0.00719 0.00505
  10   4  -3  264.84    7.13  81 0.79204-0.17932-0.55417 0.97703-0.00719 0.05490
  11   3 -14   -1.46    7.45  81 0.79204-0.27467-0.55417 0.86954-0.00719-0.47305
  11   4  -8   80.99    6.94  81 0.79204-0.18594-0.55417 0.97446-0.00719-0.17416
  11   4  -1   17.76    6.50  81 0.79204-0.08223-0.55417 0.97477-0.00719 0.17314
  12   4  -9    4.42    6.64  81 0.79204-0.13527-0.55417 0.97539-0.00719-0.20581
  12   4  -1   24.22    6.65  81 0.79204-0.01731-0.55417 0.97824-0.00719 0.19202
   8   0  12  165.34   19.55  80 0.79874-0.09337-0.53975 0.54175-0.01594 0.76979
   6  -2  14   36.76   13.44  81 0.79207-0.18998-0.55423 0.34368-0.00734 0.82130
  -2  -8  -1   87.75    9.69  82 0.78873-0.93758-0.56153-0.28382-0.00298-0.08636
  -2  -8   3    0.25    9.33  82 0.78873-0.87598-0.56153-0.28274-0.00298 0.11279
  -2  -7  -4   40.77    8.25  82 0.78873-0.98229-0.56153-0.17811-0.00298-0.23510
  -2  -6  -5   37.99    8.28  82 0.78873-0.99735-0.56153-0.07222-0.00298-0.28476
  -2  -4   6    3.79    7.81  82 0.78873-0.83308-0.56153 0.13907-0.00298 0.26303
  -2  -3  -3   64.25    6.78  82 0.78873-0.96356-0.56153 0.24460-0.00298-0.18475
  -1  -8  -7   16.65   10.80  82 0.78873-0.95594-0.56153-0.28219-0.00298-0.36373
  -1  -7  -8   48.53    9.60  82 0.78873-0.97548-0.56153-0.17766-0.00298-0.41513
  -1  -4   9    4.55    7.76  82 0.78873-0.72265-0.56153 0.13958-0.00298 0.43113
  -1  -3   8  290.36    8.73  82 0.78873-0.73752-0.56153 0.24353-0.00298 0.38165
   3  -4  14    3.37    9.27  82 0.78873-0.38394-0.56153 0.13917-0.00298 0.75713
   3  -2 -15   31.76    8.27  82 0.78873-0.81391-0.56153 0.35049-0.00298-0.68428
   3   1  -9  158.70    6.94  82 0.78873-0.72348-0.56153 0.66641-0.00298-0.38584
   4  -3  14   22.14    9.30  82 0.78873-0.31873-0.56153 0.24542-0.00298 0.77910
   4  -1  12    5.19    8.09  82 0.78873-0.34788-0.56153 0.45686-0.00298 0.67789
   4   2  -7  164.82    7.04  82 0.78873-0.62831-0.56153 0.77306-0.00298-0.26690
   5   0 -15    8.80    8.24  82 0.78873-0.68355-0.56153 0.56306-0.00298-0.64643
   6  -2 -19   90.01   11.30  82 0.78873-0.67354-0.56153 0.34955-0.00298-0.82204
   6  -1  13    1.41    9.19  82 0.78873-0.20134-0.56153 0.45676-0.00298 0.76720
   6   3   1   86.86    7.82  82 0.78873-0.37840-0.56153 0.87684-0.00298 0.16977
   7  -1 -19    6.13   10.60  82 0.78873-0.60768-0.56153 0.45475-0.00298-0.80225
   7   2 -13   87.23    8.47  82 0.78873-0.51957-0.56153 0.77109-0.00298-0.50547
   9   2   8   58.09   10.02  82 0.78873-0.07701-0.56153 0.77396-0.00298 0.57698
  10   2 -16   -3.18    9.96  82 0.78873-0.36866-0.56153 0.77569-0.00298-0.59851
  11   4  -7   97.54    9.54  82 0.78873-0.16836-0.56153 0.98221-0.00298-0.12846
  11   4  -6   34.80    9.20  82 0.78873-0.15410-0.56153 0.98732-0.00298-0.07995
  11   4  -2   36.28    9.20  82 0.78873-0.09444-0.56153 0.98339-0.00298 0.11937
  12   4  -8   18.62    9.34  82 0.78873-0.11724-0.56153 0.98447-0.00298-0.15925
  12   4  -2   25.76    9.40  82 0.78873-0.02908-0.56153 0.98750-0.00298 0.13898
  13   4  -2   30.98   10.92  82 0.78873 0.03739-0.56153 0.98729-0.00298 0.15864
  -2  -8  -2   12.51    6.61  82 0.78537-0.94947-0.56884-0.27645 0.00123-0.14070
  -2  -8   4   10.96    6.75  82 0.78537-0.85816-0.56884-0.27615 0.00123 0.15759
  -2  -7   6    0.91    5.74  82 0.78537-0.83079-0.56884-0.17102 0.00123 0.25818
  -2  -6   7   -1.80    5.71  82 0.78537-0.81451-0.56884-0.06563 0.00123 0.30763
  -2  -5   7  153.58    5.91  82 0.78537-0.81584-0.56884 0.04078 0.00123 0.30759
  -1  -8   8   14.39    7.62  82 0.78537-0.73193-0.56884-0.27585 0.00123 0.37679
  -1  -7   9   40.69    6.87  82 0.78537-0.72019-0.56884-0.17119 0.00123 0.42730
   0  -7  11   -3.50    7.62  82 0.78537-0.62172-0.56884-0.17059 0.00123 0.54455
   0  -4  11   41.72    5.90  82 0.78537-0.62386-0.56884 0.14705 0.00123 0.54684
   4   1 -11    9.50    5.07  82 0.78537-0.68497-0.56884 0.67368 0.00123-0.46876
   6   3  -5    9.11    5.49  82 0.78537-0.46429-0.56884 0.88559 0.00123-0.13159
   7   3  -8  825.20    8.64  82 0.78537-0.44305-0.56884 0.88617 0.00123-0.26125
   8   2 -14  134.82    6.35  82 0.78537-0.46538-0.56884 0.77872 0.00123-0.54026
   8   3 -10   15.31    5.05  82 0.78537-0.40714-0.56884 0.88384 0.00123-0.34109
   9   2 -15    1.36    6.49  82 0.78537-0.41554-0.56884 0.77983 0.00123-0.57073
  11   4  -5   18.94    6.50  82 0.78537-0.13561-0.56884 0.99071 0.00123-0.03329
  11   4  -4    6.39    6.42  82 0.78537-0.12090-0.56884 0.99120 0.00123 0.01504
  11   4  -3   10.59    6.39  82 0.78537-0.10561-0.56884 0.98915 0.00123 0.06572
  12   4  -7    0.49    6.64  82 0.78537-0.09929-0.56884 0.99118 0.00123-0.11339
  12   4  -3   14.80    6.65  82 0.78537-0.04042-0.56884 0.99391 0.00123 0.08562
  13   4  -8   54.79    7.80  82 0.78537-0.04845-0.56884 0.98965 0.00123-0.14348
  13   4  -3    7.47    7.66  82 0.78537 0.02581-0.56884 0.99445 0.00123 0.10492
   5   0  11   -1.67   11.50  82 0.78867-0.29717-0.56153 0.56180-0.00308 0.64827
   2   0   8    6.45    7.82  82 0.78525-0.53550-0.56878 0.56878 0.00125 0.43613
  10   2   8   -0.18   11.55  82 0.78525-0.00891-0.56878 0.78092 0.00125 0.59347
  -2  -8  -3    6.37    9.34  83 0.78178-0.95842-0.57601-0.26882 0.00548-0.19391
  -2  -8   5   28.95    9.41  83 0.78178-0.83811-0.57601-0.26840 0.00548 0.20355
  -2  -7  -5   39.73    8.22  83 0.78178-0.98666-0.57601-0.16293 0.00548-0.29274
  -2  -4  -5  132.20    8.38  83 0.78178-0.98810-0.57601 0.15367 0.00548-0.29292
  -2  -3   5  190.57    7.55  83 0.78178-0.84030-0.57601 0.25908 0.00548 0.20393
  -1  -6  -9   24.00    8.22  83 0.78178-0.98036-0.57601-0.05740 0.00548-0.47240
[truncated: 421,720 more chars]
