# Supplementary material for: Crystal structure and Hirshfeld surface analysis of 1,3-diethynyladamantane
Source: Acta Crystallogr E Crystallogr Commun. 2020 May 5;76(Pt 6):807–10. doi: 10.1107/S2056989020005964 (PMC7273986; doi:10.1107/S2056989020005964)
Supplement: Supplementary file 2 [file e-76-00807-Isup2.hkl]

data_I                                                                          
_shelx_title ' IP1338 in P2(1)/c'                                               
_shelx_refln_list_code          4                                               
_shelx_F_calc_maximum       54.53                                               
_exptl_crystal_F_000       400.00                                               
_reflns_d_resolution_high  0.7567                                               
                                                                                
loop_                                                                           
 _space_group_symop_operation_xyz                                               
 'x, y, z'                                                                      
 '-x, y+1/2, -z+1/2'                                                            
 '-x, -y, -z'                                                                   
 'x, -y-1/2, z-1/2'                                                             
                                                                                
_cell_length_a    11.3214                                                       
_cell_length_b     6.7426                                                       
_cell_length_c    14.9478                                                       
_cell_angle_alpha  90.000                                                       
_cell_angle_beta  107.234                                                       
_cell_angle_gamma  90.000                                                       
                                                                                
_shelx_F_squared_multiplier     1.000                                           
                                                                                
loop_                                                                           
 _refln_index_h                                                                 
 _refln_index_k                                                                 
 _refln_index_l                                                                 
 _refln_F_squared_calc                                                          
 _refln_F_squared_meas                                                          
 _refln_F_squared_sigma                                                         
 _refln_observed_status                                                         
   3   0   0          0.17          3.37         3.03 o                         
   4   0   0         19.30         20.89         1.66 o                         
   5   0   0        139.58        137.54         3.01 o                         
   6   0   0        325.13        347.50        12.22 o                         
   7   0   0         62.51         59.69         2.64 o                         
   8   0   0         23.76         22.98         1.75 o                         
   9   0   0          5.40          6.30         1.37 o                         
  10   0   0         51.56         49.84         1.51 o                         
  11   0   0         32.03         33.62         1.43 o                         
  12   0   0         23.75         27.42         1.86 o                         
  13   0   0        106.64        120.95         3.26 o                         
  14   0   0         43.20         46.42         2.21 o                         
   2   1   0         20.48         23.13         1.15 o                         
   3   1   0        595.01        591.84         3.21 o                         
   4   1   0        971.89       1013.59        12.49 o                         
   5   1   0         70.36         64.33         1.65 o                         
   6   1   0         85.65         95.81         1.83 o                         
   7   1   0          0.21          0.82         0.91 o                         
   8   1   0          3.10          3.35         0.92 o                         
   9   1   0         38.39         36.44         0.89 o                         
  10   1   0        176.39        164.99         2.88 o                         
  11   1   0          1.77          3.14         1.17 o                         
  12   1   0         12.34         11.44         1.10 o                         
  13   1   0          5.02          4.15         1.26 o                         
  14   1   0         22.67         26.94         1.39 o                         
   0   2   0       1373.01       1591.46        34.67 o                         
   1   2   0        851.08        938.96        16.57 o                         
   2   2   0         42.61         49.46         1.34 o                         
   3   2   0         16.36         16.29         1.12 o                         
   4   2   0          0.57          0.54         0.84 o                         
   5   2   0         17.53         24.02         0.97 o                         
   6   2   0          0.43          0.32         0.87 o                         
   7   2   0         45.34         46.55         1.08 o                         
   8   2   0          0.16          0.24         0.89 o                         
   9   2   0         16.17         13.98         1.00 o                         
  10   2   0          0.11          1.21         1.29 o                         
  11   2   0         40.23         37.24         1.47 o                         
  12   2   0         99.45         97.95         2.29 o                         
  13   2   0          5.09          6.23         1.24 o                         
   1   3   0        323.44        358.99         6.44 o                         
   2   3   0        291.06        313.22         7.89 o                         
   3   3   0          9.25          7.47         0.98 o                         
   4   3   0         17.97         18.87         0.95 o                         
   5   3   0         38.00         37.47         1.43 o                         
   6   3   0          5.27          4.87         1.05 o                         
   7   3   0         13.16         12.63         1.07 o                         
   8   3   0          0.19          0.49         0.93 o                         
   9   3   0          8.08          6.38         1.02 o                         
  10   3   0          0.09          0.60         1.27 o                         
  11   3   0         18.66         20.86         1.03 o                         
  12   3   0          3.20          4.08         1.34 o                         
  13   3   0         11.47         11.45         1.25 o                         
   0   4   0          5.42          3.06         1.14 o                         
   1   4   0          2.09          2.30         0.75 o                         
   2   4   0         56.37         69.58         1.49 o                         
   3   4   0         49.20         50.12         1.04 o                         
   4   4   0          1.56          1.71         0.90 o                         
   5   4   0         39.58         39.52         0.97 o                         
   6   4   0          1.67          1.48         0.97 o                         
   7   4   0        205.79        185.38         3.91 o                         
   8   4   0          8.17          9.08         1.04 o                         
   9   4   0         13.78         12.73         1.07 o                         
  10   4   0          1.13          1.66         1.15 o                         
  11   4   0          1.09          0.86         1.11 o                         
  12   4   0          0.35          0.66         1.30 o                         
   1   5   0          5.71          5.15         1.06 o                         
   2   5   0         17.22         16.54         1.09 o                         
   3   5   0          0.08          0.03         0.95 o                         
   4   5   0          1.76          0.74         0.94 o                         
   5   5   0         21.76         22.03         0.99 o                         
   6   5   0         12.61         10.46         0.79 o                         
   7   5   0         65.99         59.33         1.44 o                         
   8   5   0         16.29         15.40         1.21 o                         
   9   5   0         12.08         10.63         1.31 o                         
  10   5   0          4.10          3.74         1.12 o                         
  11   5   0          1.20          2.11         1.49 o                         
   0   6   0         78.30         75.06         2.02 o                         
   1   6   0         16.59         17.69         0.99 o                         
   2   6   0         27.03         28.11         1.09 o                         
   3   6   0          4.12          4.07         1.12 o                         
   4   6   0          0.20          1.02         0.94 o                         
   5   6   0         25.27         25.49         1.25 o                         
   6   6   0         62.80         63.30         1.62 o                         
   7   6   0         77.44         77.77         1.37 o                         
   8   6   0         35.06         32.81         1.30 o                         
   9   6   0          0.92          0.82         1.13 o                         
  10   6   0          0.37          0.25         1.54 o                         
   1   7   0         12.44         12.34         1.08 o                         
   2   7   0         12.34         12.25         1.01 o                         
   3   7   0          2.31          3.78         1.07 o                         
   4   7   0         18.01         19.19         1.13 o                         
   5   7   0         25.83         25.26         1.53 o                         
   6   7   0        133.29        131.84         1.97 o                         
   7   7   0          7.15          8.09         1.20 o                         
   8   7   0        121.55        130.34         3.28 o                         
   0   8   0          4.94          5.52         2.10 o                         
   1   8   0          0.03         -0.46         1.32 o                         
   2   8   0         24.85         28.05         1.20 o                         
   3   8   0          5.38          6.21         1.37 o                         
   4   8   0          9.02         11.28         1.11 o                         
   5   8   0          8.92         11.01         1.44 o                         
   6   8   0          2.96          4.81         1.17 o                         
 -14   1   1          0.28         -0.28         1.25 o                         
 -13   1   1         85.61         81.58         1.42 o                         
 -12   1   1          0.02          0.30         0.86 o                         
 -11   1   1         25.34         22.92         1.04 o                         
 -10   1   1         13.68         10.78         0.88 o                         
  -9   1   1         33.21         33.17         0.96 o                         
  -8   1   1          7.29          9.75         0.98 o                         
  -7   1   1          1.15          2.61         1.06 o                         
  -6   1   1        759.65        778.20        21.01 o                         
  -5   1   1         28.31         32.63         0.99 o                         
  -4   1   1         31.24         34.20         1.05 o                         
  -3   1   1       1682.76       1811.25        38.82 o                         
  -2   1   1       1298.26       1361.30        31.62 o                         
  -1   1   1        598.33        693.00        13.07 o                         
   0   1   1        711.44        798.33        14.26 o                         
   1   1   1          1.61          2.38         1.24 o                         
   2   1   1        826.90        868.39         3.49 o                         
   3   1   1        525.29        592.26         8.22 o                         
   4   1   1         56.22         52.32         1.04 o                         
   5   1   1        140.78        157.41         1.34 o                         
   6   1   1        338.66        330.22         2.90 o                         
   7   1   1         10.57         12.38         0.90 o                         
   8   1   1        687.83        670.13         5.59 o                         
   9   1   1         86.21         81.65         1.68 o                         
  10   1   1        295.44        265.48         3.70 o                         
  11   1   1          3.73          2.97         1.31 o                         
  12   1   1         82.15         72.55         1.99 o                         
  13   1   1         31.92         33.58         1.09 o                         
 -14   2   1         53.76         51.94         1.55 o                         
 -13   2   1          0.06          0.30         1.35 o                         
 -12   2   1         13.54         13.38         1.10 o                         
 -11   2   1         40.75         30.48         1.14 o                         
 -10   2   1          0.05          0.50         1.01 o                         
  -9   2   1         88.73         71.83         1.21 o                         
  -8   2   1         16.95         16.70         1.09 o                         
  -7   2   1          6.70          6.49         0.97 o                         
  -6   2   1         16.01         15.72         0.92 o                         
  -5   2   1         85.26         83.39         1.10 o                         
  -4   2   1        211.08        228.35         2.80 o                         
  -3   2   1          0.25         -0.51         0.87 o                         
  -2   2   1       2416.84       2503.04        46.78 o                         
  -1   2   1        599.09        682.23        13.99 o                         
   0   2   1        691.04        818.03        10.90 o                         
   1   2   1          1.82          1.74         1.17 o                         
   2   2   1        175.95        184.57         3.75 o                         
   3   2   1          0.44          2.37         1.75 o                         
   4   2   1         16.80         18.37         0.89 o                         
   5   2   1         61.41         53.87         1.29 o                         
   6   2   1          0.49          0.79         1.05 o                         
   7   2   1         86.43         79.72         1.37 o                         
   8   2   1         74.78         63.64         1.15 o                         
   9   2   1        165.55        148.12         1.37 o                         
  10   2   1          9.49          8.78         1.19 o                         
  11   2   1         12.21         10.59         1.20 o                         
  12   2   1         82.89         90.30         1.46 o                         
  13   2   1          0.00          0.36         1.33 o                         
 -13   3   1          8.94         12.67         1.56 o                         
 -12   3   1          9.50         10.57         1.23 o                         
 -11   3   1          0.52          0.67         1.14 o                         
 -10   3   1          1.90          1.71         1.05 o                         
  -9   3   1         55.79         52.43         0.94 o                         
  -8   3   1          6.57          6.36         1.05 o                         
  -7   3   1         71.79         68.97         1.21 o                         
  -6   3   1         20.78         20.67         0.89 o                         
  -5   3   1         59.54         57.69         1.11 o                         
  -4   3   1         60.28         57.13         0.95 o                         
  -3   3   1       1332.08       1396.90        26.47 o                         
  -2   3   1        147.38        165.84         3.61 o                         
  -1   3   1        432.94        507.35         8.55 o                         
   0   3   1          0.26         -0.09         0.95 o                         
   1   3   1        538.91        587.91         8.29 o                         
   2   3   1          2.45          2.60         0.80 o                         
   3   3   1          6.47          5.56         0.91 o                         
   4   3   1        129.90        128.40         3.29 o                         
   5   3   1          4.28          3.16         0.89 o                         
   6   3   1         30.13         29.29         1.13 o                         
   7   3   1         29.51         28.14         1.23 o                         
   8   3   1         79.86         76.59         1.79 o                         
   9   3   1         14.57         13.38         0.82 o                         
  10   3   1          5.03          4.93         1.05 o                         
  11   3   1         15.90         17.59         1.04 o                         
  12   3   1          9.69         10.20         1.36 o                         
  13   3   1          3.42          3.80         1.54 o                         
 -12   4   1          7.82          7.97         1.14 o                         
 -11   4   1          6.51          4.36         1.04 o                         
 -10   4   1          0.00         -0.30         0.96 o                         
  -9   4   1          2.64          3.95         1.00 o                         
  -8   4   1        123.03        112.03         2.36 o                         
  -7   4   1         32.34         26.23         1.02 o                         
  -6   4   1         61.20         55.88         1.18 o                         
  -5   4   1          3.68          5.02         1.05 o                         
  -4   4   1        108.96        114.15         2.61 o                         
  -3   4   1         58.46         66.37         1.62 o                         
  -2   4   1        310.88        348.01         6.30 o                         
  -1   4   1         10.26          8.97         0.84 o                         
   0   4   1         12.51         14.33         0.85 o                         
   1   4   1         40.13         40.10         0.95 o                         
   2   4   1         10.70         12.05         0.86 o                         
   3   4   1        100.14         98.95         1.83 o                         
   4   4   1         30.40         27.42         1.12 o                         
   5   4   1         19.79         15.37         0.93 o                         
   6   4   1         84.71         77.00         2.09 o                         
   7   4   1         47.34         46.54         1.07 o                         
   8   4   1         11.99         12.96         1.17 o                         
   9   4   1          0.05         -0.03         1.27 o                         
  10   4   1          1.39          1.13         1.04 o                         
  11   4   1          4.31          5.72         1.32 o                         
  12   4   1          0.66          0.60         1.38 o                         
 -12   5   1          0.99          1.43         2.42 o                         
 -11   5   1          9.02          7.46         1.13 o                         
 -10   5   1          0.31          1.11         1.19 o                         
  -9   5   1          9.87         10.05         1.31 o                         
  -8   5   1         80.63         74.83         1.64 o                         
  -7   5   1         50.74         49.60         1.20 o                         
  -6   5   1         25.47         21.11         0.98 o                         
  -5   5   1          4.47          4.65         0.86 o                         
  -4   5   1          1.80          1.62         0.94 o                         
  -3   5   1         22.65         23.55         1.09 o                         
  -2   5   1          4.47          5.17         0.96 o                         
  -1   5   1          2.74          2.95         0.96 o                         
   0   5   1          0.66          0.60         0.97 o                         
   1   5   1        201.57        187.24         1.91 o                         
   2   5   1         71.94         75.69         1.46 o                         
   3   5   1         23.04         20.34         1.03 o                         
   4   5   1         25.47         27.29         1.02 o                         
   5   5   1         88.67         74.17         1.76 o                         
   6   5   1        115.86        109.41         2.17 o                         
   7   5   1         49.37         41.71         1.30 o                         
   8   5   1         14.69         16.55         1.10 o                         
   9   5   1          1.69          2.43         1.04 o                         
  10   5   1          0.04         -0.21         1.31 o                         
  11   5   1          2.96          2.81         1.52 o                         
 -10   6   1          1.63          1.99         1.54 o                         
  -9   6   1          0.33         -0.09         1.22 o                         
  -8   6   1          2.41          3.17         1.25 o                         
  -7   6   1         81.54         80.14         3.28 o                         
  -6   6   1         96.14         97.04         2.03 o                         
  -5   6   1         50.79         52.14         2.26 o                         
  -4   6   1         18.95         16.77         0.96 o                         
  -3   6   1         23.21         24.41         1.17 o                         
  -2   6   1          1.95          2.07         0.92 o                         
  -1   6   1         81.64         75.91         2.01 o                         
   0   6   1        211.16        203.27         1.46 o                         
   1   6   1          3.92          3.21         0.91 o                         
   2   6   1        213.34        212.91         5.33 o                         
   3   6   1          0.26          1.40         0.92 o                         
   4   6   1          0.03          0.40         1.30 o                         
   5   6   1         55.13         51.81         1.53 o                         
   6   6   1          0.44         -0.17         0.94 o                         
   7   6   1         11.96          9.80         1.20 o                         
   8   6   1          8.90          8.46         1.22 o                         
   9   6   1          3.50          3.79         1.13 o                         
  10   6   1          0.07         -0.47         1.41 o                         
  -9   7   1          3.31          0.52         2.52 o                         
  -8   7   1         22.94         24.29         1.49 o                         
  -7   7   1        150.94        160.91         1.53 o                         
  -6   7   1         18.41         19.42         1.14 o                         
  -5   7   1        178.36        184.43         2.51 o                         
  -4   7   1          3.08          3.26         1.01 o                         
  -3   7   1         26.09         25.40         1.04 o                         
  -2   7   1          8.61         10.08         1.06 o                         
  -1   7   1         15.06         15.94         0.95 o                         
   0   7   1         29.83         27.15         1.13 o                         
   1   7   1         51.63         48.71         1.58 o                         
   2   7   1         29.83         31.65         1.14 o                         
   3   7   1          5.38          5.62         1.18 o                         
   4   7   1        134.89        131.78         3.43 o                         
   5   7   1        107.81        118.75         3.96 o                         
   6   7   1         30.06         34.30         1.44 o                         
   7   7   1          7.66          8.24         1.36 o                         
   8   7   1          4.94          4.56         1.57 o                         
  -6   8   1         33.34         37.74         1.64 o                         
  -5   8   1          0.85          1.21         1.41 o                         
  -4   8   1          7.77          9.63         1.25 o                         
  -3   8   1          2.65          2.94         1.14 o                         
  -2   8   1          5.92          6.23         1.22 o                         
  -1   8   1          2.29          3.14         1.12 o                         
   0   8   1         14.37         13.50         1.24 o                         
   1   8   1          5.06          3.76         1.23 o                         
   2   8   1         25.43         27.99         1.40 o                         
   3   8   1         48.14         50.59         1.62 o                         
   4   8   1         62.55         68.71         1.53 o                         
   5   8   1         35.91         36.33         1.51 o                         
 -14   0   2          0.40          0.29         1.35 o                         
 -13   0   2          4.27          8.11         1.72 o                         
 -12   0   2          9.34          9.66         1.32 o                         
 -11   0   2         45.84         40.08         3.35 o                         
 -10   0   2         14.41         16.46         1.35 o                         
  -9   0   2         69.29         65.20         2.22 o                         
  -8   0   2          3.84          3.26         1.35 o                         
  -7   0   2       1347.65       1417.54         6.66 o                         
  -6   0   2       1537.37       1565.82        41.89 o                         
   3   0   2        202.81        207.85        10.02 o                         
   4   0   2         73.56         76.57         3.24 o                         
   5   0   2        100.00        111.76         5.94 o                         
   6   0   2        178.31        182.19         9.04 o                         
   7   0   2         40.97         35.21         1.85 o                         
   8   0   2        123.20        120.62         4.63 o                         
   9   0   2        475.73        465.99         7.59 o                         
  10   0   2          7.42          8.16         1.21 o                         
  11   0   2         39.29         34.06         1.65 o                         
  12   0   2          7.40          7.29         1.74 o                         
  13   0   2          1.60          2.16         1.72 o                         
 -14   1   2         56.80         63.94         2.55 o                         
 -13   1   2          0.00          0.11         1.13 o                         
 -12   1   2          3.98          3.48         0.91 o                         
 -11   1   2          9.13         10.37         1.00 o                         
 -10   1   2          1.86          2.47         1.12 o                         
  -9   1   2          0.19          0.34         0.82 o                         
  -8   1   2         12.88         14.29         1.20 o                         
  -7   1   2          5.44          4.44         0.91 o                         
  -6   1   2        538.23        609.48        12.67 o                         
  -5   1   2        675.77        694.28        16.08 o                         
  -4   1   2        416.58        443.90         4.55 o                         
  -3   1   2          1.14          1.15         0.91 o                         
  -2   1   2         11.68         11.89         1.28 o                         
   1   1   2        808.49        839.85         7.77 o                         
   2   1   2        267.74        260.64         3.94 o                         
   3   1   2          6.28         11.34         3.07 o                         
   4   1   2        222.41        213.51         2.75 o                         
   5   1   2         14.39         13.84         0.89 o                         
   6   1   2        495.79        473.04         7.12 o                         
   7   1   2        127.57        120.63         1.41 o                         
   8   1   2         32.24         34.48         1.25 o                         
   9   1   2         81.20         76.89         1.38 o                         
  10   1   2         10.48         10.84         1.14 o                         
  11   1   2          7.69          7.46         1.08 o                         
  12   1   2         13.98         12.72         1.09 o                         
  13   1   2          0.02          0.51         1.36 o                         
 -14   2   2          0.01          0.81         1.73 o                         
 -13   2   2          0.67          0.82         1.12 o                         
 -12   2   2          2.69          2.64         1.15 o                         
 -11   2   2         39.09         38.81         1.84 o                         
 -10   2   2         23.57         23.84         0.97 o                         
  -9   2   2         20.61         24.68         1.02 o                         
  -8   2   2          7.13          5.79         1.00 o                         
  -7   2   2         10.89          9.83         0.93 o                         
  -6   2   2         14.36         11.25         0.76 o                         
  -5   2   2         11.47         14.90         0.96 o                         
  -4   2   2         31.20         30.20         1.00 o                         
  -3   2   2       2211.86       2313.33        46.89 o                         
  -2   2   2       2125.06       2245.89        54.25 o                         
  -1   2   2        676.79        701.03        12.46 o                         
   0   2   2         63.15         72.22         1.27 o                         
   1   2   2        420.66        438.22         6.68 o                         
   2   2   2          0.27          0.71         0.86 o                         
   3   2   2         64.11         78.60         1.48 o                         
   4   2   2          3.55          2.61         0.78 o                         
   5   2   2        243.58        243.31         5.98 o                         
   6   2   2          0.04         -0.52         1.20 o                         
   7   2   2        233.97        229.10         4.80 o                         
   8   2   2        108.69         99.30         1.86 o                         
   9   2   2         47.52         45.65         1.19 o                         
  10   2   2         21.01         24.22         1.23 o                         
  11   2   2          0.35          1.49         1.06 o                         
  12   2   2         36.32         38.18         1.59 o                         
  13   2   2         11.94         11.45         1.33 o                         
 -13   3   2         15.80         14.63         1.10 o                         
 -12   3   2          0.01         -0.05         1.10 o                         
 -11   3   2          0.98          0.54         1.13 o                         
 -10   3   2         18.89         18.13         1.10 o                         
  -9   3   2         74.19         63.24         1.17 o                         
  -8   3   2         11.36         10.57         0.91 o                         
  -7   3   2          1.04          2.19         0.91 o                         
  -6   3   2          2.64          2.96         0.97 o                         
  -5   3   2         11.09          7.59         0.84 o                         
  -4   3   2        160.32        188.27         4.59 o                         
  -3   3   2        870.99        949.29        15.55 o                         
  -2   3   2        673.17        741.21        14.52 o                         
  -1   3   2        860.48        996.72        17.58 o                         
   0   3   2          3.98          5.79         1.06 o                         
   1   3   2          5.08          5.76         1.07 o                         
   2   3   2         20.76         18.97         0.91 o                         
   3   3   2          3.39          2.43         1.00 o                         
   4   3   2         42.94         50.88         1.73 o                         
   5   3   2          3.22          4.42         0.80 o                         
   6   3   2          0.05         -0.44         1.05 o                         
   7   3   2          2.48          2.88         0.97 o                         
   8   3   2         24.70         28.38         1.09 o                         
   9   3   2          0.38          1.10         1.14 o                         
  10   3   2          9.21          5.99         1.31 o                         
  11   3   2         16.76         18.44         1.16 o                         
  12   3   2          0.78          0.50         1.21 o                         
 -13   4   2         10.29          9.54         1.42 o                         
 -12   4   2          6.01          8.30         1.23 o                         
 -11   4   2          9.74         10.39         1.32 o                         
 -10   4   2         45.36         38.72         1.16 o                         
  -9   4   2         17.32         16.69         1.03 o                         
  -8   4   2         59.02         57.33         1.26 o                         
  -7   4   2          0.11          0.04         1.04 o                         
  -6   4   2          0.03          0.19         0.96 o                         
  -5   4   2         20.52         17.21         1.08 o                         
  -4   4   2         67.80         76.09         1.27 o                         
  -3   4   2          7.08         10.27         1.00 o                         
  -2   4   2         12.30         14.69         0.87 o                         
  -1   4   2         55.37         64.40         1.36 o                         
   0   4   2          0.02          0.58         0.90 o                         
   1   4   2        549.30        556.63         7.41 o                         
   2   4   2         31.48         29.83         1.01 o                         
   3   4   2        112.57        109.04         2.88 o                         
   4   4   2         80.66         72.45         2.25 o                         
   5   4   2         88.76         91.29         1.76 o                         
   6   4   2         63.63         55.19         0.92 o                         
   7   4   2          0.21          0.46         0.94 o                         
   8   4   2         45.99         49.68         1.28 o                         
   9   4   2          0.91          1.29         0.97 o                         
  10   4   2          8.03          7.02         1.29 o                         
  11   4   2          0.37          0.64         1.11 o                         
  12   4   2          0.41          0.95         1.70 o                         
 -12   5   2          0.00          0.08         1.40 o                         
 -11   5   2          0.73          1.00         1.20 o                         
 -10   5   2          0.74         -0.19         1.31 o                         
  -9   5   2         13.55         17.25         1.09 o                         
  -8   5   2          1.27          2.13         1.08 o                         
  -7   5   2          7.85          9.09         1.24 o                         
  -6   5   2          0.03          0.29         1.11 o                         
  -5   5   2          3.86          3.18         0.76 o                         
  -4   5   2          5.39          6.27         0.84 o                         
  -3   5   2          5.94          4.56         0.95 o                         
  -2   5   2         14.20         14.45         0.98 o                         
  -1   5   2          0.14          0.96         0.95 o                         
   0   5   2         28.49         31.72         0.99 o                         
   1   5   2          6.83          6.84         1.13 o                         
   2   5   2        273.74        264.10         8.63 o                         
   3   5   2          0.12          0.30         0.91 o                         
   4   5   2         14.33         16.05         0.99 o                         
   5   5   2        196.94        178.49         3.35 o                         
   6   5   2         11.82         12.44         0.81 o                         
   7   5   2        159.98        151.35         5.01 o                         
   8   5   2          2.57          3.72         1.05 o                         
   9   5   2          0.00          0.34         1.30 o                         
  10   5   2          0.50          0.49         1.11 o                         
  11   5   2          0.59          0.54         1.52 o                         
 -10   6   2         18.88         18.34         1.70 o                         
  -9   6   2         33.72         36.23         1.31 o                         
  -8   6   2         69.28         76.20         1.82 o                         
  -7   6   2         25.57         26.91         1.07 o                         
  -6   6   2         94.90         99.98         1.99 o                         
  -5   6   2         11.56         13.32         1.09 o                         
  -4   6   2         40.41         42.28         1.47 o                         
  -3   6   2          0.29          0.42         0.91 o                         
  -2   6   2          3.35          1.77         0.92 o                         
  -1   6   2          2.69          2.98         1.03 o                         
   0   6   2         27.78         21.87         1.11 o                         
   1   6   2         50.13         47.45         1.02 o                         
   2   6   2        102.99         96.56         2.78 o                         
   3   6   2         78.72         76.94         1.65 o                         
   4   6   2          0.45          1.07         0.99 o                         
   5   6   2         74.67         72.40         2.47 o                         
   6   6   2         55.66         53.35         1.49 o                         
   7   6   2          6.53          8.06         0.99 o                         
   8   6   2          2.90          4.31         1.21 o                         
   9   6   2          1.66          2.57         1.38 o                         
  10   6   2          0.00         -0.21         2.43 o                         
  -9   7   2         15.30         16.76         1.28 o                         
  -8   7   2         22.03         18.23         1.37 o                         
  -7   7   2         76.75         84.94         1.55 o                         
  -6   7   2          0.15          0.85         1.14 o                         
  -5   7   2         22.00         20.09         0.97 o                         
  -4   7   2          8.03          9.01         1.08 o                         
  -3   7   2          8.43          9.95         0.98 o                         
  -2   7   2          0.54          1.38         1.27 o                         
  -1   7   2         68.01         63.88         1.20 o                         
   0   7   2          1.18          0.47         1.08 o                         
   1   7   2        159.28        153.70         5.32 o                         
   2   7   2         10.27          9.80         1.21 o                         
   3   7   2         66.16         68.03         1.46 o                         
   4   7   2          5.61          7.20         1.35 o                         
   5   7   2         10.70         10.70         1.26 o                         
   6   7   2          2.57          1.53         1.06 o                         
   7   7   2         29.28         29.13         1.13 o                         
   8   7   2          1.56          2.26         1.41 o                         
  -6   8   2          3.38          3.24         1.41 o                         
  -5   8   2          6.34          6.92         1.30 o                         
  -4   8   2          0.00          0.15         1.05 o                         
  -3   8   2          1.87          1.91         1.34 o                         
  -2   8   2          8.81         10.20         1.23 o                         
  -1   8   2          0.04          0.67         1.20 o                         
   0   8   2          3.46          4.50         1.13 o                         
   1   8   2          3.75          4.83         1.22 o                         
   2   8   2          0.39          2.56         1.14 o                         
   3   8   2         69.94         69.37         1.74 o                         
   4   8   2          0.05          0.78         1.42 o                         
   5   8   2         19.71         23.09         1.77 o                         
 -14   1   3         11.38         11.77         1.18 o                         
 -13   1   3          0.61          1.83         1.20 o                         
 -12   1   3          0.80          1.38         1.05 o                         
 -11   1   3          1.32          0.26         1.03 o                         
 -10   1   3         22.19         24.20         0.91 o                         
  -9   1   3         14.71         16.11         1.06 o                         
  -8   1   3          5.05          5.61         0.90 o                         
  -7   1   3         86.62         85.34         1.88 o                         
  -6   1   3        190.11        196.70         4.81 o                         
  -5   1   3        903.19        939.61        17.80 o                         
  -4   1   3          0.18         -0.14         0.89 o                         
  -3   1   3          1.71          2.18         1.03 o                         
  -2   1   3          9.52         10.30         1.10 o                         
   0   1   3       1524.13       1583.16        24.36 o                         
   1   1   3        891.50        952.36        20.00 o                         
   2   1   3       1572.46       1579.89        28.93 o                         
   3   1   3        549.87        570.65         5.42 o                         
   4   1   3        440.27        488.09         7.99 o                         
   5   1   3        109.17        118.47         1.63 o                         
   6   1   3         19.73         18.46         1.28 o                         
   7   1   3        532.16        531.77         6.62 o                         
   8   1   3         25.76         24.87         1.19 o                         
   9   1   3        233.40        217.32         5.71 o                         
  10   1   3          6.90          9.07         1.08 o                         
  11   1   3         11.23         13.73         0.95 o                         
  12   1   3          6.41          6.79         1.49 o                         
  13   1   3          0.04         -0.86         1.72 o                         
 -14   2   3          9.94          6.44         1.56 o                         
 -13   2   3          5.37          4.54         1.22 o                         
 -12   2   3          1.21          0.85         1.04 o                         
 -11   2   3         11.76         11.25         1.30 o                         
 -10   2   3          0.41          1.03         0.79 o                         
  -9   2   3         96.16         84.27         1.75 o                         
  -8   2   3        249.14        238.37         4.95 o                         
  -7   2   3         73.45         67.88         1.71 o                         
  -6   2   3        827.22        818.62        16.85 o                         
  -5   2   3        107.12        108.55         2.16 o                         
  -4   2   3        127.56        134.40         3.09 o                         
  -3   2   3       1107.95       1243.84        21.99 o                         
  -2   2   3          9.92         10.84         1.12 o                         
  -1   2   3          7.58         10.19         0.98 o                         
   0   2   3         27.78         24.84         0.99 o                         
   1   2   3        301.97        328.49         4.82 o                         
   2   2   3         53.75         54.93         1.54 o                         
   3   2   3         99.17        112.47         8.44 o                         
   4   2   3         96.67         85.33         2.18 o                         
   5   2   3        105.87         98.62         2.50 o                         
   6   2   3        116.68        110.75         2.57 o                         
   7   2   3        515.98        508.08        11.76 o                         
   8   2   3        336.44        314.58         5.27 o                         
   9   2   3        142.29        135.31         2.53 o                         
  10   2   3          1.38          0.86         0.98 o                         
  11   2   3         12.68         11.08         1.24 o                         
  12   2   3          0.75          1.33         1.33 o                         
  13   2   3          0.02          0.26         1.09 o                         
 -13   3   3          2.94          3.88         1.13 o                         
 -12   3   3          5.60          6.44         1.11 o                         
 -11   3   3          2.98          2.99         1.14 o                         
 -10   3   3          6.65          5.15         1.00 o                         
  -9   3   3        122.63        108.51         1.74 o                         
  -8   3   3          0.59          1.17         0.99 o                         
  -7   3   3        444.42        403.33         6.20 o                         
  -6   3   3         43.29         42.84         1.02 o                         
  -5   3   3        104.72        106.06         2.69 o                         
  -4   3   3        455.57        512.11        12.05 o                         
  -3   3   3        452.03        459.85         6.13 o                         
  -2   3   3        801.26        929.13        18.37 o                         
  -1   3   3          0.59          0.50         0.90 o                         
   0   3   3        283.48        320.28         4.32 o                         
   1   3   3        145.62        150.88         1.72 o                         
   2   3   3         20.59         21.40         1.08 o                         
   3   3   3         58.47         51.29         1.01 o                         
   4   3   3         76.41         73.06         2.34 o                         
   5   3   3          2.58          2.69         0.89 o                         
   6   3   3         21.07         19.28         1.11 o                         
   7   3   3          6.11          6.17         1.07 o                         
   8   3   3         32.64         30.83         1.02 o                         
   9   3   3         13.23         13.90         1.09 o                         
  10   3   3          2.60          2.38         1.16 o                         
  11   3   3         13.77         14.36         1.24 o                         
  12   3   3          0.81          1.56         1.39 o                         
 -13   4   3          2.61          1.88         1.31 o                         
 -12   4   3          4.53          5.95         1.14 o                         
 -11   4   3          1.40          2.42         1.09 o                         
 -10   4   3         98.49         86.72         1.26 o                         
  -9   4   3         11.77         11.29         1.10 o                         
  -8   4   3        346.56        312.26         5.05 o                         
  -7   4   3         10.80          8.66         1.18 o                         
  -6   4   3         68.83         64.60         1.12 o                         
  -5   4   3          0.04          0.32         0.95 o                         
  -4   4   3         12.34         16.12         0.86 o                         
  -3   4   3         25.15         30.78         1.14 o                         
  -2   4   3          2.20          1.38         0.75 o                         
  -1   4   3         62.52         80.69         1.75 o                         
   0   4   3          4.51          3.36         0.83 o                         
   1   4   3        352.17        369.54         6.76 o                         
   2   4   3         12.60         13.31         1.26 o                         
   3   4   3         72.28         71.72         2.02 o                         
   4   4   3         12.63         10.44         0.91 o                         
   5   4   3          0.84          1.86         1.05 o                         
   6   4   3          1.31          0.90         0.96 o                         
   7   4   3          0.31          0.62         1.03 o                         
   8   4   3          5.31          3.31         1.18 o                         
   9   4   3          4.87          4.31         1.30 o                         
  10   4   3          0.27         -0.19         1.32 o                         
  11   4   3          0.05          0.37         1.21 o                         
 -12   5   3          0.48          0.30         1.40 o                         
 -11   5   3          6.28          7.02         1.22 o                         
 -10   5   3         14.52         16.98         1.23 o                         
  -9   5   3         20.03         18.33         1.02 o                         
  -8   5   3         20.48         20.15         1.10 o                         
  -7   5   3          6.04          6.21         0.90 o                         
  -6   5   3         14.01         15.05         0.95 o                         
  -5   5   3          8.30          6.08         1.15 o                         
  -4   5   3         10.27         13.64         0.84 o                         
  -3   5   3         14.39         15.23         1.07 o                         
  -2   5   3          1.25          0.82         0.94 o                         
  -1   5   3         32.27         29.43         1.05 o                         
   0   5   3        332.43        340.76         3.49 o                         
   1   5   3          2.58          1.43         1.07 o                         
   2   5   3        903.36        910.55        17.88 o                         
   3   5   3         11.53         12.42         1.14 o                         
   4   5   3         50.94         51.53         1.98 o                         
   5   5   3          0.10         -0.42         0.94 o                         
   6   5   3          7.58          8.76         0.97 o                         
   7   5   3          2.56          2.01         1.08 o                         
   8   5   3          9.49          7.77         1.08 o                         
   9   5   3          7.27          9.06         1.23 o                         
  10   5   3          3.41          4.46         1.14 o                         
 -10   6   3          1.76          2.53         1.40 o                         
  -9   6   3          3.43          2.86         1.14 o                         
  -8   6   3         52.40         49.07         1.22 o                         
  -7   6   3          4.45          4.97         1.07 o                         
  -6   6   3         34.57         33.68         1.24 o                         
  -5   6   3         27.85         23.06         1.04 o                         
  -4   6   3         30.67         28.88         1.02 o                         
  -3   6   3          7.56          3.51         1.13 o                         
  -2   6   3          0.36          0.57         0.91 o                         
  -1   6   3         67.42         65.34         1.30 o                         
   0   6   3         80.92         67.80         1.47 o                         
   1   6   3        294.14        282.23         3.92 o                         
   2   6   3          1.80          1.11         1.06 o                         
   3   6   3         62.09         59.61         2.06 o                         
   4   6   3         15.99         17.81         1.34 o                         
   5   6   3          0.10          0.00         0.98 o                         
   6   6   3          0.00          0.02         1.06 o                         
   7   6   3          0.10          0.73         1.10 o                         
   8   6   3          0.53          0.01         1.11 o                         
   9   6   3          2.01          2.19         1.30 o                         
  -9   7   3          0.48          0.53         1.32 o                         
  -8   7   3          6.08          5.72         1.20 o                         
  -7   7   3         15.55         17.32         1.16 o                         
  -6   7   3          6.81          7.05         1.13 o                         
  -5   7   3          1.20          1.60         0.86 o                         
  -4   7   3          5.82          3.71         1.16 o                         
  -3   7   3          3.14          3.83         0.91 o                         
  -2   7   3          0.13         -0.03         1.14 o                         
  -1   7   3         26.80         24.20         1.03 o                         
   0   7   3          0.05          0.33         1.06 o                         
   1   7   3         43.29         42.86         1.83 o                         
   2   7   3         38.62         38.24         1.26 o                         
   3   7   3          4.61          4.29         1.32 o                         
   4   7   3         37.34         36.37         1.76 o                         
   5   7   3          1.94          2.07         1.33 o                         
   6   7   3          3.67          3.94         1.21 o                         
   7   7   3          5.36          5.34         1.40 o                         
  -6   8   3          5.50          6.54         1.31 o                         
  -5   8   3          6.34          7.85         1.40 o                         
  -4   8   3          1.38          1.48         1.11 o                         
  -3   8   3          0.83          1.29         1.21 o                         
  -2   8   3          0.28          1.30         1.33 o                         
  -1   8   3          3.29          4.09         1.34 o                         
   0   8   3          1.44          0.78         1.33 o                         
   1   8   3         17.32         16.81         1.36 o                         
   2   8   3          1.83          1.76         1.34 o                         
   3   8   3         15.84         13.13         1.26 o                         
   4   8   3          0.58          0.16         1.29 o                         
   5   8   3          0.09         -0.85         1.30 o                         
 -14   0   4          0.67          1.73         1.72 o                         
 -13   0   4          0.81          0.50         1.68 o                         
 -12   0   4          2.59          2.26         1.48 o                         
 -11   0   4         26.69         32.78         2.15 o                         
 -10   0   4          8.64          5.39         1.30 o                         
  -9   0   4         90.40         98.88         3.90 o                         
  -8   0   4         96.22        117.12         2.42 o                         
  -7   0   4        104.85        131.87         1.66 o                         
  -6   0   4       2974.05       3140.93        62.05 o                         
  -5   0   4        178.25        201.30         2.04 o                         
  -4   0   4          0.02         -0.19         1.24 o                         
  -3   0   4        811.80        842.59         7.52 o                         
  -2   0   4        418.00        436.01         3.54 o                         
  -1   0   4        366.42        319.72         3.62 o                         
   0   0   4         13.12         10.68         2.07 o                         
   1   0   4        165.91        161.88         5.12 o                         
   2   0   4        309.42        364.61         9.13 o                         
   3   0   4        220.38        301.30         3.20 o                         
   4   0   4        172.00        194.94         2.45 o                         
   5   0   4        201.46        177.48         2.24 o                         
   6   0   4          1.79          1.02         1.65 o                         
   7   0   4          1.91          1.80         1.67 o                         
   8   0   4         39.74         44.46         1.83 o                         
   9   0   4         16.63         13.94         1.65 o                         
  10   0   4          0.83          1.23         1.81 o                         
  11   0   4         19.84         16.86         1.57 o                         
  12   0   4          0.08         -0.92         2.10 o                         
  13   0   4          1.44          1.97         1.99 o                         
 -14   1   4          0.07          0.65         1.21 o                         
 -13   1   4          1.11          1.11         1.10 o                         
 -12   1   4         11.05          8.79         1.06 o                         
 -11   1   4          1.72          1.34         0.97 o                         
 -10   1   4          4.30          9.66         0.87 o                         
  -9   1   4         24.34         22.79         1.10 o                         
  -8   1   4         77.64         77.65         1.08 o                         
  -7   1   4        179.45        208.59         2.48 o                         
  -6   1   4        389.25        422.41         6.99 o                         
  -5   1   4       1119.19       1170.98        13.59 o                         
  -4   1   4         14.91         11.37         0.98 o                         
  -3   1   4        176.70        177.15         2.14 o                         
  -2   1   4        564.85        589.03         6.03 o                         
  -1   1   4         15.55         16.85         1.03 o                         
   0   1   4       1347.13       1366.66        30.45 o                         
   1   1   4        615.00        680.34        19.13 o                         
   2   1   4       2025.36       2150.69         6.49 o                         
   3   1   4         63.60         70.05         1.68 o                         
   4   1   4        168.49        203.87         3.94 o                         
   5   1   4         73.69         77.48         1.29 o                         
   6   1   4          0.31          0.35         1.08 o                         
   7   1   4        216.98        210.09         4.82 o                         
   8   1   4         19.45         19.59         1.13 o                         
   9   1   4          6.91          5.74         1.01 o                         
  10   1   4          5.76          5.17         1.17 o                         
  11   1   4          8.87          9.20         1.26 o                         
  12   1   4          0.14          0.90         1.21 o                         
 -14   2   4          0.04          0.88         1.39 o                         
 -13   2   4          0.56          0.93         1.11 o                         
 -12   2   4          3.12          2.28         0.96 o                         
 -11   2   4          0.58          0.10         0.85 o                         
 -10   2   4         23.33         27.70         0.92 o                         
  -9   2   4          0.42          0.18         1.00 o                         
  -8   2   4        536.62        530.61        17.77 o                         
  -7   2   4         83.95         87.39         1.79 o                         
  -6   2   4        754.55        725.03        15.36 o                         
  -5   2   4          9.62         11.98         0.87 o                         
  -4   2   4        151.83        155.65         2.99 o                         
  -3   2   4         57.66         66.34         1.52 o                         
  -2   2   4        368.03        379.86         3.87 o                         
  -1   2   4       1420.41       1575.51        45.48 o                         
   0   2   4        348.32        408.13         7.15 o                         
   1   2   4        757.28        849.40        15.99 o                         
   2   2   4        364.54        430.53         8.53 o                         
   3   2   4         58.01         68.58         1.42 o                         
   4   2   4        100.62        110.08         1.26 o                         
   5   2   4         40.06         38.72         1.22 o                         
   6   2   4        486.56        489.49        10.38 o                         
   7   2   4        115.11        110.89         2.09 o                         
   8   2   4        186.83        177.94         4.67 o                         
   9   2   4         21.47         20.67         1.24 o                         
  10   2   4          5.47          5.85         1.17 o                         
  11   2   4          1.62          0.78         1.32 o                         
  12   2   4          1.60          1.20         1.30 o                         
 -14   3   4         16.59         14.40         2.04 o                         
 -13   3   4          1.08          1.51         1.21 o                         
 -12   3   4          0.46         -0.45         1.19 o                         
 -11   3   4         24.27         21.64         1.10 o                         
 -10   3   4          6.18          3.17         1.08 o                         
  -9   3   4          5.84          5.63         0.94 o                         
  -8   3   4         97.61         85.35         1.21 o                         
  -7   3   4        451.03        408.28         7.16 o                         
  -6   3   4         84.70         93.00         1.23 o                         
  -5   3   4         44.66         44.42         1.09 o                         
  -4   3   4        431.75        487.20         8.20 o                         
  -3   3   4         29.10         29.94         1.07 o                         
  -2   3   4        835.65        965.55        20.39 o                         
  -1   3   4        637.19        741.47        12.44 o                         
   0   3   4         30.45         35.74         1.20 o                         
   1   3   4        203.99        236.19         3.73 o                         
   2   3   4         28.83         29.49         1.01 o                         
   3   3   4          0.49          0.50         0.88 o                         
   4   3   4          0.17         -0.06         0.98 o                         
   5   3   4         17.63         16.46         1.23 o                         
   6   3   4        152.13        142.38         2.57 o                         
   7   3   4          2.30          3.86         0.96 o                         
   8   3   4          5.47          5.65         1.19 o                         
   9   3   4         27.78         28.06         1.25 o                         
  10   3   4         11.07         11.29         1.19 o                         
  11   3   4          4.47          4.64         1.23 o                         
  12   3   4         18.92         19.46         1.46 o                         
 -13   4   4         25.99         27.99         1.61 o                         
 -12   4   4          0.81          2.37         1.22 o                         
 -11   4   4          0.80          1.16         1.00 o                         
 -10   4   4         66.15         65.45         1.46 o                         
  -9   4   4         68.86         64.21         1.27 o                         
  -8   4   4          7.69          7.28         0.96 o                         
  -7   4   4        101.76         94.41         2.18 o                         
  -6   4   4          5.45          7.81         0.98 o                         
  -5   4   4          1.40          1.87         0.87 o                         
  -4   4   4         40.08         40.01         1.05 o                         
  -3   4   4        324.52        355.56         6.80 o                         
  -2   4   4         40.24         41.16         0.96 o                         
  -1   4   4         72.63         68.46         1.66 o                         
   0   4   4          1.53          1.73         1.00 o                         
   1   4   4        512.93        528.77         7.27 o                         
   2   4   4          5.58          6.83         1.11 o                         
   3   4   4         11.00         10.00         1.08 o                         
   4   4   4         61.37         54.93         1.52 o                         
   5   4   4          0.31          0.41         0.96 o                         
   6   4   4        267.67        264.34         6.27 o                         
   7   4   4          0.00          0.21         1.19 o                         
   8   4   4          1.45          1.12         1.18 o                         
   9   4   4         19.04         16.04         1.38 o                         
  10   4   4          6.03          6.59         1.50 o                         
  11   4   4          2.25          1.84         1.71 o                         
 -12   5   4          2.08          1.27         1.31 o                         
 -11   5   4          3.03          3.83         1.13 o                         
 -10   5   4         15.33         18.17         1.15 o                         
  -9   5   4          9.35         10.04         1.00 o                         
  -8   5   4         15.52         16.25         1.09 o                         
  -7   5   4          0.23          1.30         1.11 o                         
  -6   5   4         31.21         36.30         1.09 o                         
  -5   5   4          0.30          0.41         0.94 o                         
  -4   5   4         15.80         19.61         0.81 o                         
  -3   5   4          5.59          4.14         0.89 o                         
  -2   5   4          7.08         10.24         1.07 o                         
  -1   5   4         59.05         53.72         1.44 o                         
   0   5   4        674.51        682.23         6.26 o                         
   1   5   4        288.88        292.38         4.25 o                         
   2   5   4        463.67        465.10        13.87 o                         
   3   5   4          2.81          3.92         1.09 o                         
   4   5   4          8.67          7.36         1.18 o                         
   5   5   4        150.02        142.15         4.23 o                         
   6   5   4          0.00          0.62         1.18 o                         
   7   5   4          2.54          2.85         1.05 o                         
   8   5   4          0.01         -0.07         1.05 o                         
   9   5   4          9.40          8.94         1.34 o                         
  10   5   4          4.66          4.41         1.72 o                         
 -10   6   4          3.93          3.29         1.19 o                         
  -9   6   4          0.20          0.53         1.32 o                         
  -8   6   4          2.32          1.69         1.13 o                         
  -7   6   4         30.03         35.64         1.14 o                         
  -6   6   4          0.53          0.35         1.05 o                         
  -5   6   4         11.01         15.57         1.11 o                         
  -4   6   4         50.15         49.51         1.03 o                         
  -3   6   4         13.58          9.14         0.87 o                         
  -2   6   4         62.89         54.30         1.41 o                         
  -1   6   4         14.18         12.52         0.89 o                         
   0   6   4        260.03        251.58         3.68 o                         
   1   6   4         16.35         18.75         0.94 o                         
   2   6   4        121.18        116.68         2.00 o                         
   3   6   4          5.95          7.61         1.56 o                         
   4   6   4         29.50         26.87         1.22 o                         
   5   6   4         17.35         18.53         1.20 o                         
   6   6   4          2.18          1.65         1.05 o                         
   7   6   4          1.98          1.56         1.04 o                         
   8   6   4          1.32          1.10         1.33 o                         
   9   6   4          0.13          0.81         1.53 o                         
  -9   7   4          0.02          0.04         1.30 o                         
  -8   7   4          5.21          5.64         1.23 o                         
  -7   7   4          6.76          6.93         1.23 o                         
  -6   7   4          0.10          0.83         1.30 o                         
  -5   7   4          1.76          2.01         0.98 o                         
  -4   7   4          5.46          3.64         0.85 o                         
  -3   7   4          0.12          1.37         1.14 o                         
  -2   7   4          7.36          6.92         1.06 o                         
  -1   7   4          0.87          0.16         1.05 o                         
   0   7   4         10.67          8.78         0.99 o                         
   1   7   4          0.48          0.34         0.97 o                         
   2   7   4         14.35         13.46         1.09 o                         
   3   7   4          7.96          9.07         1.01 o                         
   4   7   4          1.03          2.39         1.19 o                         
   5   7   4          0.43          0.56         1.11 o                         
   6   7   4          0.41         -0.30         1.21 o                         
   7   7   4          1.74          0.55         1.30 o                         
  -6   8   4          0.04         -0.67         1.53 o                         
  -5   8   4          1.65          1.87         1.70 o                         
  -4   8   4          1.66          1.77         1.12 o                         
  -3   8   4         32.99         36.78         1.30 o                         
  -2   8   4          6.00          6.23         1.24 o                         
  -1   8   4         53.93         55.04         1.31 o                         
   0   8   4          8.48         10.82         1.35 o                         
   1   8   4          1.00          1.94         1.12 o                         
   2   8   4          3.66          3.88         1.50 o                         
   3   8   4         23.70         22.33         1.57 o                         
   4   8   4          2.37          3.09         1.72 o                         
 -14   1   5          0.03          1.12         0.99 o                         
 -13   1   5          8.25          9.24         1.20 o                         
 -12   1   5          2.16          6.39         1.06 o                         
 -11   1   5         30.55         33.05         1.11 o                         
 -10   1   5          2.83          1.49         0.99 o                         
  -9   1   5          1.42          2.60         0.96 o                         
  -8   1   5         66.80         64.49         1.11 o                         
  -7   1   5        382.94        380.93         7.45 o                         
  -6   1   5         46.09         45.50         0.91 o                         
  -5   1   5        194.15        191.74         2.75 o                         
  -4   1   5        251.10        278.84         3.83 o                         
  -3   1   5        212.29        301.75        70.37 o                         
  -2   1   5       1240.38       1292.02        13.62 o                         
  -1   1   5         11.45         10.35         1.05 o                         
   0   1   5        349.80        379.69         8.97 o                         
   1   1   5          0.00          0.22         1.62 o                         
   2   1   5       1756.11       2008.32        30.14 o                         
   3   1   5        357.49        360.33         4.84 o                         
   4   1   5        182.77        201.60         4.57 o                         
   5   1   5         11.79          9.20         1.22 o                         
   6   1   5          3.50          4.30         1.20 o                         
   7   1   5        142.81        140.06         3.12 o                         
   8   1   5         15.93         15.88         1.08 o                         
   9   1   5         15.89         16.43         1.21 o                         
  10   1   5          0.53          0.18         1.05 o                         
  11   1   5          2.34          2.50         1.32 o                         
  12   1   5          2.34          2.43         1.53 o                         
 -14   2   5          4.36          3.99         1.30 o                         
 -13   2   5         17.46         19.58         1.26 o                         
 -12   2   5         10.36         11.72         0.94 o                         
 -11   2   5         12.69         16.99         0.94 o                         
 -10   2   5         27.36         26.99         0.91 o                         
  -9   2   5         87.39         90.19         1.54 o                         
  -8   2   5        350.09        321.73         8.90 o                         
  -7   2   5        114.59        114.26         2.89 o                         
  -6   2   5         63.66         62.98         1.73 o                         
  -5   2   5         64.73         70.00         0.95 o                         
  -4   2   5        103.99        114.48         1.89 o                         
  -3   2   5         26.67         29.87         0.90 o                         
  -2   2   5       1508.36       1651.43        40.54 o                         
  -1   2   5        869.76        934.13        24.35 o                         
   0   2   5       1471.51       1707.53        50.15 o                         
   1   2   5        485.50        554.07        11.50 o                         
   2   2   5         14.36         23.87         1.38 o                         
   3   2   5        723.46        797.50        20.39 o                         
   4   2   5         27.10         24.11         1.24 o                         
   5   2   5         10.75         13.66         1.07 o                         
   6   2   5        231.51        222.03         3.03 o                         
   7   2   5          2.40          1.24         1.06 o                         
   8   2   5          0.00          0.30         1.13 o                         
   9   2   5         13.42         10.20         1.11 o                         
  10   2   5         45.10         45.41         1.20 o                         
  11   2   5          1.24          1.13         1.21 o                         
  12   2   5          0.50         -0.39         1.54 o                         
 -14   3   5         19.69         17.69         1.46 o                         
 -13   3   5          3.97          5.69         1.13 o                         
 -12   3   5          3.17          2.03         1.31 o                         
 -11   3   5         21.54         18.26         1.01 o                         
 -10   3   5         16.84         16.31         1.20 o                         
  -9   3   5        632.87        583.81        11.57 o                         
  -8   3   5         19.59         18.64         1.00 o                         
  -7   3   5        244.93        227.59         3.27 o                         
  -6   3   5          2.23          1.98         1.01 o                         
  -5   3   5         49.95         46.92         1.17 o                         
  -4   3   5         14.09         17.29         0.96 o                         
  -3   3   5        173.36        166.99         2.97 o                         
  -2   3   5         71.32         64.64         1.84 o                         
  -1   3   5        401.54        458.84         5.45 o                         
   0   3   5        726.23        737.21        15.14 o                         
   1   3   5         24.54         36.58         1.06 o                         
   2   3   5         40.94         39.44         1.06 o                         
   3   3   5          0.51          0.40         0.99 o                         
   4   3   5         72.57         66.05         1.43 o                         
   5   3   5         11.56         13.46         1.04 o                         
   6   3   5        103.87         99.33         2.91 o                         
   7   3   5          1.84          2.11         1.14 o                         
   8   3   5          3.18          3.01         1.20 o                         
   9   3   5         14.94         16.28         1.39 o                         
  10   3   5         29.75         30.78         1.32 o                         
  11   3   5         17.47         18.29         1.28 o                         
 -13   4   5         26.20         23.59         1.37 o                         
 -12   4   5         38.37         45.28         1.31 o                         
 -11   4   5          5.29          4.65         1.07 o                         
 -10   4   5          7.35          4.95         1.07 o                         
  -9   4   5          6.07          4.89         1.01 o                         
  -8   4   5          6.05          5.89         0.81 o                         
  -7   4   5          2.27          3.00         1.16 o                         
  -6   4   5          8.12          9.41         0.98 o                         
  -5   4   5          0.03          0.06         0.94 o                         
  -4   4   5          8.78         10.30         0.99 o                         
  -3   4   5          4.91          7.07         0.99 o                         
  -2   4   5         37.74         41.74         1.02 o                         
  -1   4   5         38.04         39.59         1.12 o                         
   0   4   5          0.08          0.12         1.01 o                         
   1   4   5         16.67         13.03         1.29 o                         
   2   4   5         49.90         45.18         1.21 o                         
   3   4   5          0.89          1.08         1.24 o                         
   4   4   5        182.81        173.84         5.60 o                         
   5   4   5          2.49          1.58         1.12 o                         
   6   4   5        190.72        176.00         3.39 o                         
   7   4   5          7.44          5.75         1.34 o                         
   8   4   5         41.38         41.84         1.31 o                         
   9   4   5         43.65         43.15         1.70 o                         
  10   4   5         19.17         21.58         1.67 o                         
  11   4   5         13.35         11.72         1.57 o                         
 -12   5   5          1.94          3.02         1.30 o                         
 -11   5   5          8.49          9.54         1.15 o                         
 -10   5   5         12.70         13.64         1.16 o                         
  -9   5   5         23.73         21.09         1.47 o                         
  -8   5   5          1.38          1.66         0.98 o                         
  -7   5   5          1.34          1.55         1.15 o                         
  -6   5   5         12.46         14.23         0.95 o                         
  -5   5   5         90.22         76.46         1.22 o                         
  -4   5   5        129.20        139.18         3.70 o                         
  -3   5   5         64.50         55.46         1.08 o                         
  -2   5   5         50.85         47.62         1.13 o                         
  -1   5   5        142.88        141.69         3.53 o                         
   0   5   5        122.98        119.33         2.17 o                         
   1   5   5         86.21         85.19         1.59 o                         
   2   5   5          5.55          4.35         1.25 o                         
   3   5   5        165.69        159.02         4.18 o                         
   4   5   5          2.03          1.51         1.04 o                         
   5   5   5        147.56        140.81         4.68 o                         
   6   5   5          0.46          0.12         1.17 o                         
   7   5   5          6.33          5.16         0.94 o                         
   8   5   5         19.68         23.42         1.38 o                         
   9   5   5          2.35          1.88         1.51 o                         
  10   5   5          1.37          2.63         1.54 o                         
 -11   6   5          7.80          6.46         1.74 o                         
 -10   6   5          0.14          0.80         1.14 o                         
  -9   6   5          0.79          0.78         1.32 o                         
  -8   6   5          2.12          1.55         1.20 o                         
  -7   6   5          0.37          0.60         0.97 o                         
  -6   6   5         61.65         49.85         1.40 o                         
  -5   6   5         67.96         77.94         2.42 o                         
  -4   6   5         82.37         71.11         1.08 o                         
  -3   6   5        125.24        130.60         1.75 o                         
  -2   6   5          1.91          1.23         0.93 o                         
  -1   6   5          0.42          0.75         1.00 o                         
   0   6   5          6.12          5.21         0.95 o                         
   1   6   5         28.43         24.01         1.06 o                         
   2   6   5         14.74         13.75         1.10 o                         
   3   6   5          1.50          1.83         1.06 o                         
   4   6   5          0.59          0.08         1.28 o                         
   5   6   5          0.41          0.46         0.96 o                         
   6   6   5          0.06         -0.09         1.30 o                         
   7   6   5          0.48          0.45         1.11 o                         
   8   6   5          2.85          2.69         1.53 o                         
  -9   7   5          1.35         -0.02         1.30 o                         
  -8   7   5          0.50          1.34         1.50 o                         
  -7   7   5          8.44         11.66         1.13 o                         
  -6   7   5          0.60          0.43         1.19 o                         
  -5   7   5          0.07          0.10         1.09 o                         
  -4   7   5          0.12          0.31         0.96 o                         
  -3   7   5          0.37          0.24         0.85 o                         
  -2   7   5          6.93          6.84         1.05 o                         
  -1   7   5         18.18         16.51         1.19 o                         
   0   7   5          6.64          5.37         1.15 o                         
   1   7   5          0.00         -0.85         1.28 o                         
   2   7   5         12.72         14.16         1.19 o                         
   3   7   5          3.22          3.51         1.48 o                         
   4   7   5          1.28          0.65         1.32 o                         
   5   7   5          0.89          0.19         1.33 o                         
   6   7   5          0.00         -0.63         1.52 o                         
  -6   8   5          8.45          8.28         1.99 o                         
  -5   8   5          3.01          3.12         1.39 o                         
  -4   8   5          0.01         -0.35         1.50 o                         
  -3   8   5          1.44          2.24         1.13 o                         
  -2   8   5          7.29          9.88         1.36 o                         
  -1   8   5          7.19          8.23         1.23 o                         
   0   8   5          1.83          2.07         1.33 o                         
   1   8   5          5.73          5.11         1.34 o                         
   2   8   5          0.36          0.63         1.51 o                         
   3   8   5          2.99          2.99         1.30 o                         
   4   8   5          0.53          0.13         2.41 o                         
 -14   0   6          3.62          5.45         2.08 o                         
 -13   0   6          1.85          1.43         1.68 o                         
 -12   0   6          8.21          6.67         1.80 o                         
 -11   0   6         14.36         21.17         1.34 o                         
 -10   0   6         10.75         11.38         1.47 o                         
  -9   0   6          3.33          7.84         1.35 o                         
  -8   0   6        148.39        159.44         3.67 o                         
  -7   0   6        116.82        115.03         4.08 o                         
  -6   0   6         13.65         10.82         1.18 o                         
  -5   0   6        110.66        115.62         1.66 o                         
  -4   0   6        113.14        104.26         1.82 o                         
  -3   0   6         72.36        122.60        61.99 o                         
  -2   0   6        366.09        374.11         3.59 o                         
  -1   0   6         14.45         15.62         1.57 o                         
   0   0   6          9.35         10.89         1.57 o                         
   1   0   6        911.10       1062.76        71.68 o                         
   2   0   6         31.18         41.98         1.91 o                         
   3   0   6        151.56        183.96         3.92 o                         
   4   0   6         86.75         88.03         2.16 o                         
   5   0   6         13.76         11.53         1.71 o                         
   6   0   6         12.21         13.02         1.73 o                         
   7   0   6         99.41         88.52         3.42 o                         
   8   0   6          0.22         -0.06         1.61 o                         
   9   0   6         15.35         15.01         1.87 o                         
  10   0   6         13.72         12.28         1.87 o                         
  11   0   6         59.55         61.46         2.34 o                         
  12   0   6          0.41          0.52         2.44 o                         
 -14   1   6          0.93          0.87         1.21 o                         
 -13   1   6          8.06         10.83         1.48 o                         
 -12   1   6          0.00         -0.38         1.14 o                         
 -11   1   6          1.41          0.94         0.97 o                         
 -10   1   6          2.15          4.20         0.85 o                         
  -9   1   6         42.81         46.92         1.16 o                         
  -8   1   6         31.09         30.06         0.96 o                         
  -7   1   6         18.87         24.26         4.49 o                         
  -6   1   6         50.58         47.43         0.96 o                         
  -5   1   6         59.24         61.20         0.96 o                         
  -4   1   6          6.92          6.05         0.74 o                         
  -3   1   6        110.89        122.48         1.34 o                         
  -2   1   6         20.02         24.94         6.07 o                         
  -1   1   6        629.61        701.63         4.99 o                         
   0   1   6        185.43        213.40         5.49 o                         
   1   1   6        364.36        381.44        16.89 o                         
   2   1   6        540.20        637.70        11.16 o                         
   3   1   6        186.47        196.86         3.55 o                         
   4   1   6          0.73          0.90         1.31 o                         
   5   1   6          1.53          1.22         1.09 o                         
   6   1   6         98.00         90.15         1.32 o                         
   7   1   6         20.79         20.91         1.23 o                         
   8   1   6         56.65         51.97         1.32 o                         
   9   1   6          0.81          0.74         1.15 o                         
  10   1   6          1.05          0.82         1.05 o                         
  11   1   6          0.14          1.10         1.47 o                         
  12   1   6          0.10         -0.07         1.54 o                         
 -14   2   6         11.97         16.89         1.44 o                         
 -13   2   6         20.86         19.85         1.04 o                         
 -12   2   6         51.40         50.68         1.25 o                         
 -11   2   6         46.22         42.85         1.48 o                         
 -10   2   6         10.11         10.81         0.94 o                         
  -9   2   6        100.33         95.47         2.15 o                         
  -8   2   6        378.16        361.32        10.60 o                         
  -7   2   6        176.07        164.47         4.13 o                         
  -6   2   6         30.32         31.68         1.01 o                         
  -5   2   6        473.99        459.81        12.65 o                         
  -4   2   6          6.05          8.04         0.78 o                         
  -3   2   6        245.20        257.93         5.36 o                         
  -2   2   6       1351.54       1560.69        32.95 o                         
  -1   2   6        644.54        652.78        14.91 o                         
   0   2   6        495.57        558.13        16.29 o                         
   1   2   6        672.09        744.38        16.74 o                         
   2   2   6        164.18        163.59         1.80 o                         
   3   2   6        589.81        621.34        14.40 o                         
   4   2   6          6.70          9.82         1.30 o                         
   5   2   6          9.82          8.43         1.00 o                         
   6   2   6          0.68          0.71         1.12 o                         
   7   2   6         17.48         18.53         1.07 o                         
   8   2   6          1.82          1.39         1.23 o                         
   9   2   6         20.55         21.71         1.26 o                         
  10   2   6          0.00         -0.09         1.50 o                         
  11   2   6         24.62         25.37         1.48 o                         
 -14   3   6          1.93          2.28         2.03 o                         
 -13   3   6          2.18          2.31         1.14 o                         
 -12   3   6         21.81         19.81         1.24 o                         
 -11   3   6          0.21          0.97         1.15 o                         
 -10   3   6          0.08          0.05         0.98 o                         
  -9   3   6        304.00        275.96         3.64 o                         
  -8   3   6         74.04         67.63         1.09 o                         
  -7   3   6        283.97        282.67         6.97 o                         
  -6   3   6        413.26        397.10         5.78 o                         
  -5   3   6         15.26         15.52         1.12 o                         
  -4   3   6        101.37         98.47         1.49 o                         
  -3   3   6        184.06        190.70         3.84 o                         
  -2   3   6         52.47         52.31         1.82 o                         
  -1   3   6        344.59        376.68         7.42 o                         
   0   3   6        119.21        121.08         2.02 o                         
   1   3   6        102.85        108.68         1.24 o                         
   2   3   6          6.38          7.54         1.18 o                         
   3   3   6          2.30          2.12         1.29 o                         
   4   3   6         11.15         10.57         1.05 o                         
   5   3   6         10.31          8.09         1.25 o                         
   6   3   6          2.51          1.63         0.91 o                         
   7   3   6         31.53         30.96         1.21 o                         
   8   3   6        158.34        162.67         3.17 o                         
   9   3   6          9.96         10.36         1.40 o                         
  10   3   6         17.98         17.03         1.30 o                         
  11   3   6          0.06          0.09         1.56 o                         
 -13   4   6          0.39          1.04         1.31 o                         
 -12   4   6         15.41         16.65         1.37 o                         
 -11   4   6         11.91          9.99         1.13 o                         
 -10   4   6          5.23          4.82         1.07 o                         
  -9   4   6         82.72         77.82         1.15 o                         
  -8   4   6         55.29         53.42         1.04 o                         
  -7   4   6         33.25         32.20         1.11 o                         
  -6   4   6         16.08         15.27         0.99 o                         
  -5   4   6          7.33          7.32         1.06 o                         
  -4   4   6         15.42         15.66         0.93 o                         
  -3   4   6         17.59         17.56         0.96 o                         
  -2   4   6          0.65          2.44         1.25 o                         
  -1   4   6        798.42        798.04        10.85 o                         
   0   4   6        198.55        182.54         2.98 o                         
   1   4   6        230.97        234.16         3.00 o                         
   2   4   6        117.41        126.41         2.23 o                         
   3   4   6         64.73         62.45         1.35 o                         
   4   4   6        230.66        215.12         7.31 o                         
   5   4   6         21.06         18.73         1.16 o                         
   6   4   6          5.77          4.58         1.13 o                         
   7   4   6          9.80         11.11         1.42 o                         
   8   4   6         15.53         15.24         1.36 o                         
   9   4   6         56.75         59.59         1.42 o                         
  10   4   6          1.42          1.31         1.74 o                         
 -12   5   6          0.01          1.51         1.40 o                         
 -11   5   6         37.43         34.84         1.21 o                         
 -10   5   6         32.95         33.35         1.14 o                         
  -9   5   6         79.64         71.45         1.32 o                         
  -8   5   6         14.56         14.85         1.01 o                         
  -7   5   6         69.34         70.46         2.23 o                         
  -6   5   6         38.63         32.91         1.10 o                         
  -5   5   6        104.05        109.46         1.91 o                         
  -4   5   6        338.54        303.10         6.16 o                         
  -3   5   6         89.98         87.49         2.34 o                         
  -2   5   6         10.54          8.62         0.93 o                         
  -1   5   6        274.00        264.44         4.60 o                         
   0   5   6        127.66        129.53         1.33 o                         
   1   5   6        153.95        151.78         2.58 o                         
   2   5   6          1.21          1.29         0.97 o                         
   3   5   6        114.86        104.30         2.33 o                         
   4   5   6         10.04         11.45         1.23 o                         
   5   5   6        130.11        123.22         4.62 o                         
   6   5   6          2.65          2.94         1.20 o                         
   7   5   6          5.15          5.06         1.19 o                         
   8   5   6          3.78          4.28         1.50 o                         
   9   5   6         19.61         21.00         1.85 o                         
 -10   6   6         22.58         21.79         1.33 o                         
  -9   6   6          3.77          3.72         1.22 o                         
  -8   6   6          0.40          0.74         1.30 o                         
  -7   6   6          2.53          1.57         1.05 o                         
  -6   6   6          0.84          2.98         1.05 o                         
  -5   6   6         45.78         37.82         1.15 o                         
  -4   6   6          5.05          4.39         1.18 o                         
  -3   6   6        119.87        115.89         1.77 o                         
  -2   6   6          0.12          1.36         0.87 o                         
  -1   6   6          3.70          4.39         1.30 o                         
   0   6   6         19.67         15.84         1.10 o                         
   1   6   6         75.45         72.20         1.46 o                         
   2   6   6         13.91         16.68         1.10 o                         
   3   6   6          0.03         -0.22         1.14 o                         
   4   6   6          1.09          0.68         1.04 o                         
   5   6   6          5.84          6.77         1.22 o                         
   6   6   6          3.52          4.76         1.33 o                         
   7   6   6          4.86          3.78         1.26 o                         
   8   6   6          0.07          0.36         1.72 o                         
  -9   7   6          0.77          1.86         2.43 o                         
  -8   7   6          0.16          0.15         1.37 o                         
  -7   7   6          0.00         -0.41         1.20 o                         
  -6   7   6          0.06          0.22         1.30 o                         
  -5   7   6          0.61          1.76         1.19 o                         
  -4   7   6          1.07          1.03         1.03 o                         
  -3   7   6          0.11          0.61         0.90 o                         
  -2   7   6          1.39          1.29         0.82 o                         
  -1   7   6          1.76          2.36         1.05 o                         
   0   7   6          0.86          0.71         1.05 o                         
   1   7   6          2.28          2.14         0.99 o                         
   2   7   6          3.10          2.83         1.19 o                         
   3   7   6          2.52          2.97         1.21 o                         
   4   7   6          0.70          1.40         1.32 o                         
   5   7   6          4.90          4.95         1.63 o                         
   6   7   6          7.14          7.54         1.55 o                         
  -5   8   6          0.74         -0.03         1.39 o                         
  -4   8   6          2.03          2.97         1.21 o                         
  -3   8   6         15.52         17.48         1.40 o                         
  -2   8   6          4.33          4.14         1.02 o                         
  -1   8   6          3.62          1.78         1.38 o                         
   0   8   6         11.59         11.51         1.64 o                         
   1   8   6          0.25          0.36         1.39 o                         
   2   8   6          0.03         -0.37         1.53 o                         
   3   8   6          1.75          2.42         1.72 o                         
 -14   1   7          1.03          2.80         1.14 o                         
 -13   1   7         14.51         21.55         1.25 o                         
 -12   1   7          7.08          5.71         0.98 o                         
 -11   1   7         28.24         32.27         1.04 o                         
 -10   1   7         29.23         25.84         0.98 o                         
  -9   1   7         41.88         40.74         1.13 o                         
  -8   1   7          7.34          7.05         0.90 o                         
  -7   1   7         33.37         36.36         1.15 o                         
  -6   1   7        229.16        225.49         1.38 o                         
  -5   1   7         76.47         75.20         1.31 o                         
  -4   1   7        339.86        349.53         3.75 o                         
  -3   1   7         23.33         28.01         1.01 o                         
  -2   1   7         84.97         89.64         1.29 o                         
  -1   1   7        191.24        187.19         2.90 o                         
   0   1   7        218.20        247.49         5.28 o                         
   1   1   7        315.59        321.89        12.83 o                         
   2   1   7        287.71        298.38         2.75 o                         
   3   1   7         83.78         93.97         3.68 o                         
   4   1   7         34.38         30.92         1.29 o                         
   5   1   7         54.68         58.30         1.37 o                         
   6   1   7          2.03          2.01         1.00 o                         
   7   1   7         45.48         40.81         1.31 o                         
   8   1   7         45.72         43.27         1.33 o                         
   9   1   7          0.00          0.24         1.14 o                         
  10   1   7          0.66          0.10         1.47 o                         
  11   1   7          9.83          9.88         1.60 o                         
 -14   2   7         20.41         21.11         1.19 o                         
 -13   2   7          5.82          7.92         1.15 o                         
 -12   2   7         40.80         41.06         1.16 o                         
 -11   2   7         11.86         14.69         1.07 o                         
 -10   2   7         16.90         17.40         1.03 o                         
  -9   2   7         14.96         17.23         0.92 o                         
  -8   2   7         27.63         26.21         1.06 o                         
  -7   2   7        338.71        326.03         9.18 o                         
  -6   2   7         10.87          9.93         1.11 o                         
  -5   2   7        432.19        438.56         9.76 o                         
  -4   2   7         46.35         54.10         1.36 o                         
  -3   2   7         89.28         76.39         1.63 o                         
  -2   2   7        546.41        601.26        12.61 o                         
  -1   2   7         15.65         27.68         1.17 o                         
   0   2   7         26.27         27.04         1.34 o                         
   1   2   7        296.10        339.52        12.81 o                         
   2   2   7         94.81        119.09         1.89 o                         
   3   2   7          0.02         -0.33         1.68 o                         
   4   2   7          9.99          8.62         1.39 o                         
   5   2   7         17.52         16.77         1.25 o                         
   6   2   7         11.48          8.18         1.13 o                         
   7   2   7          1.53          1.80         1.24 o                         
   8   2   7         78.89         79.73         1.47 o                         
   9   2   7         46.26         44.44         1.38 o                         
  10   2   7          1.76          1.37         1.41 o                         
  11   2   7          9.41          9.33         1.58 o                         
 -13   3   7         60.67         59.39         1.48 o                         
 -12   3   7         29.99         24.92         1.36 o                         
 -11   3   7          1.99          2.72         1.05 o                         
 -10   3   7         23.24         24.05         1.11 o                         
  -9   3   7          1.55          1.85         0.82 o                         
  -8   3   7          4.75          4.79         1.10 o                         
  -7   3   7         44.68         41.82         1.12 o                         
  -6   3   7        374.83        338.86         5.82 o                         
  -5   3   7          6.96          6.50         1.24 o                         
  -4   3   7        447.44        439.13         6.01 o                         
  -3   3   7        546.64        583.85         9.68 o                         
  -2   3   7          0.62          1.35         1.12 o                         
  -1   3   7        746.04        834.07        31.79 o                         
   0   3   7         63.69         63.37         1.81 o                         
   1   3   7        220.70        217.16         3.26 o                         
   2   3   7         31.06         35.24         1.35 o                         
   3   3   7         32.12         30.53         1.48 o                         
   4   3   7          2.53          1.94         1.16 o                         
   5   3   7         13.50         12.31         1.43 o                         
   6   3   7          1.01          1.19         0.87 o                         
   7   3   7         45.89         50.87         1.48 o                         
   8   3   7        127.43        139.54         3.02 o                         
   9   3   7        110.28        127.26         3.69 o                         
  10   3   7         62.69         64.13         1.65 o                         
 -13   4   7          7.77          9.54         1.44 o                         
 -12   4   7          1.68          0.80         1.14 o                         
 -11   4   7         25.63         30.79         1.17 o                         
 -10   4   7         20.90         20.73         1.10 o                         
  -9   4   7          9.67         10.35         0.99 o                         
  -8   4   7          6.77          7.94         0.86 o                         
  -7   4   7          1.57          0.63         0.86 o                         
  -6   4   7         66.81         62.37         1.05 o                         
  -5   4   7          6.04          6.16         0.92 o                         
  -4   4   7         65.66         62.61         1.63 o                         
  -3   4   7         76.07         70.63         1.96 o                         
  -2   4   7        131.79        133.19         1.71 o                         
  -1   4   7        467.64        473.66         8.87 o                         
   0   4   7        339.69        342.49         2.64 o                         
   1   4   7        443.96        443.87         8.02 o                         
   2   4   7         95.30         98.65         1.83 o                         
   3   4   7        136.07        124.95         2.16 o                         
   4   4   7         16.89         17.25         1.19 o                         
   5   4   7         41.47         37.64         1.27 o                         
   6   4   7         30.92         30.88         1.24 o                         
   7   4   7         86.88         93.07         2.42 o                         
   8   4   7          2.22          1.41         1.74 o                         
   9   4   7         52.26         57.28         1.85 o                         
  10   4   7          0.33          1.47         1.67 o                         
 -12   5   7         37.88         37.52         1.38 o                         
 -11   5   7          7.20          7.44         1.25 o                         
 -10   5   7         39.77         41.09         1.22 o                         
  -9   5   7          8.11          7.53         1.09 o                         
  -8   5   7          4.25          4.22         1.06 o                         
  -7   5   7          0.28          0.15         1.05 o                         
  -6   5   7         72.88         77.02         2.52 o                         
  -5   5   7          1.71          3.10         0.87 o                         
  -4   5   7        227.56        210.45         4.37 o                         
  -3   5   7          3.74          4.52         0.96 o                         
  -2   5   7         56.33         50.33         1.28 o                         
  -1   5   7        116.28        109.40         2.08 o                         
   0   5   7        117.90        123.38         2.05 o                         
   1   5   7         27.76         27.16         1.23 o                         
   2   5   7         40.85         36.09         1.04 o                         
   3   5   7          3.47          2.17         1.46 o                         
   4   5   7          1.16         -0.53         1.39 o                         
   5   5   7          3.63          5.03         1.10 o                         
   6   5   7         17.25         13.94         1.16 o                         
   7   5   7          5.40          6.82         1.25 o                         
   8   5   7          0.58          1.33         1.30 o                         
   9   5   7          4.43          4.50         1.91 o                         
 -10   6   7         30.01         31.77         1.35 o                         
  -9   6   7         20.47         23.31         1.27 o                         
  -8   6   7          9.88         12.80         1.48 o                         
  -7   6   7          0.33          0.57         0.90 o                         
  -6   6   7          0.30          0.32         1.14 o                         
  -5   6   7         36.87         31.82         1.29 o                         
  -4   6   7          3.48          3.96         1.30 o                         
  -3   6   7         11.50          9.29         0.94 o                         
  -2   6   7          0.31          0.07         0.97 o                         
  -1   6   7         19.84         19.74         1.02 o                         
   0   6   7          0.20          0.07         1.15 o                         
   1   6   7         41.49         40.29         1.54 o                         
   2   6   7          0.24         -0.06         1.08 o                         
   3   6   7          5.74          4.64         1.16 o                         
   4   6   7          7.50          6.59         1.16 o                         
   5   6   7          3.40          3.88         1.47 o                         
   6   6   7          7.33          5.62         1.55 o                         
   7   6   7          2.77          2.72         1.32 o                         
  -8   7   7          0.35          0.84         1.19 o                         
  -7   7   7          0.02         -0.45         1.11 o                         
  -6   7   7          0.23          0.05         1.31 o                         
  -5   7   7          7.27          5.87         1.32 o                         
  -4   7   7          1.57          0.25         1.20 o                         
  -3   7   7          8.62          9.74         1.22 o                         
  -2   7   7          2.06          2.28         1.29 o                         
  -1   7   7          8.64          7.46         0.98 o                         
   0   7   7         20.54         23.10         1.27 o                         
   1   7   7         16.73         18.96         1.26 o                         
   2   7   7          6.77          5.75         1.22 o                         
   3   7   7         30.43         29.71         1.28 o                         
   4   7   7         10.19         11.58         1.36 o                         
   5   7   7          0.01          0.10         1.70 o                         
  -5   8   7          0.23         -0.26         1.53 o                         
  -4   8   7          0.33          0.27         1.29 o                         
  -3   8   7          0.03          0.09         1.39 o                         
  -2   8   7          0.14          0.22         1.29 o                         
  -1   8   7          0.91          1.79         1.28 o                         
   0   8   7          4.28          6.40         1.40 o                         
   1   8   7          6.03          5.94         1.41 o                         
 -14   0   8          1.20          0.46         1.48 o                         
 -13   0   8          0.62          0.80         1.45 o                         
 -12   0   8          1.93          1.47         1.44 o                         
 -11   0   8         25.91         23.56         1.34 o                         
 -10   0   8          0.85          0.94         1.55 o                         
  -9   0   8         24.06         17.40         1.39 o                         
  -8   0   8        325.20        295.34         4.79 o                         
  -7   0   8        160.64        147.88         3.50 o                         
  -6   0   8         32.72         37.97         1.47 o                         
  -5   0   8          0.24          0.24         0.96 o                         
  -4   0   8        211.03        208.90         6.62 o                         
  -3   0   8         46.49         40.95         1.58 o                         
  -2   0   8          9.50          7.05         1.04 o                         
  -1   0   8          1.48          1.41         1.38 o                         
   0   0   8        134.52        113.69         2.89 o                         
   1   0   8         38.16         49.95         2.76 o                         
   2   0   8          2.83          3.63         1.68 o                         
   3   0   8         47.32         43.87         2.32 o                         
   4   0   8          9.36          9.50         1.70 o                         
   5   0   8        477.21        436.96        13.39 o                         
   6   0   8         12.52         12.32         1.95 o                         
   7   0   8        501.88        472.23        27.45 o                         
   8   0   8          0.03          0.51         1.84 o                         
   9   0   8          0.78          2.67         1.82 o                         
  10   0   8          0.07          0.50         2.09 o                         
  11   0   8          0.00          0.30         2.42 o                         
 -14   1   8          0.61          1.65         1.22 o                         
 -13   1   8         22.58         23.97         1.16 o                         
 -12   1   8          0.20         -0.14         0.96 o                         
 -11   1   8         12.66         11.00         1.00 o                         
 -10   1   8         11.35         10.64         0.93 o                         
  -9   1   8         27.18         23.55         1.07 o                         
  -8   1   8          0.72          1.80         0.84 o                         
  -7   1   8         34.15         34.23         1.25 o                         
  -6   1   8         30.33         31.92         1.05 o                         
  -5   1   8         62.38         54.39         0.93 o                         
  -4   1   8          0.45         -0.27         0.80 o                         
  -3   1   8         19.53         16.76         0.86 o                         
  -2   1   8         25.53         29.76         0.85 o                         
  -1   1   8          7.72         10.91         1.04 o                         
   0   1   8         40.91         41.62         1.22 o                         
   1   1   8         10.77          7.13         1.49 o                         
   2   1   8        252.28        253.77         2.52 o                         
   3   1   8          1.02         -0.01         1.66 o                         
   4   1   8         13.50         11.62         1.39 o                         
   5   1   8          3.64          5.40         1.38 o                         
   6   1   8        180.78        175.76         3.18 o                         
   7   1   8         10.40          8.76         1.44 o                         
   8   1   8         20.26         20.88         1.50 o                         
   9   1   8          0.01         -0.07         1.42 o                         
  10   1   8          0.22          0.36         1.32 o                         
  11   1   8          0.99          0.53         1.40 o                         
 -14   2   8         29.91         35.14         1.37 o                         
 -13   2   8          0.32          0.68         1.13 o                         
 -12   2   8         46.13         46.51         1.16 o                         
 -11   2   8          0.62          1.25         0.90 o                         
 -10   2   8         36.74         36.13         1.22 o                         
  -9   2   8         10.52         11.15         1.04 o                         
  -8   2   8          0.03         -0.16         0.91 o                         
  -7   2   8        776.21        778.27        23.11 o                         
  -6   2   8         25.07         23.88         1.20 o                         
  -5   2   8        265.54        265.89         5.34 o                         
  -4   2   8         35.06         37.06         1.15 o                         
  -3   2   8         40.13         42.21         1.42 o                         
  -2   2   8        216.80        219.24         5.66 o                         
  -1   2   8        395.81        400.59        11.72 o                         
   0   2   8         32.04         31.28         1.78 o                         
   1   2   8         14.44         15.26         1.74 o                         
   2   2   8          5.44          2.02         1.38 o                         
   3   2   8         52.49         51.65         1.58 o                         
   4   2   8          1.36          0.26         1.17 o                         
   5   2   8         13.73         17.74         1.09 o                         
   6   2   8         23.73         28.01         1.44 o                         
   7   2   8          5.99          5.09         1.33 o                         
   8   2   8         38.60         35.63         1.44 o                         
   9   2   8         18.07         19.90         1.30 o                         
  10   2   8          0.05          0.35         1.66 o                         
 -13   3   8         24.67         23.77         1.20 o                         
 -12   3   8          7.62          6.86         1.34 o                         
 -11   3   8         15.72         20.10         1.10 o                         
 -10   3   8          0.10         -1.04         1.04 o                         
  -9   3   8          0.22          0.89         0.84 o                         
  -8   3   8        236.14        223.41         2.63 o                         
  -7   3   8        280.82        263.07         4.00 o                         
  -6   3   8        246.04        233.22         6.48 o                         
  -5   3   8        184.11        172.96         2.80 o                         
  -4   3   8          0.25          0.04         0.98 o                         
  -3   3   8         11.91         17.08         1.02 o                         
  -2   3   8          0.90          0.28         1.07 o                         
  -1   3   8        102.42         94.40         2.84 o                         
   0   3   8          1.29          1.39         1.16 o                         
   1   3   8         49.42         43.01         2.08 o                         
   2   3   8          0.04          0.88         1.35 o                         
   3   3   8        170.69        160.90         2.49 o                         
   4   3   8          1.95          4.02         1.34 o                         
   5   3   8         57.86         51.48         1.78 o                         
   6   3   8         54.64         56.78         2.03 o                         
   7   3   8          6.41          6.03         1.94 o                         
   8   3   8         10.96         12.59         1.62 o                         
   9   3   8         22.90         28.66         1.94 o                         
  10   3   8         17.32         19.37         2.07 o                         
 -13   4   8         16.30         16.46         1.26 o                         
 -12   4   8          5.67          4.82         1.23 o                         
 -11   4   8         25.61         26.87         1.27 o                         
 -10   4   8          9.27          8.97         1.07 o                         
  -9   4   8          0.08         -0.43         1.15 o                         
  -8   4   8         12.72         10.61         1.07 o                         
  -7   4   8          7.88          7.33         0.83 o                         
  -6   4   8        192.50        179.33         2.56 o                         
  -5   4   8        115.29         96.79         2.27 o                         
  -4   4   8         45.48         43.59         1.27 o                         
  -3   4   8         12.54         12.49         1.22 o                         
  -2   4   8        190.49        198.37         3.60 o                         
  -1   4   8          2.29          3.69         1.19 o                         
   0   4   8        620.75        615.73         7.91 o                         
   1   4   8          0.09          0.10         1.17 o                         
   2   4   8         68.21         59.54         2.25 o                         
   3   4   8          0.54          0.38         1.08 o                         
   4   4   8        167.95        153.84         4.71 o                         
   5   4   8          1.00          1.96         1.34 o                         
   6   4   8         17.39         19.03         1.36 o                         
   7   4   8         30.79         28.39         1.69 o                         
   8   4   8         51.43         55.49         3.71 o                         
   9   4   8          9.42          7.61         2.04 o                         
 -12   5   8         24.09         23.17         1.60 o                         
 -11   5   8          0.36          0.68         1.15 o                         
 -10   5   8         29.61         31.17         1.37 o                         
  -9   5   8         13.66         15.44         1.01 o                         
  -8   5   8          4.33          4.53         1.15 o                         
  -7   5   8         23.85         20.66         1.02 o                         
  -6   5   8        105.80         97.36         1.27 o                         
  -5   5   8         22.85         20.69         1.06 o                         
  -4   5   8         32.94         27.02         1.01 o                         
  -3   5   8          0.22          0.27         1.02 o                         
  -2   5   8        155.71        143.02         3.99 o                         
  -1   5   8        105.61        103.66         1.85 o                         
   0   5   8        132.73        125.97         2.44 o                         
   1   5   8         16.58         16.05         0.97 o                         
   2   5   8         33.84         31.56         1.10 o                         
   3   5   8         12.23         12.20         1.25 o                         
   4   5   8         82.53         79.29         2.02 o                         
   5   5   8         11.60         12.82         1.32 o                         
   6   5   8          4.29          3.94         1.52 o                         
   7   5   8         12.16         13.18         1.31 o                         
   8   5   8         18.50         19.24         2.05 o                         
 -10   6   8          4.59          4.31         1.71 o                         
  -9   6   8          0.09          0.61         1.21 o                         
  -8   6   8          2.98          4.50         1.21 o                         
  -7   6   8          0.39          0.81         1.19 o                         
  -6   6   8          0.12          1.02         1.04 o                         
  -5   6   8         80.29         76.91         1.44 o                         
  -4   6   8          2.43          1.62         1.16 o                         
  -3   6   8         19.65         15.41         1.20 o                         
  -2   6   8          4.53          6.11         1.06 o                         
  -1   6   8         37.71         36.76         1.70 o                         
   0   6   8         22.65         23.44         1.04 o                         
   1   6   8          0.49          1.36         1.05 o                         
   2   6   8          0.51          0.86         1.04 o                         
   3   6   8          2.23          1.81         1.34 o                         
   4   6   8          1.74          1.47         1.23 o                         
   5   6   8          3.52          5.72         1.42 o                         
   6   6   8          7.85          9.94         1.65 o                         
  -8   7   8          0.18          0.89         1.28 o                         
  -7   7   8          0.20          0.42         1.19 o                         
  -6   7   8          0.00          0.14         1.32 o                         
  -5   7   8          0.10         -0.63         1.20 o                         
  -4   7   8          6.06          4.38         1.22 o                         
  -3   7   8         28.86         34.02         1.41 o                         
  -2   7   8          0.02          0.29         1.35 o                         
  -1   7   8         74.31         79.37         1.42 o                         
   0   7   8         28.85         29.22         1.21 o                         
   1   7   8         16.16         16.48         1.18 o                         
   2   7   8          6.89          8.68         1.36 o                         
   3   7   8          0.11          0.90         1.24 o                         
   4   7   8          3.82          2.63         1.70 o                         
  -4   8   8          0.02          0.32         1.98 o                         
  -3   8   8          2.97          0.25         1.54 o                         
  -2   8   8          9.16          9.05         1.42 o                         
  -1   8   8          5.10          3.98         1.30 o                         
   0   8   8          0.04         -0.18         1.71 o                         
 -14   1   9          0.39         -0.65         1.29 o                         
 -13   1   9         11.19         14.42         1.14 o                         
 -12   1   9          7.02          6.26         0.92 o                         
 -11   1   9         11.19          9.70         0.99 o                         
 -10   1   9          5.03          2.75         0.94 o                         
  -9   1   9         11.63         11.31         0.84 o                         
  -8   1   9        237.79        227.28         3.15 o                         
  -7   1   9         11.49         11.56         1.08 o                         
  -6   1   9          1.01          1.73         0.95 o                         
  -5   1   9         13.31         13.79         0.92 o                         
  -4   1   9          6.98          8.02         1.05 o                         
  -3   1   9         52.30         50.06         1.13 o                         
  -2   1   9          0.12          0.22         0.86 o                         
  -1   1   9         98.85         97.33         1.25 o                         
   0   1   9          4.09          5.39         1.41 o                         
   1   1   9        309.83        313.48         8.33 o                         
   2   1   9         45.07         46.59         2.09 o                         
   3   1   9          1.72          0.81         1.67 o                         
   4   1   9         20.47         18.79         1.75 o                         
   5   1   9        151.77        132.43         2.25 o                         
   6   1   9         51.34         54.17         1.66 o                         
   7   1   9         23.95         20.82         1.40 o                         
   8   1   9          0.52          1.30         1.37 o                         
   9   1   9          1.21          0.86         1.54 o                         
  10   1   9          0.65          0.63         1.87 o                         
 -14   2   9         24.01         27.22         1.36 o                         
 -13   2   9          0.30          0.46         0.99 o                         
 -12   2   9          0.05         -0.37         1.13 o                         
 -11   2   9         10.33         10.64         1.00 o                         
 -10   2   9         15.83         14.54         1.08 o                         
  -9   2   9        122.28        118.01         3.50 o                         
  -8   2   9         51.15         46.47         1.18 o                         
  -7   2   9        604.93        583.08        19.62 o                         
  -6   2   9        132.14        125.19         2.83 o                         
  -5   2   9         36.75         33.57         0.99 o                         
  -4   2   9          5.65          3.84         0.88 o                         
  -3   2   9         16.21         14.48         1.08 o                         
  -2   2   9          1.07          2.29         0.97 o                         
  -1   2   9         60.21         61.28         1.48 o                         
   0   2   9         66.81         69.72         3.48 o                         
   1   2   9         21.31         22.59         1.30 o                         
   2   2   9          0.06         -0.48         1.36 o                         
   3   2   9         29.59         32.84         1.51 o                         
   4   2   9          0.01          0.22         1.33 o                         
   5   2   9         13.67         12.60         1.05 o                         
   6   2   9         40.44         41.28         1.68 o                         
   7   2   9          5.57          7.62         1.87 o                         
   8   2   9          0.67          0.88         2.04 o                         
   9   2   9         14.67         18.81         1.63 o                         
  10   2   9          1.26          0.46         1.78 o                         
 -13   3   9          4.87          6.99         1.40 o                         
 -12   3   9          2.40          4.00         1.34 o                         
 -11   3   9         22.36         24.50         1.04 o                         
 -10   3   9          8.16          8.50         0.99 o                         
  -9   3   9         42.90         39.62         1.11 o                         
  -8   3   9        146.09        142.23         2.96 o                         
  -7   3   9        507.51        468.70         9.74 o                         
  -6   3   9        448.97        411.85         8.00 o                         
  -5   3   9        228.25        211.46         4.01 o                         
  -4   3   9          0.07          0.69         1.05 o                         
  -3   3   9          6.43          4.80         1.17 o                         
  -2   3   9         19.69         18.67         1.10 o                         
  -1   3   9         84.42         88.19         3.13 o                         
   0   3   9         36.11         34.45         1.42 o                         
   1   3   9        149.11        140.52         2.46 o                         
   2   3   9         43.31         45.32         1.82 o                         
   3   3   9        108.79        109.40         3.28 o                         
   4   3   9         10.58          9.91         1.65 o                         
   5   3   9        100.57        107.90         2.21 o                         
   6   3   9         54.15         59.53         2.07 o                         
   7   3   9          1.02         -0.41         1.88 o                         
   8   3   9         81.07         86.06         8.75 o                         
   9   3   9          3.12          1.71         2.48 o                         
 -13   4   9          3.97          5.60         2.44 o                         
 -12   4   9          1.97          3.21         1.33 o                         
 -11   4   9          7.11          7.39         1.23 o                         
 -10   4   9          9.73          8.81         1.06 o                         
  -9   4   9          0.35         -0.16         1.04 o                         
  -8   4   9          5.31          5.56         1.06 o                         
  -7   4   9         90.58         77.06         1.65 o                         
  -6   4   9          4.92          5.32         0.96 o                         
  -5   4   9        245.88        221.98         3.51 o                         
  -4   4   9         67.16         59.29         1.30 o                         
  -3   4   9         36.54         26.91         1.04 o                         
  -2   4   9        393.24        386.28        11.12 o                         
  -1   4   9          0.86          0.58         1.11 o                         
   0   4   9        274.85        268.45         8.03 o                         
   1   4   9        100.81         91.33         2.74 o                         
   2   4   9         51.21         49.13         1.54 o                         
   3   4   9        196.78        194.18         6.26 o                         
   4   4   9         38.00         38.15         1.67 o                         
   5   4   9         25.40         24.72         1.92 o                         
   6   4   9          0.02          0.17         1.15 o                         
   7   4   9          4.09          5.86         1.74 o                         
   8   4   9         27.10         32.55         1.93 o                         
 -11   5   9          0.45          0.08         1.69 o                         
 -10   5   9         19.03         22.66         1.17 o                         
  -9   5   9          0.07         -0.55         1.31 o                         
  -8   5   9          4.67          3.98         1.15 o                         
  -7   5   9          6.80          4.53         1.06 o                         
  -6   5   9          0.00         -0.30         0.98 o                         
  -5   5   9          0.19         -0.12         0.98 o                         
  -4   5   9         18.17         17.77         1.34 o                         
  -3   5   9         57.90         52.40         2.21 o                         
  -2   5   9         11.65         14.57         0.99 o                         
  -1   5   9         82.26         73.90         1.42 o                         
   0   5   9          0.02         -0.03         1.18 o                         
   1   5   9          3.10          3.05         1.09 o                         
   2   5   9         39.96         39.88         1.75 o                         
   3   5   9          8.02          6.14         1.55 o                         
   4   5   9          1.15          0.28         1.29 o                         
   5   5   9          1.95         -0.47         1.71 o                         
   6   5   9         18.18         20.57         1.53 o                         
   7   5   9          0.70          0.91         1.74 o                         
 -10   6   9          5.21          5.06         1.54 o                         
  -9   6   9          5.43          5.70         1.26 o                         
  -8   6   9          4.04          5.11         1.33 o                         
  -7   6   9          9.69         10.49         1.48 o                         
  -6   6   9          3.32          4.14         0.99 o                         
  -5   6   9         43.18         38.21         1.83 o                         
  -4   6   9         40.06         42.11         1.17 o                         
  -3   6   9         16.58         17.14         1.21 o                         
  -2   6   9         18.56         17.93         1.39 o                         
  -1   6   9          1.40          3.26         1.07 o                         
   0   6   9          1.31          1.43         1.16 o                         
   1   6   9          7.35          7.92         1.17 o                         
   2   6   9          1.54          1.97         1.11 o                         
   3   6   9          4.34          4.50         1.41 o                         
   4   6   9          1.61          2.40         1.47 o                         
   5   6   9          1.28          2.12         1.50 o                         
   6   6   9          4.05          3.09         2.02 o                         
  -7   7   9          0.04          0.12         1.52 o                         
  -6   7   9          0.00          0.85         1.59 o                         
  -5   7   9         28.25         36.29         1.41 o                         
  -4   7   9          3.05          3.75         1.25 o                         
  -3   7   9        116.96        128.57         2.11 o                         
  -2   7   9         35.96         40.47         1.35 o                         
  -1   7   9         12.64         11.76         1.39 o                         
   0   7   9        116.32        117.90         3.87 o                         
   1   7   9          4.15          4.14         1.24 o                         
   2   7   9         17.09         14.07         1.43 o                         
   3   7   9          0.70          0.41         1.62 o                         
 -14   0  10          0.17          0.20         2.41 o                         
 -13   0  10         23.87         31.66         1.78 o                         
 -12   0  10          4.39          5.86         1.31 o                         
 -11   0  10          1.17          0.15         1.84 o                         
 -10   0  10        498.80        434.55         2.57 o                         
  -9   0  10        160.34        161.48         8.75 o                         
  -8   0  10        531.53        485.25         3.97 o                         
  -7   0  10         25.35         29.85         1.43 o                         
  -6   0  10          5.37          5.37         1.15 o                         
  -5   0  10          3.02          3.32         1.16 o                         
  -4   0  10         32.10         31.41         1.48 o                         
  -3   0  10         29.35         28.91         1.31 o                         
  -2   0  10          9.87          9.20         1.38 o                         
  -1   0  10         54.57         57.17         1.98 o                         
   0   0  10        278.11        279.52         8.41 o                         
   1   0  10       1120.22       1067.32        45.20 o                         
   2   0  10        284.41        235.70         3.40 o                         
   3   0  10         18.52         20.76         2.22 o                         
   4   0  10         71.95         59.52         2.27 o                         
   5   0  10        335.57        307.26         6.20 o                         
   6   0  10         32.53         22.52         2.21 o                         
   7   0  10          0.41          0.97         2.00 o                         
   8   0  10         10.49          7.88         2.32 o                         
   9   0  10          0.21          0.08         2.31 o                         
  10   0  10          6.30          5.22         2.71 o                         
 -14   1  10         10.36         11.51         1.41 o                         
 -13   1  10          4.80          4.40         1.21 o                         
 -12   1  10          0.27          0.54         1.14 o                         
 -11   1  10         28.87         24.70         1.10 o                         
 -10   1  10         24.46         22.41         1.13 o                         
  -9   1  10        331.26        290.77         3.95 o                         
  -8   1  10          1.18          1.68         1.06 o                         
  -7   1  10         40.00         33.35         0.91 o                         
  -6   1  10          1.30          2.00         1.03 o                         
  -5   1  10          1.03          1.80         1.04 o                         
  -4   1  10          2.24          2.46         1.02 o                         
  -3   1  10         29.92         25.51         1.12 o                         
  -2   1  10         23.86         21.95         1.24 o                         
  -1   1  10         85.07         87.49         1.55 o                         
   0   1  10        248.61        251.53         5.43 o                         
   1   1  10        266.25        246.40         3.00 o                         
   2   1  10        268.91        274.28         4.88 o                         
   3   1  10         62.06         61.20         2.00 o                         
   4   1  10         28.10         22.92         2.07 o                         
   5   1  10         63.74         64.81         1.97 o                         
   6   1  10         27.28         24.03         2.14 o                         
   7   1  10         33.10         29.84         1.97 o                         
   8   1  10          1.87          1.91         1.76 o                         
   9   1  10          0.36          0.09         1.83 o                         
 -14   2  10         17.87         18.24         1.25 o                         
 -13   2  10          0.01          0.31         1.22 o                         
 -12   2  10         19.33         20.78         1.37 o                         
 -11   2  10         63.05         64.46         1.34 o                         
 -10   2  10         27.89         27.44         1.12 o                         
  -9   2  10         36.03         33.94         1.01 o                         
  -8   2  10         74.54         73.12         1.98 o                         
  -7   2  10         33.63         35.22         1.30 o                         
  -6   2  10        128.35        125.98         2.59 o                         
  -5   2  10         85.29         78.88         1.45 o                         
  -4   2  10         11.52         10.72         0.98 o                         
  -3   2  10          1.21          1.86         0.95 o                         
  -2   2  10          1.37          1.01         1.00 o                         
  -1   2  10         43.14         42.35         1.25 o                         
   0   2  10         87.06         86.24         1.74 o                         
   1   2  10        100.23        103.45         3.26 o                         
   2   2  10         16.52         11.09         1.73 o                         
   3   2  10         73.79         73.24         1.92 o                         
   4   2  10          8.53          3.87         1.31 o                         
   5   2  10         45.82         50.52         1.74 o                         
   6   2  10          9.69         12.50         1.55 o                         
   7   2  10          3.43          5.24         1.82 o                         
   8   2  10         13.32         14.58         1.79 o                         
   9   2  10          3.45          4.79         2.45 o                         
 -13   3  10         19.89         22.99         1.34 o                         
 -12   3  10         96.86        103.80         1.36 o                         
 -11   3  10          4.36          4.25         0.97 o                         
 -10   3  10         51.25         55.83         1.73 o                         
  -9   3  10         33.63         28.18         1.04 o                         
  -8   3  10          5.99          5.49         0.88 o                         
  -7   3  10         48.39         44.78         1.06 o                         
  -6   3  10         35.99         29.33         1.04 o                         
  -5   3  10         25.88         27.17         1.24 o                         
  -4   3  10         94.86         91.66         1.24 o                         
  -3   3  10          6.82          5.77         0.97 o                         
  -2   3  10          0.05         -0.10         0.98 o                         
  -1   3  10         25.92         26.03         1.22 o                         
   0   3  10         24.73         17.87         1.31 o                         
   1   3  10         39.67         29.59         1.47 o                         
   2   3  10         40.58         41.52         1.84 o                         
   3   3  10         65.00         50.94         1.38 o                         
   4   3  10          3.37          4.07         1.54 o                         
   5   3  10          0.08          0.42         1.51 o                         
   6   3  10          0.95          1.68         1.29 o                         
   7   3  10          0.02          0.27         1.48 o                         
   8   3  10         23.12         30.90         2.24 o                         
   9   3  10          1.84          2.29         3.48 o                         
 -12   4  10          0.01          0.86         1.38 o                         
 -11   4  10         21.44         20.71         1.37 o                         
 -10   4  10         19.32         18.72         1.14 o                         
  -9   4  10          9.24         10.36         1.07 o                         
  -8   4  10          0.11          0.75         0.97 o                         
  -7   4  10         21.61         17.06         1.05 o                         
  -6   4  10         24.83         28.11         1.10 o                         
  -5   4  10         29.44         26.37         1.10 o                         
  -4   4  10         30.46         28.61         1.10 o                         
  -3   4  10         32.83         42.77         1.14 o                         
  -2   4  10        150.48        134.17         3.87 o                         
  -1   4  10          3.17          0.78         1.15 o                         
   0   4  10          5.59          4.88         1.25 o                         
   1   4  10         17.62         15.70         1.65 o                         
   2   4  10         36.22         30.21         1.63 o                         
   3   4  10         99.35         93.22         1.65 o                         
   4   4  10          0.65          0.46         1.49 o                         
   5   4  10         14.99         13.87         1.55 o                         
   6   4  10          1.10         -0.30         1.48 o                         
   7   4  10          2.47          2.59         1.51 o                         
   8   4  10          2.19          2.46         2.46 o                         
 -11   5  10          1.11         -0.12         1.52 o                         
 -10   5  10          2.96          2.27         1.48 o                         
  -9   5  10          0.83          1.24         1.11 o                         
  -8   5  10          4.23          3.96         0.98 o                         
  -7   5  10          7.64          6.64         1.16 o                         
  -6   5  10         48.10         46.24         1.42 o                         
  -5   5  10          4.86          4.88         1.07 o                         
  -4   5  10         15.39         16.77         1.19 o                         
  -3   5  10         20.39         19.62         1.33 o                         
  -2   5  10         25.06         29.90         1.24 o                         
  -1   5  10         27.66         21.42         1.36 o                         
   0   5  10         67.06         65.46         2.80 o                         
   1   5  10          8.16          7.91         1.43 o                         
   2   5  10          2.55          3.19         1.30 o                         
   3   5  10         24.96         24.73         1.39 o                         
   4   5  10          0.28          1.15         2.07 o                         
   5   5  10         10.91         11.28         1.76 o                         
   6   5  10         49.50         53.50         3.59 o                         
   7   5  10          8.10          5.03         2.56 o                         
  -9   6  10         16.10         16.46         1.56 o                         
  -8   6  10          0.07          0.39         1.22 o                         
  -7   6  10          5.82          4.84         1.13 o                         
  -6   6  10          3.65          5.31         1.22 o                         
  -5   6  10          3.07          4.67         1.12 o                         
  -4   6  10          3.26          3.74         1.17 o                         
  -3   6  10         77.83         74.77         1.83 o                         
  -2   6  10         56.42         58.77         1.50 o                         
  -1   6  10         41.41         39.03         1.28 o                         
   0   6  10          3.29          2.81         1.30 o                         
   1   6  10         14.46         16.75         1.27 o                         
   2   6  10          2.07          3.82         1.61 o                         
   3   6  10          0.80          0.35         1.38 o                         
   4   6  10          0.03          1.29         1.70 o                         
   5   6  10         20.62         22.75         2.49 o                         
  -7   7  10         21.51         25.09         1.60 o                         
  -6   7  10         10.98         12.51         1.58 o                         
  -5   7  10         14.06         13.91         1.43 o                         
  -4   7  10          2.92          5.59         1.38 o                         
  -3   7  10         10.93         12.62         1.28 o                         
  -2   7  10         57.42         60.35         1.51 o                         
  -1   7  10         10.44          9.67         1.37 o                         
   0   7  10         61.96         65.15         2.54 o                         
   1   7  10          0.00          0.13         1.70 o                         
   2   7  10          2.10          1.35         1.58 o                         
 -14   1  11          0.43         -0.22         1.74 o                         
 -13   1  11         19.56         16.93         1.17 o                         
 -12   1  11          0.32         -0.57         1.11 o                         
 -11   1  11         29.62         28.64         1.05 o                         
 -10   1  11         79.06         77.17         2.52 o                         
  -9   1  11          1.11          0.92         0.87 o                         
  -8   1  11          2.62          3.93         0.93 o                         
  -7   1  11         36.24         34.67         1.03 o                         
  -6   1  11          0.97          0.82         0.94 o                         
  -5   1  11         12.19         13.15         1.06 o                         
  -4   1  11          2.40          2.65         0.94 o                         
  -3   1  11          0.01          0.17         1.14 o                         
  -2   1  11         82.62         77.67         1.41 o                         
  -1   1  11         40.29         36.17         1.35 o                         
   0   1  11        530.91        509.11         8.68 o                         
   1   1  11          7.11          7.80         1.90 o                         
   2   1  11        492.59        454.97         3.39 o                         
   3   1  11         63.05         50.31         1.91 o                         
   4   1  11          0.29          0.76         1.58 o                         
   5   1  11         13.49         12.73         2.05 o                         
   6   1  11          0.12          0.40         1.99 o                         
   7   1  11          0.83          0.80         2.07 o                         
   8   1  11          0.54          0.68         2.11 o                         
   9   1  11          8.93          9.50         2.50 o                         
 -13   2  11         29.20         31.68         1.54 o                         
 -12   2  11         23.45         26.50         1.38 o                         
 -11   2  11         22.01         28.30         1.22 o                         
 -10   2  11         15.74         15.50         1.19 o                         
  -9   2  11         10.52         10.94         1.08 o                         
  -8   2  11         66.71         66.06         1.16 o                         
  -7   2  11         16.69         14.68         0.97 o                         
  -6   2  11         23.91         22.07         0.94 o                         
  -5   2  11         50.63         49.06         1.17 o                         
  -4   2  11         11.61          8.12         1.07 o                         
  -3   2  11         24.58         23.03         1.02 o                         
  -2   2  11          6.49          4.71         0.96 o                         
  -1   2  11        326.65        304.19        10.36 o                         
   0   2  11         25.63         25.76         2.59 o                         
   1   2  11        361.72        360.91        10.63 o                         
   2   2  11         27.42         36.66         1.53 o                         
   3   2  11          0.06          0.40         1.59 o                         
   4   2  11          0.57          0.17         1.47 o                         
   5   2  11         12.88         15.73         1.89 o                         
   6   2  11          0.60          1.93         1.81 o                         
   7   2  11          0.67          1.47         1.71 o                         
   8   2  11          0.26          0.14         2.12 o                         
 -13   3  11          0.87          1.68         1.39 o                         
 -12   3  11         98.93        107.96         2.84 o                         
 -11   3  11         25.00         26.14         1.16 o                         
 -10   3  11         44.37         40.03         0.96 o                         
  -9   3  11          4.67          4.15         0.98 o                         
  -8   3  11         82.09         90.54         1.35 o                         
  -7   3  11         22.87         20.98         0.80 o                         
  -6   3  11         28.63         26.54         0.92 o                         
  -5   3  11         11.93         12.81         1.05 o                         
  -4   3  11         18.43         15.69         0.98 o                         
  -3   3  11          6.16          9.61         1.15 o                         
  -2   3  11          0.01          0.13         1.10 o                         
  -1   3  11         16.68         18.04         1.18 o                         
   0   3  11          0.14          0.59         1.13 o                         
   1   3  11          0.65          0.57         1.32 o                         
   2   3  11        181.07        171.81         7.13 o                         
   3   3  11         11.10         16.99         1.57 o                         
   4   3  11         41.51         36.11         2.61 o                         
   5   3  11         11.37          8.53         1.31 o                         
   6   3  11          0.13          1.11         1.68 o                         
   7   3  11          7.28          6.85         2.11 o                         
   8   3  11          0.29          0.35         1.98 o                         
 -12   4  11          0.93          0.78         1.52 o                         
 -11   4  11         18.59         16.77         1.35 o                         
 -10   4  11          0.07         -0.18         1.19 o                         
  -9   4  11          4.37          4.90         1.15 o                         
  -8   4  11         41.09         36.79         1.24 o                         
  -7   4  11        188.32        169.44         3.36 o                         
  -6   4  11         76.43         74.33         1.26 o                         
  -5   4  11         54.49         51.30         1.97 o                         
  -4   4  11         31.38         26.56         1.11 o                         
  -3   4  11         41.58         47.75         1.18 o                         
  -2   4  11          4.65          1.56         0.98 o                         
  -1   4  11         24.25         26.80         1.32 o                         
   0   4  11         14.56         14.38         1.38 o                         
   1   4  11          5.85          5.31         1.49 o                         
   2   4  11          1.18          0.39         1.83 o                         
   3   4  11          0.08         -0.79         1.84 o                         
   4   4  11          6.43          8.84         1.50 o                         
   5   4  11          8.37          9.77         1.74 o                         
   6   4  11          1.26          1.71         1.72 o                         
   7   4  11          4.39          5.58         2.00 o                         
 -11   5  11          0.00         -0.24         1.52 o                         
 -10   5  11          0.63          1.05         1.13 o                         
  -9   5  11         17.45         17.13         1.16 o                         
  -8   5  11          3.84          1.52         1.20 o                         
  -7   5  11          3.69          4.43         1.30 o                         
  -6   5  11         77.53         74.69         1.84 o                         
  -5   5  11          2.32          3.70         1.30 o                         
  -4   5  11          0.03          0.44         1.04 o                         
  -3   5  11          0.90          1.37         1.06 o                         
  -2   5  11          5.69          6.50         1.16 o                         
  -1   5  11          9.57          7.04         1.30 o                         
   0   5  11          9.96          9.26         1.14 o                         
   1   5  11          7.30          7.72         1.52 o                         
   2   5  11          8.37         10.28         1.61 o                         
   3   5  11          3.14          4.04         1.51 o                         
   4   5  11          0.12          0.45         2.09 o                         
   5   5  11          5.26          4.31         2.13 o                         
   6   5  11          3.99          5.86         2.02 o                         
  -9   6  11          5.18          5.74         1.43 o                         
  -8   6  11         43.04         40.67         1.51 o                         
  -7   6  11         11.50         11.58         1.53 o                         
  -6   6  11          0.42          0.66         1.12 o                         
  -5   6  11         12.12         15.94         1.16 o                         
  -4   6  11         14.05         16.80         1.38 o                         
  -3   6  11          1.29          1.18         1.21 o                         
  -2   6  11          4.47          4.27         1.49 o                         
  -1   6  11         10.28         10.14         1.39 o                         
   0   6  11         12.93         14.84         1.28 o                         
   1   6  11          0.41          0.57         1.63 o                         
   2   6  11         14.46         16.14         2.16 o                         
   3   6  11          1.79          1.73         1.94 o                         
   4   6  11          3.28          2.90         1.99 o                         
  -6   7  11         95.46         90.56         2.36 o                         
  -5   7  11        113.10        123.69         3.30 o                         
  -4   7  11         62.36         60.04         1.56 o                         
  -3   7  11         63.92         59.48         1.46 o                         
  -2   7  11          0.33          0.32         1.53 o                         
  -1   7  11          2.66          4.12         1.54 o                         
   0   7  11          0.00         -0.82         1.44 o                         
   1   7  11          3.07          3.79         1.54 o                         
 -13   0  12        233.10        233.62        13.30 o                         
 -12   0  12          9.77          7.30         1.71 o                         
 -11   0  12         21.69         22.22         1.88 o                         
 -10   0  12        280.56        262.74        12.75 o                         
  -9   0  12         62.93         60.70         2.21 o                         
  -8   0  12         31.07         31.75         1.25 o                         
  -7   0  12         69.51         69.79         1.80 o                         
  -6   0  12         22.55         20.81         1.66 o                         
  -5   0  12          2.70          2.67         1.34 o                         
  -4   0  12         56.74         51.92         1.83 o                         
  -3   0  12         47.58         49.61         1.85 o                         
  -2   0  12          1.71          2.05         1.66 o                         
  -1   0  12        466.20        448.55         7.74 o                         
   0   0  12        174.96        163.84         2.67 o                         
   1   0  12        603.26        559.55        17.58 o                         
   2   0  12          5.03          6.12         1.75 o                         
   3   0  12         11.22         11.72         2.36 o                         
   4   0  12          0.20          0.37         3.25 o                         
   5   0  12         17.48         18.28         3.48 o                         
   6   0  12          8.36          6.03         3.32 o                         
   7   0  12          7.44          6.86         3.52 o                         
   8   0  12         54.53         57.26         4.59 o                         
 -13   1  12         44.36         51.81         1.69 o                         
 -12   1  12          5.44          5.36         1.32 o                         
 -11   1  12         26.87         21.34         1.02 o                         
 -10   1  12          0.22         -0.37         1.16 o                         
  -9   1  12         49.55         48.82         1.27 o                         
  -8   1  12          0.84          0.90         0.99 o                         
  -7   1  12          0.36          0.57         0.91 o                         
  -6   1  12         17.18         16.76         0.98 o                         
  -5   1  12         97.52         86.01         1.22 o                         
  -4   1  12          1.50          0.86         1.04 o                         
  -3   1  12         87.54         82.02         1.30 o                         
  -2   1  12          8.74          8.84         1.12 o                         
  -1   1  12         12.41          8.71         1.14 o                         
   0   1  12        430.55        428.87         7.17 o                         
   1   1  12         10.16         10.03         1.83 o                         
   2   1  12         96.30         86.10         2.10 o                         
   3   1  12         26.54         23.67         1.95 o                         
   4   1  12          2.43          2.07         1.82 o                         
   5   1  12          0.01          0.68         1.96 o                         
   6   1  12          3.71          3.85         2.08 o                         
   7   1  12         24.07         29.11         2.71 o                         
   8   1  12          2.44          3.09         2.48 o                         
 -13   2  12         41.30         40.06         1.48 o                         
 -12   2  12          5.65          4.62         1.34 o                         
 -11   2  12         23.20         24.90         1.50 o                         
 -10   2  12         12.21         13.76         1.17 o                         
  -9   2  12          0.14         -0.29         0.96 o                         
  -8   2  12          5.49          4.70         0.92 o                         
  -7   2  12         35.78         34.48         1.19 o                         
  -6   2  12         27.83         23.58         0.92 o                         
  -5   2  12          2.74          2.43         0.95 o                         
  -4   2  12        192.72        174.73         4.74 o                         
  -3   2  12        106.22         93.30         2.36 o                         
  -2   2  12          0.03          0.15         1.28 o                         
  -1   2  12        132.99        115.08         4.51 o                         
   0   2  12          9.86         11.60         1.72 o                         
   1   2  12          0.51          2.54         1.63 o                         
   2   2  12         35.45         29.58         1.72 o                         
   3   2  12          4.88          5.36         1.50 o                         
   4   2  12         12.43         15.96         1.86 o                         
   5   2  12         21.58         19.73         1.89 o                         
   6   2  12          1.35          1.85         2.07 o                         
   7   2  12          0.12          0.57         2.10 o                         
   8   2  12          0.65          0.72         2.45 o                         
 -12   3  12         30.98         30.44         1.27 o                         
 -11   3  12          0.13          0.39         1.11 o                         
 -10   3  12          5.14          4.54         0.96 o                         
  -9   3  12          0.02          0.32         0.84 o                         
  -8   3  12         12.38         14.13         0.94 o                         
  -7   3  12          9.88         11.16         1.09 o                         
  -6   3  12          6.82          6.03         1.05 o                         
  -5   3  12          1.96          3.00         1.00 o                         
  -4   3  12          4.36          3.13         1.00 o                         
  -3   3  12         21.58         16.90         1.17 o                         
  -2   3  12         80.13         69.08         2.33 o                         
  -1   3  12         17.01         15.06         1.17 o                         
   0   3  12         23.96         21.53         1.79 o                         
   1   3  12          0.07          0.07         1.49 o                         
   2   3  12          2.79          4.33         1.84 o                         
   3   3  12          3.34          6.32         1.50 o                         
   4   3  12          3.11          4.36         1.82 o                         
   5   3  12          1.35          3.22         1.48 o                         
   6   3  12          0.00         -1.74         2.10 o                         
   7   3  12          0.13          0.71         1.97 o                         
 -12   4  12          0.48          0.75         1.70 o                         
 -11   4  12          2.61          3.01         1.46 o                         
 -10   4  12          0.62          0.84         1.11 o                         
  -9   4  12          5.13          5.86         1.47 o                         
  -8   4  12         18.23         22.39         1.10 o                         
  -7   4  12          4.67          5.19         1.08 o                         
  -6   4  12         50.73         51.87         1.42 o                         
  -5   4  12         22.37         23.01         1.11 o                         
  -4   4  12          5.35          2.81         1.06 o                         
  -3   4  12          9.38         10.60         1.31 o                         
  -2   4  12          0.00          1.78         1.19 o                         
  -1   4  12         10.24         10.15         1.13 o                         
   0   4  12          4.04          4.94         1.83 o                         
   1   4  12          4.90          4.91         1.50 o                         
   2   4  12          4.09          5.13         1.88 o                         
   3   4  12         11.05         10.79         1.86 o                         
   4   4  12          7.48          7.06         1.49 o                         
   5   4  12          4.58          4.06         1.72 o                         
   6   4  12          1.72          2.67         1.52 o                         
 -10   5  12          0.22          0.84         1.28 o                         
  -9   5  12          4.01          4.60         1.22 o                         
  -8   5  12          7.80          8.89         1.23 o                         
  -7   5  12          7.35          6.18         1.50 o                         
  -6   5  12         26.00         27.66         1.41 o                         
  -5   5  12         19.39         19.24         1.11 o                         
  -4   5  12          4.80          4.59         1.05 o                         
  -3   5  12         10.89         16.28         1.19 o                         
  -2   5  12          0.00          0.06         1.13 o                         
  -1   5  12          6.25          7.97         1.36 o                         
   0   5  12         21.46         23.13         1.41 o                         
   1   5  12         18.28         23.24         2.18 o                         
   2   5  12         63.06         68.15         2.33 o                         
   3   5  12         15.92         19.64         1.58 o                         
   4   5  12          1.66          2.32         1.76 o                         
   5   5  12          0.01          1.42         2.42 o                         
  -8   6  12         77.31         81.98         2.49 o                         
  -7   6  12          1.76          3.02         1.32 o                         
  -6   6  12         78.44         77.16         2.35 o                         
  -5   6  12          3.47          3.71         1.35 o                         
  -4   6  12          0.39          1.36         1.12 o                         
  -3   6  12          0.01          0.49         1.31 o                         
  -2   6  12          0.01         -0.28         1.47 o                         
  -1   6  12          0.97          1.08         1.42 o                         
   0   6  12          5.54          4.56         1.51 o                         
   1   6  12          0.40         -0.10         2.14 o                         
   2   6  12         50.35         54.47         2.53 o                         
   3   6  12          4.13          4.83         2.45 o                         
  -3   7  12          2.69          3.59         1.55 o                         
  -2   7  12         13.12         12.95         2.47 o                         
 -13   1  13         26.48         27.52         1.37 o                         
 -12   1  13          1.30          1.34         1.20 o                         
 -11   1  13          0.08         -0.27         1.18 o                         
 -10   1  13         25.71         25.39         1.10 o                         
  -9   1  13          0.00          0.24         0.97 o                         
  -8   1  13         10.94         11.88         1.08 o                         
  -7   1  13        114.65        111.56         1.39 o                         
  -6   1  13          7.58          6.03         1.14 o                         
  -5   1  13        247.16        218.59         6.46 o                         
  -4   1  13         24.09         21.20         1.11 o                         
  -3   1  13        198.13        182.32         2.73 o                         
  -2   1  13         53.62         49.81         1.40 o                         
  -1   1  13        369.41        345.72         3.50 o                         
   0   1  13        333.53        315.31        10.18 o                         
   1   1  13         26.76         26.56         1.78 o                         
   2   1  13          0.01          0.04         1.81 o                         
   3   1  13          6.23          7.89         1.72 o                         
   4   1  13          7.49          8.35         1.86 o                         
   5   1  13          5.09          4.84         2.31 o                         
   6   1  13          0.29          0.48         2.28 o                         
   7   1  13         30.24         33.04         3.18 o                         
 -13   2  13          6.25          7.67         1.40 o                         
 -12   2  13          5.67          6.88         1.49 o                         
 -11   2  13          1.22          1.56         1.20 o                         
 -10   2  13         13.15         13.75         1.17 o                         
  -9   2  13          0.82          1.49         1.04 o                         
  -8   2  13         17.05         17.93         1.10 o                         
  -7   2  13         28.62         26.82         1.13 o                         
  -6   2  13         93.10         81.04         1.73 o                         
  -5   2  13        168.76        155.10         4.87 o                         
  -4   2  13         88.33         71.73         2.09 o                         
  -3   2  13          1.46          1.35         1.05 o                         
  -2   2  13         61.35         52.73         1.57 o                         
  -1   2  13        177.94        162.07         7.38 o                         
   0   2  13          6.76          5.73         1.63 o                         
   1   2  13         27.65         25.08         1.93 o                         
   2   2  13         16.32         17.12         1.88 o                         
   3   2  13          0.80          1.40         1.82 o                         
   4   2  13          3.37          2.90         1.48 o                         
   5   2  13          0.14          0.42         2.07 o                         
   6   2  13          0.85          0.46         2.10 o                         
   7   2  13          0.05          0.45         2.44 o                         
 -12   3  13         14.88         16.77         1.23 o                         
 -11   3  13          2.01          1.72         1.05 o                         
 -10   3  13          3.70          3.89         1.11 o                         
  -9   3  13          0.71          0.76         0.97 o                         
  -8   3  13          6.98          6.89         0.99 o                         
  -7   3  13          4.54          6.06         1.06 o                         
  -6   3  13         11.40         12.85         1.17 o                         
  -5   3  13          0.06         -0.07         1.15 o                         
  -4   3  13         11.71         13.33         1.20 o                         
  -3   3  13          4.21          4.61         1.19 o                         
  -2   3  13        162.18        155.26         5.96 o                         
  -1   3  13          5.07          6.36         1.31 o                         
   0   3  13         11.10          9.12         1.33 o                         
   1   3  13          1.63          2.53         1.49 o                         
   2   3  13         10.61         10.79         1.53 o                         
   3   3  13          0.17         -0.07         1.81 o                         
   4   3  13          4.61          2.33         1.70 o                         
   5   3  13          6.01         10.12         1.73 o                         
   6   3  13          1.77          2.03         1.97 o                         
 -11   4  13         16.54         15.73         1.32 o                         
 -10   4  13          4.30          5.61         1.12 o                         
  -9   4  13         32.18         30.04         1.28 o                         
  -8   4  13          8.11          8.66         1.23 o                         
  -7   4  13         83.20         85.82         1.77 o                         
  -6   4  13          2.20          3.56         1.06 o                         
  -5   4  13          0.08          0.41         1.14 o                         
  -4   4  13          1.11          3.11         1.28 o                         
  -3   4  13          6.81          7.40         1.15 o                         
  -2   4  13          0.08          0.06         1.10 o                         
  -1   4  13          3.41          4.79         1.81 o                         
   0   4  13          0.11          0.26         1.28 o                         
   1   4  13          0.06          0.02         1.28 o                         
   2   4  13          3.77          4.60         1.59 o                         
   3   4  13          1.75          2.49         1.48 o                         
   4   4  13          0.00         -1.28         2.09 o                         
   5   4  13          0.99          1.90         2.39 o                         
 -10   5  13          1.16          0.17         1.71 o                         
  -9   5  13          3.71          6.32         1.31 o                         
  -8   5  13         97.30        102.73         2.96 o                         
  -7   5  13          3.10          3.83         1.24 o                         
  -6   5  13         23.14         24.22         1.27 o                         
  -5   5  13          0.22          0.03         1.19 o                         
  -4   5  13          3.82          2.50         1.46 o                         
  -3   5  13          4.84          3.32         1.22 o                         
  -2   5  13          0.06          0.23         1.35 o                         
  -1   5  13          0.19         -0.21         1.46 o                         
   0   5  13         56.96         68.90         2.52 o                         
   1   5  13          3.31          2.86         1.77 o                         
   2   5  13         64.78         71.71         3.62 o                         
   3   5  13         23.99         25.18         1.80 o                         
   4   5  13         15.69         20.44         2.49 o                         
  -7   6  13          0.69          0.84         1.55 o                         
  -6   6  13          0.36         -0.06         1.40 o                         
  -5   6  13          3.15          4.00         1.65 o                         
  -4   6  13          0.00         -0.05         1.32 o                         
  -3   6  13          0.46         -0.20         1.32 o                         
  -2   6  13          0.47          0.00         1.37 o                         
  -1   6  13         12.36         11.79         1.53 o                         
   0   6  13          0.37          1.35         1.99 o                         
   1   6  13         62.47         66.10         2.23 o                         
 -13   0  14          0.31         -0.26         2.00 o                         
 -12   0  14          8.92         13.81         1.74 o                         
 -11   0  14          5.00          7.81         1.46 o                         
 -10   0  14          3.49          3.04         1.48 o                         
  -9   0  14          1.95          1.30         1.49 o                         
  -8   0  14          2.30          3.05         1.49 o                         
  -7   0  14         95.60         88.90         4.16 o                         
  -6   0  14         76.25         75.16         2.46 o                         
  -5   0  14          0.00          0.05         1.60 o                         
  -4   0  14        202.56        190.55        10.47 o                         
  -3   0  14          8.50          8.98         1.34 o                         
  -2   0  14          1.20          1.36         1.59 o                         
  -1   0  14         75.18         71.49         2.03 o                         
   0   0  14         38.50         33.95         2.23 o                         
   1   0  14         48.83         49.14         3.00 o                         
 -13   1  14          9.21         10.77         1.33 o                         
 -12   1  14          0.04          0.34         1.22 o                         
 -11   1  14          6.68          6.47         1.12 o                         
 -10   1  14          1.97          2.98         1.12 o                         
  -9   1  14          6.46          6.60         1.07 o                         
  -8   1  14          2.62          2.47         1.06 o                         
  -7   1  14          1.86          0.80         1.09 o                         
  -6   1  14          0.78          0.21         1.21 o                         
  -5   1  14         65.45         57.58         1.20 o                         
  -4   1  14        110.13        103.68         1.54 o                         
  -3   1  14          7.78          7.77         1.06 o                         
  -2   1  14         20.67         18.69         1.11 o                         
  -1   1  14         34.92         33.94         1.42 o                         
   0   1  14          0.30          0.18         1.83 o                         
   1   1  14          0.03          0.55         1.81 o                         
   2   1  14         32.87         31.23         2.41 o                         
   3   1  14         21.72         28.59         2.42 o                         
   4   1  14          4.62          3.86         2.31 o                         
   5   1  14          2.20          2.95         2.31 o                         
   6   1  14          1.72          1.32         2.98 o                         
 -12   2  14          0.03          1.20         1.37 o                         
 -11   2  14          0.78          1.82         1.19 o                         
 -10   2  14          0.39         -0.26         1.19 o                         
  -9   2  14          5.80          5.00         0.92 o                         
  -8   2  14         46.08         43.22         1.35 o                         
  -7   2  14         11.87         12.19         1.09 o                         
  -6   2  14          0.34          0.41         1.07 o                         
  -5   2  14          4.56          2.52         1.32 o                         
  -4   2  14         45.39         46.27         1.86 o                         
  -3   2  14        162.21        156.16         3.37 o                         
  -2   2  14        107.32         94.48         2.05 o                         
  -1   2  14          2.83          3.20         1.86 o                         
   0   2  14         28.31         25.41         1.94 o                         
   1   2  14         44.64         43.68         2.01 o                         
   2   2  14         24.25         27.16         1.92 o                         
   3   2  14          3.41          2.89         1.81 o                         
   4   2  14          4.89          4.43         1.71 o                         
   5   2  14          5.20          6.19         2.16 o                         
   6   2  14         11.56         11.80         2.73 o                         
 -12   3  14          2.25          0.46         2.44 o                         
 -11   3  14          0.09          0.25         1.13 o                         
 -10   3  14          0.91          1.47         1.11 o                         
  -9   3  14          1.73          2.29         1.04 o                         
  -8   3  14          5.83          5.06         0.98 o                         
  -7   3  14          0.95          0.18         1.16 o                         
  -6   3  14         12.30         14.58         1.19 o                         
  -5   3  14          0.99          1.14         1.14 o                         
  -4   3  14         15.50         12.60         1.19 o                         
  -3   3  14          1.57          1.09         1.16 o                         
  -2   3  14         35.68         35.41         1.61 o                         
  -1   3  14         13.39         11.69         1.53 o                         
   0   3  14          3.03          4.49         1.83 o                         
   1   3  14          7.85          7.35         1.52 o                         
   2   3  14          0.37          0.26         1.52 o                         
   3   3  14          0.00         -0.04         1.68 o                         
   4   3  14          6.58          6.57         2.11 o                         
   5   3  14          0.47          0.82         2.42 o                         
 -10   4  14          1.27          1.11         1.39 o                         
  -9   4  14         73.13         78.31         1.41 o                         
  -8   4  14          8.97          9.01         1.51 o                         
  -7   4  14         28.87         32.80         1.21 o                         
  -6   4  14          4.90          5.47         1.09 o                         
  -5   4  14          6.51          7.70         1.15 o                         
  -4   4  14          1.43          1.83         1.04 o                         
  -3   4  14          0.03          0.01         1.33 o                         
  -2   4  14          1.87          3.45         1.40 o                         
  -1   4  14          0.99          1.68         1.48 o                         
   0   4  14         12.14         13.22         1.95 o                         
   1   4  14          2.83          1.86         1.72 o                         
   2   4  14          0.63         -0.46         1.72 o                         
   3   4  14          1.24          0.77         2.10 o                         
   4   4  14          9.71         12.43         2.44 o                         
  -9   5  14          9.69         10.24         1.42 o                         
  -8   5  14         68.18         77.96         1.88 o                         
  -7   5  14          8.07         10.38         1.36 o                         
  -6   5  14         13.49         15.42         1.37 o                         
  -5   5  14          0.79         -0.30         1.31 o                         
  -4   5  14          5.37          4.47         1.47 o                         
  -3   5  14          0.92          0.50         1.31 o                         
  -2   5  14          1.28          0.02         1.29 o                         
  -1   5  14          0.15          0.81         1.69 o                         
   0   5  14          4.02          4.08         1.77 o                         
   1   5  14         22.80         25.23         2.31 o                         
   2   5  14          0.11          1.57         1.75 o                         
  -6   6  14          0.00         -0.21         1.98 o                         
  -5   6  14          0.00          0.10         1.39 o                         
  -4   6  14          0.09          0.03         1.38 o                         
  -3   6  14          7.05          8.13         1.58 o                         
  -2   6  14          0.71          0.56         1.64 o                         
  -1   6  14         18.57         16.44         2.27 o                         
 -12   1  15          0.03          0.69         1.28 o                         
 -11   1  15          0.86          1.61         1.11 o                         
 -10   1  15          6.68          8.29         1.12 o                         
  -9   1  15          1.92          2.82         1.13 o                         
  -8   1  15        145.62        138.76         3.56 o                         
  -7   1  15          9.74          8.53         1.23 o                         
  -6   1  15        412.94        404.81         4.83 o                         
  -5   1  15          1.67          0.91         1.02 o                         
  -4   1  15        181.39        179.00         2.77 o                         
  -3   1  15         29.36         27.64         1.31 o                         
  -2   1  15         15.03         12.84         1.26 o                         
  -1   1  15         10.88         12.78         1.51 o                         
   0   1  15          0.22          0.13         1.82 o                         
   1   1  15          8.29          8.47         2.05 o                         
   2   1  15          2.45          2.45         1.85 o                         
   3   1  15          1.70          2.19         2.62 o                         
   4   1  15         31.80         35.07         3.03 o                         
   5   1  15         10.07          9.42         3.68 o                         
 -12   2  15          1.00          1.95         1.53 o                         
 -11   2  15          5.26          5.52         1.48 o                         
 -10   2  15          1.23          1.10         1.32 o                         
  -9   2  15          0.59          0.51         1.12 o                         
  -8   2  15          7.31          8.67         1.10 o                         
  -7   2  15        142.95        132.52         3.12 o                         
  -6   2  15         38.97         38.18         1.47 o                         
  -5   2  15         99.06         89.35         3.22 o                         
  -4   2  15         72.25         72.24         2.25 o                         
  -3   2  15          9.89         11.14         1.33 o                         
  -2   2  15         39.75         36.60         1.59 o                         
  -1   2  15         16.02         15.52         1.38 o                         
   0   2  15          0.98          0.84         1.84 o                         
   1   2  15          0.66          0.88         1.81 o                         
   2   2  15          0.97          1.53         2.07 o                         
   3   2  15          0.09         -0.47         2.28 o                         
   4   2  15         17.74         21.17         2.24 o                         
   5   2  15          1.88          2.39         2.42 o                         
 -11   3  15          2.30          2.12         1.39 o                         
 -10   3  15          0.02          0.15         1.15 o                         
  -9   3  15          4.60          4.68         1.06 o                         
  -8   3  15         25.12         31.62         1.38 o                         
  -7   3  15         10.56         11.27         1.23 o                         
  -6   3  15         31.53         29.39         1.37 o                         
  -5   3  15         24.50         24.03         1.34 o                         
  -4   3  15          1.32          1.47         1.08 o                         
  -3   3  15          0.25          0.05         1.11 o                         
  -2   3  15          4.77          5.96         1.60 o                         
  -1   3  15          3.65          6.44         1.98 o                         
   0   3  15          1.15          2.36         1.98 o                         
   1   3  15         51.63         58.63         2.32 o                         
   2   3  15          0.25         -0.54         1.72 o                         
   3   3  15          5.81          4.92         2.12 o                         
   4   3  15         20.53         22.01         2.05 o                         
 -10   4  15          0.36          0.94         1.38 o                         
  -9   4  15         22.44         25.27         1.45 o                         
  -8   4  15          1.23          0.54         1.21 o                         
  -7   4  15          1.99          2.21         1.33 o                         
  -6   4  15          6.99          5.91         1.21 o                         
  -5   4  15          3.14          2.98         1.31 o                         
  -4   4  15          7.95          6.67         1.32 o                         
  -3   4  15          0.32          0.96         1.30 o                         
  -2   4  15          7.14          9.80         1.72 o                         
  -1   4  15          3.54          4.34         2.10 o                         
   0   4  15          3.40          4.63         1.73 o                         
   1   4  15         27.96         31.32         1.93 o                         
   2   4  15          0.02          0.22         1.97 o                         
   3   4  15          2.01          2.74         2.41 o                         
  -7   5  15          1.54          2.99         1.53 o                         
  -6   5  15          0.51          1.25         1.52 o                         
  -5   5  15          3.11          2.51         1.41 o                         
  -4   5  15         23.71         28.06         1.28 o                         
  -3   5  15          0.00          0.01         1.24 o                         
  -2   5  15          2.28          2.69         1.60 o                         
  -1   5  15          1.62          2.03         1.98 o                         
   0   5  15          3.68          5.19         1.74 o                         
   1   5  15         48.54         52.93         2.67 o                         
 -11   0  16         15.44         14.39         2.43 o                         
 -10   0  16          4.19          4.34         1.70 o                         
  -9   0  16          0.67          1.20         1.69 o                         
  -8   0  16          5.06          3.99         2.02 o                         
  -7   0  16          0.15          0.78         1.51 o                         
  -6   0  16         49.63         46.64         3.34 o                         
  -5   0  16          9.37          9.60         1.52 o                         
  -4   0  16         17.90         17.68         1.90 o                         
  -3   0  16         12.94         11.45         1.88 o                         
  -2   0  16         49.10         53.52         2.10 o                         
  -1   0  16         50.87         49.51         2.14 o                         
   0   0  16         11.39         13.61         2.49 o                         
 -11   1  16          0.45         -0.07         1.38 o                         
 -10   1  16         14.05         16.97         1.24 o                         
  -9   1  16          1.11          0.88         1.33 o                         
  -8   1  16        102.61        110.57         2.06 o                         
  -7   1  16         17.86         17.03         1.25 o                         
  -6   1  16         36.65         38.99         1.44 o                         
  -5   1  16          6.88          7.40         1.09 o                         
  -4   1  16          0.30          0.46         1.15 o                         
  -3   1  16          8.00          7.25         1.16 o                         
  -2   1  16          2.19          3.27         1.40 o                         
  -1   1  16          0.07          0.34         1.56 o                         
   0   1  16          0.41          0.78         1.82 o                         
   1   1  16         10.64         10.76         2.36 o                         
   2   1  16          1.13          1.05         2.13 o                         
   3   1  16         31.15         35.38         2.93 o                         
   4   1  16          0.00          0.17         4.02 o                         
 -11   2  16         11.89         11.93         1.23 o                         
 -10   2  16          0.37         -0.04         1.59 o                         
  -9   2  16         70.22         74.22         2.39 o                         
  -8   2  16          0.08          0.44         1.36 o                         
  -7   2  16        144.41        163.33         5.54 o                         
  -6   2  16          2.33          2.36         1.08 o                         
  -5   2  16          0.28          0.93         1.16 o                         
  -4   2  16          0.13          0.28         1.15 o                         
  -3   2  16          0.38          0.31         1.40 o                         
  -2   2  16         10.20          8.84         1.35 o                         
  -1   2  16         45.09         45.87         2.04 o                         
   0   2  16         25.67         24.85         2.20 o                         
   1   2  16          4.61          5.75         2.10 o                         
   2   2  16          1.60          1.97         2.09 o                         
   3   2  16          4.14          4.82         2.10 o                         
   4   2  16          1.19          1.52         2.97 o                         
 -10   3  16          0.25          0.74         1.28 o                         
  -9   3  16          7.48          6.87         1.28 o                         
  -8   3  16          9.99          9.39         1.24 o                         
  -7   3  16         10.05         11.53         1.23 o                         
  -6   3  16          8.05         10.58         1.34 o                         
  -5   3  16          2.58          3.33         1.31 o                         
  -4   3  16          1.03          1.01         1.35 o                         
  -3   3  16          5.77          5.79         1.54 o                         
  -2   3  16         23.82         27.51         1.99 o                         
  -1   3  16         42.24         44.45         2.30 o                         
   0   3  16         51.59         55.01         1.76 o                         
   1   3  16          2.63          2.70         1.76 o                         
   2   3  16          0.87          0.46         2.43 o                         
   3   3  16          0.28          1.03         2.42 o                         
  -8   4  16         24.48         28.61         1.60 o                         
  -7   4  16          1.49          2.05         1.39 o                         
  -6   4  16          2.45          2.62         1.22 o                         
  -5   4  16          7.02          7.95         1.34 o                         
  -4   4  16         14.70         13.58         1.36 o                         
  -3   4  16          4.13          4.57         1.31 o                         
  -2   4  16          0.40          0.87         1.48 o                         
  -1   4  16         10.33         14.36         2.18 o                         
   0   4  16         11.75         12.18         2.04 o                         
   1   4  16         17.32         17.86         2.08 o                         
  -5   5  16          0.89          0.75         1.39 o                         
  -4   5  16          0.26          0.42         1.53 o                         
  -3   5  16          0.75          0.94         1.67 o                         
  -2   5  16          5.69          4.72         1.98 o                         
 -10   1  17          3.48          4.21         1.21 o                         
  -9   1  17         20.06         21.44         1.18 o                         
  -8   1  17         25.36         26.11         1.41 o                         
  -7   1  17         18.15         20.33         1.28 o                         
  -6   1  17         24.86         25.84         1.29 o                         
  -5   1  17          4.54          5.09         1.33 o                         
  -4   1  17         26.53         27.06         1.39 o                         
  -3   1  17          0.42          1.06         1.30 o                         
  -2   1  17          0.52          0.51         1.60 o                         
  -1   1  17          1.69          1.83         2.28 o                         
   0   1  17          0.09          0.37         2.29 o                         
   1   1  17         40.98         41.12         2.58 o                         
   2   1  17          7.47          7.35         3.29 o                         
   3   1  17         12.82         16.31         6.26 o                         
 -10   2  17          4.36          4.18         1.41 o                         
  -9   2  17         39.96         42.95         2.03 o                         
  -8   2  17          2.68          3.01         1.15 o                         
  -7   2  17         91.14         94.57         4.19 o                         
  -6   2  17          0.00          0.16         1.34 o                         
  -5   2  17          6.70          6.46         1.22 o                         
  -4   2  17          0.07          0.11         1.46 o                         
  -3   2  17          0.22          0.65         1.61 o                         
  -2   2  17         46.64         51.02         1.71 o                         
  -1   2  17          3.34          3.91         2.13 o                         
   0   2  17         53.70         53.01         2.12 o                         
   1   2  17         16.95         16.56         2.28 o                         
   2   2  17          1.59          1.27         2.67 o                         
  -9   3  17          2.07          2.44         1.30 o                         
  -8   3  17          0.48          0.02         1.53 o                         
  -7   3  17         14.14         14.95         1.44 o                         
  -6   3  17         11.67         14.59         1.37 o                         
  -5   3  17         11.37         12.43         1.25 o                         
  -4   3  17          1.22          2.12         1.55 o                         
  -3   3  17          2.25          2.01         1.72 o                         
  -2   3  17         27.41         36.68         2.25 o                         
  -1   3  17         64.58         70.88         2.44 o                         
   0   3  17         60.12         68.36         2.74 o                         
   1   3  17         49.58         48.56         2.67 o                         
  -7   4  17         22.24         20.65         2.08 o                         
  -6   4  17          9.61          8.76         1.73 o                         
  -5   4  17          1.10          0.77         1.71 o                         
  -4   4  17          7.71          7.07         1.59 o                         
  -3   4  17          0.04         -0.18         1.97 o                         
  -2   4  17          1.84          2.15         1.99 o                         
  -1   4  17         17.88         25.38         2.54 o                         
  -9   0  18          4.55          3.66         1.71 o                         
  -8   0  18          0.13         -0.98         1.76 o                         
  -7   0  18         54.22         53.62         4.85 o                         
  -6   0  18          1.47          0.38         1.72 o                         
  -5   0  18         20.65         23.26         1.80 o                         
  -4   0  18          0.43          0.13         2.08 o                         
  -3   0  18          3.76          3.30         2.12 o                         
  -2   0  18         70.64         75.92         2.54 o                         
  -1   0  18          7.41          9.38         2.82 o                         
  -9   1  18          1.80          1.16         1.40 o                         
  -8   1  18          7.66          7.92         1.53 o                         
  -7   1  18          1.56          2.08         1.49 o                         
  -6   1  18          0.32         -0.03         1.48 o                         
  -5   1  18          0.54          0.62         1.47 o                         
  -4   1  18          4.92          5.99         1.49 o                         
  -3   1  18          0.07          0.14         1.54 o                         
  -2   1  18          3.33          3.35         1.67 o                         
  -1   1  18          1.44          1.21         2.31 o                         
   0   1  18          0.01          0.17         2.41 o                         
   1   1  18         24.64         24.93         3.14 o                         
  -8   2  18          4.65          5.51         1.54 o                         
  -7   2  18          4.60          6.11         1.72 o                         
  -6   2  18         32.98         39.00         1.45 o                         
  -5   2  18          2.37          2.69         1.22 o                         
  -4   2  18          6.26          7.21         1.65 o                         
  -3   2  18          8.37          8.17         1.75 o                         
  -2   2  18         13.12         13.23         2.34 o                         
  -1   2  18          0.79          2.24         2.43 o                         
   0   2  18          1.67          3.16         2.46 o                         
  -7   3  18         33.64         33.76         1.64 o                         
  -6   3  18          0.51          0.20         1.56 o                         
  -5   3  18         76.64         79.96         2.02 o                         
  -4   3  18          0.76          0.85         1.88 o                         
  -3   3  18          5.63          5.43         2.02 o                         
  -2   3  18         14.18         17.70         2.08 o                         
  -1   3  18         11.27         11.84         2.10 o                         
  -7   1  19          0.59          0.39         1.71 o                         
  -6   1  19          5.78          6.44         1.31 o                         
  -5   1  19          2.80          3.51         1.71 o                         
  -4   1  19          3.94          5.81         1.79 o                         
  -3   1  19          3.40          4.83         1.89 o                         
  -2   1  19          9.13         11.49         2.46 o                         
  -1   1  19          0.54          0.24         2.42 o                         
  -6   2  19         27.91         31.33         2.12 o                         
  -5   2  19         15.29         14.99         1.72 o                         
  -4   2  19         12.77         12.56         1.92 o                         
  -3   2  19          5.14          5.28         2.45 o                         
                                                                                
